# Supplementary material for: Multiplexed functional genomic analysis of 5’ untranslated region mutations across the spectrum of prostate cancer
Source: Nat Commun. 2021 Jul 9;12:4217. doi: 10.1038/s41467-021-24445-6 (PMC8270899; doi:10.1038/s41467-021-24445-6)
Supplement: Supplementary file 4 — Supplementary Data 2 [file 41467_2021_24445_MOESM4_ESM.xlsx]

## Sheet: S2
sample	8-bp barcode sequence	read counts	total read counts	ave read counts
ADAM32 WT	AAAGCCCG	69	242	48.4
ADAM32 WT	AAAGTCAT	22
ADAM32 WT	AAATAGCA	42
ADAM32 WT	AAATTCCG	79
ADAM32 WT	AACAAATG	30
ADAM32 MUT	AACAGAAC	96	382	76.4
ADAM32 MUT	AACAGCGG	90
ADAM32 MUT	AACGATTT	38
ADAM32 MUT	AACGCCAA	97
ADAM32 MUT	AACGGTAG	61
COMT WT	AAGGGACC	755	2475	495
COMT WT	AAGTATTG	173
COMT WT	AAGTCCAA	541
COMT WT	AAGTCGGG	514
COMT WT	AAGTGAGA	492
COMT MUT	AAGTTGTC	38	197	39.4
COMT MUT	AATAAGGA	15
COMT MUT	AATACATC	22
COMT MUT	AATATGAC	20
COMT MUT	AATCCGGC	102
ZCCHC7 WT	ACATCTCG	173	917	183.4
ZCCHC7 WT	ACATGGAC	137
ZCCHC7 WT	ACCAACCC	326
ZCCHC7 WT	ACCAAGGG	126
ZCCHC7 WT	ACCACAGA	155
ZCCHC7 MUT	ACCAGTTT	72	1271	254.2
ZCCHC7 MUT	ACCCATGC	469
ZCCHC7 MUT	ACCCGATT	169
ZCCHC7 MUT	ACCCTCAA	395
ZCCHC7 MUT	ACCGTCGA	166
