# Supplementary material for: Multiplexed functional genomic analysis of 5’ untranslated region mutations across the spectrum of prostate cancer
Source: Nat Commun. 2021 Jul 9;12:4217. doi: 10.1038/s41467-021-24445-6 (PMC8270899; doi:10.1038/s41467-021-24445-6)
Supplement: Supplementary file 5 — Supplementary Data 3 [file 41467_2021_24445_MOESM5_ESM.xlsx]

## Sheet: 3a Hutch
Dataset	Sample Name	Body site	Tumor status	Metastatic tumor status	Primary tumor location	Tumor stage	Tumor Gleason index	sequenced at Fred Hutch	UTR sequencing	Exome sequencing	Total no of reads	No of reads that mapped	Percentage of reads that mapped (%)	No of reads that properly paired	Percentage of reads that properly paired (%)	Depth of coverage (5' UTR)	Depth of coverage (CDS)
Fred Hutch	LuCaP_78_NORMAL	normal liver	N	N/A	N/A	N/A	N/A	yes	yes	yes	52673861	52281431	99.25	52281431	99.25	27.49	40.23
Fred Hutch	LuCaP_81_NORMAL	normal kidney	N	N/A	N/A	N/A	N/A	yes	yes	yes	58138495	58138495	100	58138495	100	41.75	61.01
Fred Hutch	LuCaP_92_NORMAL	normal spleen	N	N/A	N/A	N/A	N/A	yes	yes	yes	57525691	57525691	100	57525691	100	48.15	70.83
Fred Hutch	LuCaP_145.2_NORMAL	normal muscle	N	N/A	N/A	N/A	N/A	yes	yes	yes	77025489	77025489	100	77025489	100	35.33	50.33
Fred Hutch	LuCaP_78_TUMOR	liver	Y	Metastatic	Prostate	unknown	unknown	yes	yes	yes	52623766	52623766	100	52623766	100	30.81	42.54
Fred Hutch	LuCaP_81_TUMOR	kidney	Y	Metastatic	Prostate	unknown	unknown	yes	yes	yes	58138495	58138495	100	58138495	100	34.28	47.83
Fred Hutch	LuCaP_92_TUMOR	spleen	Y	Metastatic	Prostate	unknown	9	yes	yes	yes	57525691	57525691	100	57525691	100	32.55	46.24
Fred Hutch	LuCaP_145.2_TUMOR	muscle	Y	Metastatic	Prostate	unknown	4+5	yes	yes	yes	77025489	77025489	100	77025489	100	46.19	62.52
Fred Hutch	Metastatic_1_NORMAL	normal kidney	N	N/A	N/A	N/A	N/A	yes	yes	yes	66551352	66241843	99.53	66241843	99.53	40.8	47.07
Fred Hutch	Metastatic_2_NORMAL	normal kidney	N	N/A	N/A	N/A	N/A	yes	yes	yes	75011562	74691769	99.57	74691769	99.57	45.66	84.25
Fred Hutch	Metastatic_4_NORMAL	normal kidney	N	N/A	N/A	N/A	N/A	yes	yes	yes	55259872	55038579	99.6	55038579	99.6	34.28	82.96
Fred Hutch	Metastatic_5_NORMAL	normal kidney	N	N/A	N/A	N/A	N/A	yes	yes	no	73327017	72996797	99.55	72996797	99.55	42.56	NA
Fred Hutch	Metastatic_6_NORMAL	normal kidney	N	N/A	N/A	N/A	N/A	yes	yes	no	118551292	118149041	99.66	116233150	98.04	40.1	NA
Fred Hutch	Metastatic_7_NORMAL	normal kidney	N	N/A	N/A	N/A	N/A	yes	yes	yes	69098689	68491236	99.12	68491236	99.12	41.26	82.84
Fred Hutch	Metastatic_8_NORMAL	normal kidney	N	N/A	N/A	N/A	N/A	yes	yes	yes	74212273	74030985	99.76	73027801	98.4	48.01	186.33
Fred Hutch	Metastatic_9_NORMAL	normal spleen	N	N/A	N/A	N/A	N/A	yes	yes	yes	68871686	68590238	99.59	68590238	99.59	43.79	132.87
Fred Hutch	Metastatic_10_NORMAL	normal spleen	N	N/A	N/A	N/A	N/A	yes	yes	yes	61629379	61432627	99.68	61432627	99.68	37.81	106.06
Fred Hutch	Metastatic_11_NORMAL	normal kidney	N	N/A	N/A	N/A	N/A	yes	yes	yes	83737496	82991376	99.11	82991376	99.11	50.56	176.2
Fred Hutch	Metastatic_12_NORMAL	normal kidney	N	N/A	N/A	N/A	N/A	yes	yes	yes	60307509	59584560	98.8	59584560	98.8	34.05	135.61
Fred Hutch	Metastatic_13_NORMAL	normal kidney	N	N/A	N/A	N/A	N/A	yes	yes	yes	64180418	63631012	99.14	63631012	99.14	36.93	70.33
Fred Hutch	Metastatic_14_NORMAL	normal kidney	N	N/A	N/A	N/A	N/A	yes	yes	yes	55004232	54418238	98.93	54418238	98.93	32.01	174.44
Fred Hutch	Metastatic_15_NORMAL	normal spleen	N	N/A	N/A	N/A	N/A	yes	yes	yes	67060574	66897184	99.76	66897184	99.76	40.03	161.18
Fred Hutch	Metastatic_16_NORMAL	normal kidney	N	N/A	N/A	N/A	N/A	yes	yes	yes	69478942	68900596	99.17	68900596	99.17	40.82	183.94
Fred Hutch	Metastatic_17_NORMAL	normal kidney	N	N/A	N/A	N/A	N/A	yes	yes	yes	65937072	65664628	99.59	65664628	99.59	43.34	77.8
Fred Hutch	Metastatic_18_NORMAL	normal kidney	N	N/A	N/A	N/A	N/A	yes	yes	yes	66817316	66557748	99.61	66557748	99.61	42.59	203.58
Fred Hutch	Metastatic_19_NORMAL	normal kidney	N	N/A	N/A	N/A	N/A	yes	yes	yes	58843429	58561018	99.52	58561018	99.52	41.92	110.11
Fred Hutch	Metastatic_20_NORMAL	normal kidney	N	N/A	N/A	N/A	N/A	yes	yes	no	61360852	60877002	99.21	60877002	99.21	38.39	NA
Fred Hutch	Metastatic_21_NORMAL	normal spleen	N	N/A	N/A	N/A	N/A	yes	yes	yes	64553498	64330393	99.65	64330393	99.65	47.28	56.92
Fred Hutch	Metastatic_22_NORMAL	normal kidney	N	N/A	N/A	N/A	N/A	yes	yes	yes	54923356	54583085	99.38	54583085	99.38	34.08	83.34
Fred Hutch	Metastatic_23_NORMAL	normal liver	N	N/A	N/A	N/A	N/A	yes	yes	yes	80223160	79468781	99.06	79468781	99.06	49.41	81.41
Fred Hutch	Metastatic_24_NORMAL	normal liver	N	N/A	N/A	N/A	N/A	yes	yes	yes	60833669	60198805	98.96	60198805	98.96	31.76	70.4
Fred Hutch	Metastatic_25_NORMAL	normal liver	N	N/A	N/A	N/A	N/A	yes	yes	yes	57408605	57175739	99.59	57175739	99.59	36.21	95.71
Fred Hutch	Metastatic_26_NORMAL	normal liver	N	N/A	N/A	N/A	N/A	yes	yes	yes	64756811	64239815	99.2	64239815	99.2	36.74	76.73
Fred Hutch	Metastatic_27_NORMAL	normal kidney	N	N/A	N/A	N/A	N/A	yes	yes	yes	54790223	54311991	99.13	54311991	99.13	31.6	71.13
Fred Hutch	Metastatic_28_NORMAL	normal muscle	N	N/A	N/A	N/A	N/A	yes	yes	yes	78609604	78274986	99.57	78274986	99.57	49.3	158.78
Fred Hutch	Metastatic_29_NORMAL	normal liver	N	N/A	N/A	N/A	N/A	yes	yes	yes	59469151	59129274	99.43	59129274	99.43	32.24	90.13
Fred Hutch	Metastatic_30_NORMAL	normal liver	N	N/A	N/A	N/A	N/A	yes	yes	yes	93294569	92528597	99.18	92528597	99.18	50.53	69.29
Fred Hutch	Metastatic_31_NORMAL	normal liver	N	N/A	N/A	N/A	N/A	yes	yes	yes	69866353	69576203	99.58	69576203	99.58	32.44	75.5
Fred Hutch	Metastatic_32_NORMAL	normal liver	N	N/A	N/A	N/A	N/A	yes	yes	yes	58623101	57825052	98.64	57825052	98.64	36.34	88.19
Fred Hutch	Metastatic_33_NORMAL	normal liver	N	N/A	N/A	N/A	N/A	yes	yes	yes	68584748	67627668	98.6	67627668	98.6	42.12	90.36
Fred Hutch	Metastatic_34_NORMAL	normal muscle	N	N/A	N/A	N/A	N/A	yes	yes	yes	46047331	45265189	98.3	45265189	98.3	27.65	97.35
Fred Hutch	Metastatic_35_NORMAL	normal muscle	N	N/A	N/A	N/A	N/A	yes	yes	no	54559640	54392185	99.69	54392185	99.69	33.4	NA
Fred Hutch	Metastatic_36_NORMAL	normal liver	N	N/A	N/A	N/A	N/A	yes	yes	yes	82970500	82632592	99.59	82632592	99.59	53.65	85
Fred Hutch	Metastatic_37_NORMAL	normal muscle	N	N/A	N/A	N/A	N/A	yes	yes	yes	57442406	57187737	99.56	57187737	99.56	31.98	81.13
Fred Hutch	Metastatic_38_NORMAL	normal spleen	N	N/A	N/A	N/A	N/A	yes	yes	yes	57912118	57713209	99.66	57713209	99.66	38.38	141.82
Fred Hutch	Metastatic_39_NORMAL	normal liver	N	N/A	N/A	N/A	N/A	yes	yes	yes	56305693	55570476	98.69	55570476	98.69	32.25	90.31
Fred Hutch	Metastatic_40_NORMAL	normal liver	N	N/A	N/A	N/A	N/A	yes	yes	yes	50671244	49870865	98.42	49870865	98.42	30.43	92.71
Fred Hutch	Metastatic_41_NORMAL	normal muscle	N	N/A	N/A	N/A	N/A	yes	yes	yes	50931543	50704100	99.55	50704100	99.55	39.71	75.88
Fred Hutch	Metastatic_42_NORMAL	normal liver	N	N/A	N/A	N/A	N/A	yes	yes	yes	98865936	97624574	98.74	97624574	98.74	54.98	174.92
Fred Hutch	Metastatic_43_NORMAL	normal muscle	N	N/A	N/A	N/A	N/A	yes	yes	yes	74038296	73126843	98.77	73126843	98.77	43.94	78.86
Fred Hutch	Metastatic_44_NORMAL	normal muscle	N	N/A	N/A	N/A	N/A	yes	yes	yes	57008653	56193151	98.57	56193151	98.57	32.61	79.35
Fred Hutch	Metastatic_45_NORMAL	normal muscle	N	N/A	N/A	N/A	N/A	yes	yes	no	57583229	57394860	99.67	57394860	99.67	37.8	NA
Fred Hutch	Metastatic_46_NORMAL	normal muscle	N	N/A	N/A	N/A	N/A	yes	yes	yes	60267356	59452607	98.65	59452607	98.65	35.41	79.12
Fred Hutch	Metastatic_47_NORMAL	normal muscle	N	N/A	N/A	N/A	N/A	yes	yes	yes	71658332	70770211	98.76	70770211	98.76	43.63	81.57
Fred Hutch	Metastatic_48_NORMAL	normal muscle	N	N/A	N/A	N/A	N/A	yes	yes	no	70568528	70312536	99.64	70312536	99.64	46.72	NA
Fred Hutch	Metastatic_49_NORMAL	normal muscle	N	N/A	N/A	N/A	N/A	yes	yes	yes	57619954	56842744	98.65	56842744	98.65	32.93	70.13
Fred Hutch	Metastatic_50_NORMAL	normal muscle	N	N/A	N/A	N/A	N/A	yes	yes	yes	51923915	51269278	98.74	51269278	98.74	30.13	73.29
Fred Hutch	Metastatic_51_NORMAL	normal muscle	N	N/A	N/A	N/A	N/A	yes	yes	yes	48819505	48496835	99.34	48496835	99.34	28.24	81.01
Fred Hutch	Metastatic_52_NORMAL	normal muscle	N	N/A	N/A	N/A	N/A	yes	yes	no	63016088	62591317	99.33	62591317	99.33	38.3	NA
Fred Hutch	Metastatic_53_NORMAL	normal muscle	N	N/A	N/A	N/A	N/A	yes	yes	no	59977597	59751495	99.62	59751495	99.62	41.06	NA
Fred Hutch	Metastatic_54_NORMAL	normal muscle	N	N/A	N/A	N/A	N/A	yes	yes	no	60040681	59830175	99.65	59830175	99.65	37.68	NA
Fred Hutch	Metastatic_55_NORMAL	normal kidney	N	N/A	N/A	N/A	N/A	yes	yes	no	70466542	70236438	99.67	70236438	99.67	40.03	NA
Fred Hutch	Metastatic_56_NORMAL	normal kidney	N	N/A	N/A	N/A	N/A	yes	yes	no	52190216	51614973	98.9	51614973	98.9	30.47	NA
Fred Hutch	Metastatic_57_NORMAL	normal muscle	N	N/A	N/A	N/A	N/A	yes	yes	no	52541266	52215040	99.38	52215040	99.38	32.35	NA
Fred Hutch	Metastatic_59_NORMAL	normal muscle	N	N/A	N/A	N/A	N/A	yes	yes	no	70175763	69664026	99.27	69664026	99.27	43.1	NA
Fred Hutch	Metastatic_60_NORMAL	normal muscle	N	N/A	N/A	N/A	N/A	yes	yes	no	63935776	63524305	99.36	63524305	99.36	38.88	NA
Fred Hutch	Metastatic_61_NORMAL	normal muscle	N	N/A	N/A	N/A	N/A	yes	yes	no	60166416	59811487	99.41	59811487	99.41	34.24	NA
Fred Hutch	Metastatic_62_NORMAL	normal kidney	N	N/A	N/A	N/A	N/A	yes	yes	no	79519605	78993735	99.34	78993735	99.34	47.03	NA
Fred Hutch	Metastatic_63_NORMAL	normal muscle	N	N/A	N/A	N/A	N/A	yes	yes	no	13732577	13644492	99.36	13452250	97.96	39.78	NA
Fred Hutch	Metastatic_64_NORMAL	normal kidney	N	N/A	N/A	N/A	N/A	yes	yes	no	97002855	96645717	99.63	96645717	99.63	61.81	NA
Fred Hutch	Metastatic_65_NORMAL	normal muscle	N	N/A	N/A	N/A	N/A	yes	yes	no	64987187	64613576	99.43	64613576	99.43	40.72	NA
Fred Hutch	Metastatic_66_NORMAL	normal muscle	N	N/A	N/A	N/A	N/A	yes	yes	no	46994710	46738005	99.45	46738005	99.45	29.12	NA
Fred Hutch	Metastatic_67_NORMAL	normal muscle	N	N/A	N/A	N/A	N/A	yes	yes	no	45278674	45090339	99.58	45090339	99.58	31.19	NA
Fred Hutch	Metastatic_68_NORMAL	normal muscle	N	N/A	N/A	N/A	N/A	yes	yes	no	52305417	52034778	99.48	52034778	99.48	33.89	NA
Fred Hutch	Metastatic_69_NORMAL	normal muscle	N	N/A	N/A	N/A	N/A	yes	yes	no	45889478	45622275	99.42	45622275	99.42	29.15	NA
Fred Hutch	Metastatic_70_NORMAL	normal muscle	N	N/A	N/A	N/A	N/A	yes	yes	no	63457796	63054698	99.36	63054698	99.36	41.02	NA
Fred Hutch	Metastatic_71_NORMAL	normal muscle	N	N/A	N/A	N/A	N/A	yes	yes	no	66682101	66404585	99.58	66404585	99.58	42.21	NA
Fred Hutch	Metastatic_72_NORMAL	normal muscle	N	N/A	N/A	N/A	N/A	yes	yes	no	63323125	63078596	99.61	63078596	99.61	41.04	NA
Fred Hutch	Metastatic_73_NORMAL	normal muscle	N	N/A	N/A	N/A	N/A	yes	yes	no	66478540	66161705	99.52	66161705	99.52	41.64	NA
Fred Hutch	Metastatic_74_NORMAL	normal muscle	N	N/A	N/A	N/A	N/A	yes	yes	no	66879803	66555441	99.52	66555441	99.52	44.68	NA
Fred Hutch	Metastatic_75_NORMAL	normal muscle	N	N/A	N/A	N/A	N/A	yes	yes	no	67220578	66953073	99.6	66953073	99.6	41.35	NA
Fred Hutch	Metastatic_76_NORMAL	normal muscle	N	N/A	N/A	N/A	N/A	yes	yes	no	72272179	72031106	99.67	72031106	99.67	46.84	NA
Fred Hutch	Metastatic_77_NORMAL	normal kidney	N	N/A	N/A	N/A	N/A	yes	yes	yes	66166743	65848706	99.52	65848706	99.52	39.21	94.74
Fred Hutch	Metastatic_78_NORMAL	normal spleen	N	N/A	N/A	N/A	N/A	yes	yes	yes	70245066	69969101	99.61	69969101	99.61	41.6	163.49
Fred Hutch	Metastatic_1_TUMOR	liver	T	Metastatic	Prostate	unknown	4+3	yes	yes	yes	34998074	34858915	99.6	34858915	99.6	22.43	52.58
Fred Hutch	Metastatic_2_TUMOR	LN	T	Metastatic	Prostate	unknown	9	yes	yes	yes	66709675	66422831	99.57	66422831	99.57	41.06	75.23
Fred Hutch	Metastatic_4_TUMOR	liver	T	Metastatic	Prostate	unknown	4+5	yes	yes	yes	53375425	53041752	99.37	53041752	99.37	34.65	158.46
Fred Hutch	Metastatic_5_TUMOR	lung	T	Metastatic	Prostate	unknown	unknown	yes	yes	no	64966238	64295799	98.97	64295799	98.97	36.35	NA
Fred Hutch	Metastatic_6_TUMOR	LN	T	Metastatic	Prostate		4+5	yes	yes	no	125250672	124855093	99.68	122170565	97.54	36.2	NA
Fred Hutch	Metastatic_7_TUMOR	lung	T	Metastatic	Prostate	T4aN2	7	yes	yes	yes	54672319	54199534	99.14	54199534	99.14	32.21	71.4
Fred Hutch	Metastatic_8_TUMOR	periaortic LN	T	Metastatic	Prostate	unknown	7	yes	yes	yes	55962293	55778023	99.67	55778023	99.67	40.3	75.57
Fred Hutch	Metastatic_9_TUMOR	LN	T	Metastatic	Prostate		unknown	yes	yes	yes	66868974	66654286	99.68	66654286	99.68	43.43	113.93
Fred Hutch	Metastatic_10_TUMOR	scrotum	T	Metastatic	Prostate	unknown	3+4	yes	yes	yes	61409821	61211686	99.68	61211686	99.68	38.47	69
Fred Hutch	Metastatic_11_TUMOR	LN	T	Metastatic	Prostate		unknown	yes	yes	yes	96990098	96146746	99.13	96146746	99.13	54.63	161.78
Fred Hutch	Metastatic_12_TUMOR	liver	T	Metastatic	Prostate	unknown	4+4	yes	yes	yes	85268581	84477784	99.07	84477784	99.07	47.89	147.67
Fred Hutch	Metastatic_13_TUMOR	retroperitoneal LN	T	Metastatic	Prostate	unknown	2+3	yes	yes	yes	54991766	54341450	98.82	54341450	98.82	32.06	78.3
Fred Hutch	Metastatic_14_TUMOR	liver	T	Metastatic	Prostate		5+4	yes	yes	yes	88565962	87404799	98.69	87404799	98.69	52.4	177.18
Fred Hutch	Metastatic_15_TUMOR	liver	T	Metastatic	Prostate	unknown	3+5	yes	yes	yes	53429619	53293110	99.74	53293110	99.74	37.38	165.32
Fred Hutch	Metastatic_16_TUMOR	retroperitoneal	T	Metastatic	Prostate		4+3	yes	yes	yes	57116237	56578132	99.06	56578132	99.06	33.51	153.17
Fred Hutch	Metastatic_17_TUMOR	liver	T	Metastatic	Prostate	unknown	4+5	yes	yes	yes	40349303	40159853	99.53	40159853	99.53	32.04	90.02
Fred Hutch	Metastatic_18_TUMOR	lung	T	Metastatic	Prostate	unknown	7	yes	yes	yes	67794018	67524211	99.6	67524211	99.6	44.38	61.33
Fred Hutch	Metastatic_19_TUMOR	LN	T	Metastatic	Prostate	unknown	4+3	yes	yes	yes	76422364	76207378	99.72	76207378	99.72	45.57	99.11
Fred Hutch	Metastatic_20_TUMOR	retromediastinal LN	T	Metastatic	Prostate	unknown	4+5	yes	yes	no	53131915	52669609	99.13	52669609	99.13	33.08	NA
Fred Hutch	Metastatic_21_TUMOR	brain	T	Metastatic	Prostate		3+4	yes	yes	yes	69948835	69740753	99.7	69740753	99.7	47.84	77.69
Fred Hutch	Metastatic_22_TUMOR	retroperitoneal LN	T	Metastatic	Prostate		4+5	yes	yes	yes	60749431	60430279	99.47	60430279	99.47	41.22	88.48
Fred Hutch	Metastatic_23_TUMOR	LN	T	Metastatic	Prostate	unknown	unknown	yes	yes	yes	76719004	76085489	99.17	76085489	99.17	47.13	102.43
Fred Hutch	Metastatic_24_TUMOR	LN	T	Metastatic	Prostate		3+4	yes	yes	yes	73802882	73158126	99.13	73158126	99.13	41.63	83.45
Fred Hutch	Metastatic_25_TUMOR	liver	T	Metastatic	Prostate	T2b	5+5	yes	yes	yes	64201906	63840000	99.44	63840000	99.44	42.44	101.41
Fred Hutch	Metastatic_26_TUMOR	liver	T	Metastatic	Prostate		4+4	yes	yes	yes	38263927	37946604	99.17	37946604	99.17	22.05	71.72
Fred Hutch	Metastatic_27_TUMOR	Iliac LN	T	Metastatic	Prostate	unknown	4+5	yes	yes	yes	49100830	48663785	99.11	48663785	99.11	27.95	97.26
Fred Hutch	Metastatic_28_TUMOR	liver	T	Metastatic	Prostate	T3aN1	4+5	yes	yes	yes	74921005	74586967	99.55	74586967	99.55	49	146.66
Fred Hutch	Metastatic_29_TUMOR	periaortic LN	T	Metastatic	Prostate	unknown	5+4	yes	yes	yes	62245310	61452564	98.73	61452564	98.73	41.69	89.35
Fred Hutch	Metastatic_30_TUMOR	LN	T	Metastatic	Prostate	unknown	3+3	yes	yes	yes	55488325	55000971	99.12	55000971	99.12	32.3	65.21
Fred Hutch	Metastatic_31_TUMOR	LN	T	Metastatic	Prostate		3+3	yes	yes	yes	57413720	57182527	99.6	57182527	99.6	32.68	66.51
Fred Hutch	Metastatic_32_TUMOR	rib	T	Metastatic	Prostate		4+5	yes	yes	yes	69347373	68473129	98.74	68473129	98.74	41.36	81.24
Fred Hutch	Metastatic_33_TUMOR	LN	T	Metastatic	Prostate	T3aN0	4+3	yes	yes	yes	61506659	60682027	98.66	60682027	98.66	36.96	74.23
Fred Hutch	Metastatic_34_TUMOR	rt pelvic LN	T	Metastatic	Prostate	unknown	4+4	yes	yes	yes	63332189	62490629	98.67	62490629	98.67	39.37	72.78
Fred Hutch	Metastatic_35_TUMOR	LN	T	Metastatic	Prostate	unknown	3+4	yes	yes	no	55041753	54841741	99.64	54841741	99.64	35.09	NA
Fred Hutch	Metastatic_36_TUMOR	LN	T	Metastatic	Prostate	unknown	5+4	yes	yes	yes	74299471	73964629	99.55	73964629	99.55	47.87	82.89
Fred Hutch	Metastatic_37_TUMOR	LN	T	Metastatic	Prostate	unknown	5+4	yes	yes	yes	64230510	64018138	99.67	64018138	99.67	38.77	67.87
Fred Hutch	Metastatic_38_TUMOR	bone	T	Metastatic	Prostate	unknown	5+5	yes	yes	yes	53103197	52918692	99.65	52918692	99.65	35.74	133.8
Fred Hutch	Metastatic_39_TUMOR	lung	T	Metastatic	Prostate	unknown	3+3	yes	yes	yes	76922694	75802830	98.54	75802830	98.54	44.65	72.64
Fred Hutch	Metastatic_40_TUMOR	LN	T	Metastatic	Prostate	unknown	4+3	yes	yes	yes	62644655	61320809	97.89	61320809	97.89	36.2	88.1
Fred Hutch	Metastatic_41_TUMOR	diaphragm	T	Metastatic	Prostate	unknown	3+4	yes	yes	yes	72325321	72073615	99.65	72073615	99.65	46.46	68.67
Fred Hutch	Metastatic_42_TUMOR	liver	T	Metastatic	Prostate	unknown	4+3	yes	yes	yes	62905325	62052627	98.64	62052627	98.64	37.74	173.08
Fred Hutch	Metastatic_43_TUMOR	LN	T	Metastatic	Prostate	unknown	5+4	yes	yes	yes	77002453	76023492	98.73	76023492	98.73	46.4	86.71
Fred Hutch	Metastatic_44_TUMOR	renal	T	Metastatic	Prostate	T4N2	5+4	yes	yes	yes	86464130	85412365	98.78	85412365	98.78	52.02	81.57
Fred Hutch	Metastatic_45_TUMOR	bone	T	Metastatic	Prostate	T3bN1	4+5	yes	yes	no	62865996	62668562	99.69	62668562	99.69	42.31	NA
Fred Hutch	Metastatic_46_TUMOR	diaphragm	T	Metastatic	Prostate	unknown	4+3	yes	yes	yes	61326767	60486676	98.63	60486676	98.63	35.68	77.58
Fred Hutch	Metastatic_47_TUMOR	LN	T	Metastatic	Prostate	T3b	3+5	yes	yes	yes	78668041	77660499	98.72	77660499	98.72	46.9	77.67
Fred Hutch	Metastatic_48_TUMOR	liver	T	Metastatic	Prostate	unknown	4+4	yes	yes	no	72221223	71959946	99.64	71959946	99.64	48.31	NA
Fred Hutch	Metastatic_49_TUMOR	adrenal	T	Metastatic	Prostate	T3bN0	4+5	yes	yes	yes	66006844	65156147	98.71	65156147	98.71	40.38	77.79
Fred Hutch	Metastatic_50_TUMOR	liver	T	Metastatic	Prostate	T2c	4+5	yes	yes	yes	53661493	52945273	98.67	52945273	98.67	32.41	77.11
Fred Hutch	Metastatic_51_TUMOR	LN	T	Metastatic	Prostate	unknown	unknown	yes	yes	yes	84840850	84323864	99.39	84323864	99.39	49.01	81.25
Fred Hutch	Metastatic_52_TUMOR	pleural	T	Metastatic	Prostate	unknown	4+4	yes	yes	no	93168576	92617522	99.41	92617522	99.41	56.79	NA
Fred Hutch	Metastatic_53_TUMOR	lung	T	Metastatic	Prostate	unknown	4+3	yes	yes	no	76233861	75973981	99.66	75973981	99.66	51.99	NA
Fred Hutch	Metastatic_54_TUMOR	liver	T	Metastatic	Prostate	unknown	4+5	yes	yes	no	48428564	48239528	99.61	48239528	99.61	34.01	NA
Fred Hutch	Metastatic_55_TUMOR	liver	T	Metastatic	Prostate	unknown	4+5	yes	yes	no	71435745	71172345	99.63	71172345	99.63	46.54	NA
Fred Hutch	Metastatic_56_TUMOR	liver	T	Metastatic	Prostate	unknown	5+4	yes	yes	no	72942394	72484321	99.37	72484321	99.37	43.64	NA
Fred Hutch	Metastatic_57_TUMOR	LN	T	Metastatic	Prostate	T2N0	3+4	yes	yes	no	56430688	56023973	99.28	56023973	99.28	35.03	NA
Fred Hutch	Metastatic_59_TUMOR	liver	T	Metastatic	Prostate	T3bN1	4+5	yes	yes	no	66948617	65893804	98.42	65893804	98.42	40.02	NA
Fred Hutch	Metastatic_60_TUMOR	pelvic mass	T	Metastatic	Prostate	unknown	4+5	yes	yes	no	71607238	71133278	99.34	71133278	99.34	43.45	NA
Fred Hutch	Metastatic_61_TUMOR	liver	T	Metastatic	Prostate	unknown	5+5	yes	yes	no	77227867	76771649	99.41	76771649	99.41	48.09	NA
Fred Hutch	Metastatic_62_TUMOR	liver	T	Metastatic	Prostate	unknown	4+5	yes	yes	no	59115298	58763363	99.4	58763363	99.4	35.15	NA
Fred Hutch	Metastatic_63_TUMOR	liver	T	Metastatic	Prostate	T3cN0	4+5	yes	yes	no	55820086	55587141	99.58	55587141	99.58	39.74	NA
Fred Hutch	Metastatic_64_TUMOR	LN	T	Metastatic	Prostate	T3N0	4+3	yes	yes	no	85801081	85466262	99.61	85466262	99.61	52.19	NA
Fred Hutch	Metastatic_65_TUMOR	liver	T	Metastatic	Prostate	T3bN0	4+3+5	yes	yes	no	89118327	88710091	99.54	88710091	99.54	58.75	NA
Fred Hutch	Metastatic_66_TUMOR	lung	T	Metastatic	Prostate	T2b	4+3+5	yes	yes	no	48164605	47940443	99.53	47940443	99.53	31.34	NA
Fred Hutch	Metastatic_67_TUMOR	left posterior	T	Metastatic	Prostate	unknown	4+5	yes	yes	no	52378809	52190076	99.64	52190076	99.64	32.87	NA
Fred Hutch	Metastatic_68_TUMOR	liver	T	Metastatic	Prostate	T3N0	7	yes	yes	no	61014241	60767888	99.6	60767888	99.6	37.31	NA
Fred Hutch	Metastatic_69_TUMOR	liver	T	Metastatic	Prostate	T3bN0	5+4	yes	yes	no	64156425	63876318	99.56	63876318	99.56	43.3	NA
Fred Hutch	Metastatic_70_TUMOR	liver	T	Metastatic	Prostate	T2aN0	4+5	yes	yes	no	53667479	53126332	98.99	53126332	98.99	35.58	NA
Fred Hutch	Metastatic_71_TUMOR	LN	T	Metastatic	Prostate	unknown	3+4	yes	yes	no	54392407	54153497	99.56	54153497	99.56	35.52	NA
Fred Hutch	Metastatic_72_TUMOR	periaortic LN	T	Metastatic	Prostate	unknown	4+4	yes	yes	no	65390367	65117455	99.58	65117455	99.58	42.42	NA
Fred Hutch	Metastatic_73_TUMOR	liver	T	Metastatic	Prostate	unknown	4+3	yes	yes	no	66846519	66574959	99.59	66574959	99.59	42.97	NA
Fred Hutch	Metastatic_74_TUMOR	periaortic	T	Metastatic	Prostate	T3bN0	4+5	yes	yes	no	70294977	69161073	98.39	69161073	98.39	47.86	NA
Fred Hutch	Metastatic_75_TUMOR	liver	T	Metastatic	Prostate	unknown	4+5	yes	yes	no	69491416	69231545	99.63	69231545	99.63	47.44	NA
Fred Hutch	Metastatic_76_TUMOR	liver	T	Metastatic	Prostate			yes	yes	no	90895381	90584450	99.66	90584450	99.66	60.49	NA
Fred Hutch	Metastatic_77_TUMOR	retrocaval LN	T	Metastatic	Prostate	unknown	6	yes	yes	yes	56860315	56591454	99.53	56591454	99.53	35.25	79.84
Fred Hutch	Metastatic_78_TUMOR	pelvic LN	T	Metastatic	Prostate	unknown	unknown	yes	yes	yes	99117663	98774111	99.65	98774111	99.65	56.27	122.04

## Sheet: 3b TCGA
Datatset	SampleName	Patient ID	Patient ID( detailed)	Status	Total no of reads	No of reads that mapped	Percentage of reads that mapped (%)	No of reads that properly paired	Percentage of reads that properly paired (%)	Depth of coverage (5' UTR)	Depth of coverage (CDS)
TCGA	P1_NORMAL	TCGA-HC-7079	TCGA-HC-7079-10A-01D-1961	NORMAL	1110986048	1070211042	96.33	1070211042	96.33	34.54	35.49
TCGA	P2_NORMAL	TCGA-HI-7169	TCGA-HI-7169-10A-01D-2115	NORMAL	102514416	101458307	98.97	101458307	98.97	32.74	109.08
TCGA	P3_NORMAL	TCGA-CH-5763	TCGA-CH-5763-11A-01D-1576	NORMAL	1054346972	1005584023	95.38	1005584023	95.38	29.77	31.18
TCGA	P4_NORMAL	TCGA-CH-5771	TCGA-CH-5771-11A-01D-1576	NORMAL	974577962	936308200	96.07	936308200	96.07	30.81	32
TCGA	P5_NORMAL	TCGA-EJ-7791	TCGA-EJ-7791-10A-01D-2115	NORMAL	984160860	950177039	96.55	950177039	96.55	31.55	32.52
TCGA	P6_NORMAL	TCGA-G9-6336	TCGA-G9-6336-10A-01D-1786	NORMAL	1119182602	1081311838	96.62	1081311838	96.62	36.71	37.35
TCGA	P7_NORMAL	TCGA-HC-7075	TCGA-HC-7075-10A-01D-1961	NORMAL	1034432940	996137488	96.3	996137488	96.3	32.04	33.17
TCGA	P8_NORMAL	TCGA-G9-6365	TCGA-G9-6365-10A-01D-1786	NORMAL	1224272322	1179973616	96.38	1179973616	96.38	39.11	39.9
TCGA	P9_NORMAL	TCGA-HC-7737	TCGA-HC-7737-11A-02D-2114	NORMAL	1074368260	1022432215	95.17	1022432215	95.17	34.59	35.67
TCGA	P10_NORMAL	TCGA-G9-7522	TCGA-G9-7522-10A-01D-2260	NORMAL	1009206242	972934513	96.41	972934513	96.41	32.18	32.98
TCGA	P11_NORMAL	TCGA-HC-7740	TCGA-HC-7740-10A-01D-2115	NORMAL	977818978	942361017	96.37	942361017	96.37	41.27	39.93
TCGA	P12_NORMAL	TCGA-EJ-5503	TCGA-EJ-5503-10A-01D-1577	NORMAL	157687904	156847376	99.47	156847376	99.47	39.38	131.2
TCGA	P13_NORMAL	TCGA-CH-5789	TCGA-CH-5789-10A-01D-1576	NORMAL	1002809002	968699656	96.6	968699656	96.6	30.53	32
TCGA	P14_NORMAL	TCGA-CH-5788	TCGA-CH-5788-10A-01D-1576	NORMAL	1130090260	1092231219	96.65	1092231219	96.65	34.47	35.91
TCGA	P15_NORMAL	TCGA-HC-8258	TCGA-HC-8258-10A-01D-2260	NORMAL	1075694548	1035490471	96.26	1035490471	96.26	34.27	35.75
TCGA	P16_NORMAL	TCGA-CH-5750	TCGA-CH-5750-10A-01D-1576	NORMAL	205005974	203022409	99.03	203022409	99.03	45.56	147.48
TCGA	P17_NORMAL	TCGA-HC-7233	TCGA-HC-7233-10A-01D-2115	NORMAL	1191815620	1146981013	96.24	1146981013	96.24	36.4	37.83
TCGA	P18_NORMAL	TCGA-EJ-5506	TCGA-EJ-5506-10A-01D-1577	NORMAL	1026566012	977559998	95.23	977559998	95.23	30.71	31.85
TCGA	P19_NORMAL	TCGA-HC-7744	TCGA-HC-7744-10A-01D-2115	NORMAL	1067706974	1014743427	95.04	1014743427	95.04	46.63	44.35
TCGA	P20_NORMAL	TCGA-G9-6370	TCGA-G9-6370-10A-01D-1786	NORMAL	1143154534	1101345056	96.34	1101345056	96.34	35.94	37.08
TCGA	P1_TUMOR	TCGA-HC-7079	TCGA-HC-7079-01A-11D-1961	TUMOR	1641607028	1580986966	96.31	1580986966	96.31	50.24	51.85
TCGA	P2_TUMOR	TCGA-HI-7169	TCGA-HI-7169-01A-11D-2114	TUMOR	1754003156	1687611935	96.21	1687611935	96.21	53.87	55.87
TCGA	P3_TUMOR	TCGA-CH-5763	TCGA-CH-5763-01A-11D-1576	TUMOR	1759995334	1699937595	96.59	1699937595	96.59	53.81	55.9
TCGA	P4_TUMOR	TCGA-CH-5771	TCGA-CH-5771-01A-21D-1576	TUMOR	1888888272	1819489359	96.33	1819489359	96.33	57.55	59.37
TCGA	P5_TUMOR	TCGA-EJ-7791	TCGA-EJ-7791-01A-11D-2114	TUMOR	1804189302	1739937352	96.44	1739937352	96.44	58.21	59.88
TCGA	P6_TUMOR	TCGA-G9-6336	TCGA-G9-6336-01A-11D-1786	TUMOR	1714739278	1655977547	96.57	1655977547	96.57	54.05	55.52
TCGA	P7_TUMOR	TCGA-HC-7075	TCGA-HC-7075-01A-11D-1961	TUMOR	1839123960	1770840238	96.29	1770840238	96.29	54.37	56.81
TCGA	P8_TUMOR	TCGA-G9-6365	TCGA-G9-6365-01A-11D-1786	TUMOR	1710170908	1650113302	96.49	1650113302	96.49	52.46	54.68
TCGA	P9_TUMOR	TCGA-HC-7737	TCGA-HC-7737-01A-11D-2114	TUMOR	1665965238	1601986096	96.16	1601986096	96.16	50.21	52.31
TCGA	P10_TUMOR	TCGA-G9-7522	TCGA-G9-7522-01A-11D-2260	TUMOR	1653206694	1593271774	96.37	1593271774	96.37	52.12	53.84
TCGA	P11_TUMOR	TCGA-HC-7740	TCGA-HC-7740-01A-11D-2114	TUMOR	1563497766	1503840960	96.18	1503840960	96.18	48.58	50.07
TCGA	P12_TUMOR	TCGA-EJ-5503	TCGA-EJ-5503-01A-01D-1576	TUMOR	1912173190	1842390969	96.35	1842390969	96.35	60.39	62.22
TCGA	P13_TUMOR	TCGA-CH-5789	TCGA-CH-5789-01A-11D-1576	TUMOR	1604801140	1541078885	96.03	1541078885	96.03	46.9	49.1
TCGA	P14_TUMOR	TCGA-CH-5788	TCGA-CH-5788-01A-11D-1576	TUMOR	2192067338	2117040481	96.58	2117040481	96.58	65.59	69.04
TCGA	P15_TUMOR	TCGA-HC-8258	TCGA-HC-8258-01A-11D-2260	TUMOR	2058485950	1966769239	95.54	1966769239	95.54	59.97	62.6
TCGA	P16_TUMOR	TCGA-CH-5750	TCGA-CH-5750-01A-11D-1576	TUMOR	1601550938	1544430201	96.43	1544430201	96.43	51.06	52.41
TCGA	P17_TUMOR	TCGA-HC-7233	TCGA-HC-7233-01A-11D-2114	TUMOR	1806608556	1742904925	96.47	1742904925	96.47	55.4	57.47
TCGA	P18_TUMOR	TCGA-EJ-5506	TCGA-EJ-5506-01A-01D-1576	TUMOR	1569322404	1513730692	96.46	1513730692	96.46	48.92	50.44
TCGA	P19_TUMOR	TCGA-HC-7744	TCGA-HC-7744-01A-11D-2114	TUMOR	1750232472	1688643736	96.48	1688643736	96.48	53.12	55.25
TCGA	P20_TUMOR	TCGA-G9-6370	TCGA-G9-6370-01A-11D-1786	TUMOR	1756394594	1691675399	96.32	1691675399	96.32	56.23	57.81

## Sheet: 3c ICGC
Datatset	Sample Name	Total no of reads	No of reads that mapped	Percentage of reads that mapped (%)	No of reads that properly paired	Percentage of reads that properly paired (%)	Depth of coverage (5' UTR)	Depth of coverage (CDS)
FRASER	CPCG0001-B1	1406827694	1398012009	99.37	1398012009	99.37	31.66	36.63
FRASER	CPCG0001-F1	3229249146	3160469835	97.87	3160469835	97.87	45.15	51.14
FRASER	CPCG0003-B1	1766590294	1750237698	99.07	1750237698	99.07	25.94	29.68
FRASER	CPCG0003-F1	2065208312	2047169276	99.13	2047169276	99.13	47.26	53.53
FRASER	CPCG0006-B1	2216344756	2196510844	99.11	2196510844	99.11	51.42	58.59
FRASER	CPCG0006-F1	2192756250	2179028292	99.37	2179028292	99.37	46.45	53.23
FRASER	CPCG0020-B1	1317197198	1303418658	98.95	1303418658	98.95	32.33	36.97
FRASER	CPCG0020-F1	2441013560	2420502369	99.16	2420502369	99.16	48.67	57.48
FRASER	CPCG0022-B1	1861116874	1840156886	98.87	1840156886	98.87	44.9	52.46
FRASER	CPCG0022-F1	3644243808	3261502655	89.5	3261502655	89.5	60.32	71.39
FRASER	CPCG0027-B1	1101853372	1090527613	98.97	1090527613	98.97	27.19	31.28
FRASER	CPCG0027-F1	2197667232	2181367326	99.26	2181367326	99.26	53.98	61.47
FRASER	CPCG0040-B1	1279156796	1270855304	99.35	1270855304	99.35	31.97	36.81
FRASER	CPCG0040-F1	2177119262	2162107859	99.31	2162107859	99.31	47	55.05
FRASER	CPCG0046-B1	1196374914	1190291258	99.49	1190291258	99.49	27.5	32.38
FRASER	CPCG0046-F1	1701780556	1607796713	94.48	1607796713	94.48	27.49	32.43
FRASER	CPCG0047-B1	1267671400	1259719865	99.37	1259719865	99.37	31.28	36.3
FRASER	CPCG0047-F1	2485207724	2469527578	99.37	2469527578	99.37	58.26	66
FRASER	CPCG0048-B1	1632340962	1611430000	98.72	1611430000	98.72	33.39	35.07
FRASER	CPCG0048-F1	3962794874	3918406168	98.88	3918406168	98.88	50.73	52.82
FRASER	CPCG0050-B1	1241067140	1232937761	99.34	1232937761	99.34	37.4	38.58
FRASER	CPCG0050-F1	2523332742	2500256090	99.09	2500256090	99.09	50.67	58.06
FRASER	CPCG0057-B1	1205943168	1197040566	99.26	1197040566	99.26	32.53	36.62
FRASER	CPCG0057-F1	1788521166	1774848523	99.24	1774848523	99.24	52.72	58.07
FRASER	CPCG0063-B1	1303691772	1295832108	99.4	1295832108	99.4	32.06	37.39
FRASER	CPCG0063-F1	2186323776	2155858903	98.61	2155858903	98.61	34.44	41.29
FRASER	CPCG0073-B1	1275017888	1268195223	99.46	1268195223	99.46	38.33	39.75
FRASER	CPCG0073-F1	2411429374	2397180101	99.41	2397180101	99.41	60.99	64.45
FRASER	CPCG0078-B1	1357747310	1350614227	99.47	1350614227	99.47	33.67	39.33
FRASER	CPCG0078-F1	1585623833	1565332912	98.72	1565332912	98.72	48.56	53.11
FRASER	CPCG0081-B1	1322131088	1312200981	99.25	1312200981	99.25	34.48	39.56
FRASER	CPCG0081-F1	2281188921	2260743232	99.1	2260743232	99.1	64.95	69.96
FRASER	CPCG0083-B1	1466639560	1459334862	99.5	1459334862	99.5	36.74	42.84
FRASER	CPCG0083-F1	1690880136	1681383221	99.44	1681383221	99.44	56.45	62.41
FRASER	CPCG0087-B1	1411180408	1404033862	99.49	1404033862	99.49	36.79	42.38
FRASER	CPCG0087-F1	1741156166	1730116480	99.37	1730116480	99.37	49.61	56.24
FRASER	CPCG0090-B1	1622670276	1607672109	99.08	1607672109	99.08	57.39	57.98
FRASER	CPCG0090-F1	2772012450	2740923585	98.88	2740923585	98.88	60.45	68.39
FRASER	CPCG0094-B1	1240035468	1232907222	99.43	1232907222	99.43	34.05	38.8
FRASER	CPCG0094-F1	2220558558	2173999490	97.9	2173999490	97.9	52.82	60.82
FRASER	CPCG0095-B1	1688164080	1677072675	99.34	1677072675	99.34	43.09	49.34
FRASER	CPCG0095-F1	2083111316	2075149005	99.62	2075149005	99.62	57.86	65.07
FRASER	CPCG0098-B1	2068920346	2058351936	99.49	2058351936	99.49	54.52	62.44
FRASER	CPCG0098-F1	1776445484	1764015390	99.3	1764015390	99.3	48.02	54.46
FRASER	CPCG0099-B1	1502992088	1489990996	99.13	1489990996	99.13	40.19	44.27
FRASER	CPCG0099-F1	2007547842	1983353599	98.79	1983353599	98.79	66.94	68.85
FRASER	CPCG0102-B1	1971783060	1952661531	99.03	1952661531	99.03	47.05	53.5
FRASER	CPCG0102-F1	2158764358	2117448237	98.09	2117448237	98.09	49.73	56.78
FRASER	CPCG0114-B1	1999548490	1979025480	98.97	1979025480	98.97	48.57	54.51
FRASER	CPCG0114-F1	2128136774	2114732319	99.37	2114732319	99.37	54.01	60.39
FRASER	CPCG0117-B1	2195902342	2163269909	98.51	2163269909	98.51	39.26	41.02
FRASER	CPCG0117-F1	2478939140	2459945630	99.23	2459945630	99.23	34	34.29
FRASER	CPCG0121-B1	1726185156	1689127452	97.85	1689127452	97.85	35.28	38.3
FRASER	CPCG0121-F1	3633893776	3603845213	99.17	3603845213	99.17	61.61	63.08
FRASER	CPCG0122-B1	1866858916	1828812004	97.96	1828812004	97.96	32.39	34.67
FRASER	CPCG0122-F1	3443284548	3424700013	99.46	3424700013	99.46	71.94	74.41
FRASER	CPCG0123-B1	1515623346	1407862311	92.89	1407862311	92.89	33.15	37.38
FRASER	CPCG0123-F1	2339576640	2222057499	94.98	2222057499	94.98	52.66	59.89
FRASER	CPCG0124-B1	2334623266	2306285243	98.79	2306285243	98.79	38.36	40.26
FRASER	CPCG0124-F1	2815315588	2791825860	99.17	2791825860	99.17	61.45	64.9
FRASER	CPCG0127-B1	1032103412	1024361889	99.25	1024361889	99.25	31.39	32.34
FRASER	CPCG0127-F1	2040695980	2029012924	99.43	2029012924	99.43	57.72	61.99
FRASER	CPCG0128-B1	1863185900	1844020810	98.97	1844020810	98.97	32.8	34.98
FRASER	CPCG0128-F1	3364021946	3342097709	99.35	3342097709	99.35	63.47	66.96
FRASER	CPCG0154-B1	1290971310	1279579362	99.12	1279579362	99.12	29.24	30.78
FRASER	CPCG0154-F1	3811367062	3782406446	99.24	3782406446	99.24	56.15	58.84
FRASER	CPCG0158-B1	1086094718	1076339894	99.1	1076339894	99.1	25.52	26.36
FRASER	CPCG0158-F1	3630846430	3607917202	99.37	3607917202	99.37	40.16	40.79
FRASER	CPCG0166-B1	1632238664	1621079039	99.32	1621079039	99.32	58.66	57.55
FRASER	CPCG0166-F1	2196267438	2170192659	98.81	2170192659	98.81	52.06	57.27
FRASER	CPCG0182-B1	1431400928	1420982143	99.27	1420982143	99.27	38.2	40.88
FRASER	CPCG0182-F1	2161217660	2148248744	99.4	2148248744	99.4	61.71	64.74
FRASER	CPCG0183-B1	1523574626	1396711112	91.67	1396711112	91.67	31.59	36.06
FRASER	CPCG0183-F1	2277415472	2246071559	98.62	2246071559	98.62	54.64	62.32
FRASER	CPCG0184-B1	1620581604	1598214589	98.62	1598214589	98.62	41.17	46.31
FRASER	CPCG0184-F1	2477770054	2445368284	98.69	2445368284	98.69	59.61	67.32
FRASER	CPCG0185-B1	1517535012	1506996646	99.31	1506996646	99.31	38.5	41.54
FRASER	CPCG0185-F1	2173102796	2161211425	99.45	2161211425	99.45	65.49	67.31
FRASER	CPCG0189-B1	1510647514	1499851443	99.29	1499851443	99.29	41.17	43.79
FRASER	CPCG0189-F1	2089018378	2076097209	99.38	2076097209	99.38	61.38	64.39
FRASER	CPCG0190-B1	1578094300	1567744019	99.34	1567744019	99.34	40.9	44.19
FRASER	CPCG0190-F1	2319112314	2305487755	99.41	2305487755	99.41	75.97	76.47
FRASER	CPCG0191-B1	1587853990	1550620211	97.66	1550620211	97.66	33.37	34.9
FRASER	CPCG0191-F1	2708899438	2693554121	99.43	2693554121	99.43	61.41	62.9
FRASER	CPCG0196-B1	1382142874	1372427788	99.3	1372427788	99.3	37.4	39.56
FRASER	CPCG0196-F1	2368453342	2354117536	99.39	2354117536	99.39	78.68	78.03
FRASER	CPCG0199-B1	1574879846	1564431036	99.34	1564431036	99.34	43.2	47.36
FRASER	CPCG0199-F1	1950561000	1935395678	99.22	1935395678	99.22	54.41	58.6
FRASER	CPCG0201-B1	1835432622	1821366069	99.23	1821366069	99.23	48.74	53.84
FRASER	CPCG0201-F1	2123205510	2105083979	99.15	2105083979	99.15	65.34	69.51
FRASER	CPCG0203-B1	1290532948	1280312217	99.21	1280312217	99.21	35.5	38.53
FRASER	CPCG0203-F1	1960646196	1939180587	98.91	1939180587	98.91	56.72	60.02
FRASER	CPCG0205-B1	1274690956	1266295135	99.34	1266295135	99.34	34.24	37.68
FRASER	CPCG0205-F1	1962504862	1941289049	98.92	1941289049	98.92	56.4	59.3
FRASER	CPCG0206-B1	1345039764	1314893958	97.76	1314893958	97.76	35.79	37.42
FRASER	CPCG0206-F1	3684385752	3661737022	99.39	3661737022	99.39	51.94	53.7
FRASER	CPCG0208-B1	1439308364	1426939253	99.14	1426939253	99.14	35.52	36.65
FRASER	CPCG0208-F1	2064071656	2053896522	99.51	2053896522	99.51	62.82	65.54
FRASER	CPCG0210-B1	1191212836	1179361264	99.01	1179361264	99.01	33.17	34.4
FRASER	CPCG0210-F1	1994146876	1981780053	99.38	1981780053	99.38	73.03	71.99
FRASER	CPCG0211-B1	1365364960	1332523210	97.59	1332523210	97.59	41.44	41.91
FRASER	CPCG0211-F1	2079201078	2054248158	98.8	2054248158	98.8	61.1	63.76
FRASER	CPCG0212-B1	1127150302	1116591203	99.06	1116591203	99.06	34.08	35.17
FRASER	CPCG0212-F1	1193743530	1125610878	94.29	1125610878	94.29	17.04	22.96
FRASER	CPCG0213-B1	1221884282	1211954959	99.19	1211954959	99.19	37.01	38.2
FRASER	CPCG0213-F1	2038061134	2026632796	99.44	2026632796	99.44	65.94	66.79
FRASER	CPCG0217-B1	1401474732	1392971982	99.39	1392971982	99.39	38.06	40.27
FRASER	CPCG0217-F1	1353590775	1347959378	99.58	1347959378	99.58	33.46	34.4
FRASER	CPCG0232-B1	1173154236	1164663279	99.28	1164663279	99.28	35.83	36.93
FRASER	CPCG0232-F1	2078008316	2065805277	99.41	2065805277	99.41	63.43	65.88
FRASER	CPCG0233-B1	1311603534	1305716357	99.55	1305716357	99.55	38.95	41.1
FRASER	CPCG0233-F1	2150655998	2126092732	98.86	2126092732	98.86	75.15	73.96
FRASER	CPCG0234-B1	1208709372	1200923979	99.36	1200923979	99.36	38.4	38.94
FRASER	CPCG0234-F1	2035644592	2001829303	98.34	2001829303	98.34	43.72	48.79
FRASER	CPCG0236-B1	1304335722	1293338436	99.16	1293338436	99.16	38.68	40.66
FRASER	CPCG0236-F1	2147588616	2125021797	98.95	2125021797	98.95	72.05	72.1
FRASER	CPCG0237-B1	1103130868	1096428075	99.39	1096428075	99.39	30	31.75
FRASER	CPCG0237-F1	2614006176	2575489021	98.53	2575489021	98.53	68.85	73.92
FRASER	CPCG0238-B1	1503323872	1496293098	99.53	1496293098	99.53	44.37	46.78
FRASER	CPCG0238-F1	2293899536	2280497936	99.42	2280497936	99.42	65.91	69.72
FRASER	CPCG0241-B1	1011076154	1006389201	99.54	1006389201	99.54	29.93	31.65
FRASER	CPCG0241-F1	2380796092	2364420725	99.31	2364420725	99.31	70.1	72.28
FRASER	CPCG0242-B1	1272885978	1264888770	99.37	1264888770	99.37	37.73	39.69
FRASER	CPCG0242-F1	2152030700	2124517594	98.72	2124517594	98.72	69.85	70.67
FRASER	CPCG0243-B1	1209531822	1200106507	99.22	1200106507	99.22	36.7	37.93
FRASER	CPCG0243-F1	2322222002	2309510380	99.45	2309510380	99.45	68.6	71.56
FRASER	CPCG0246-B1	1730374878	1720809078	99.45	1720809078	99.45	50.6	53.59
FRASER	CPCG0246-F1	2317341878	2287445217	98.71	2287445217	98.71	72.16	74.32
FRASER	CPCG0248-B1	1510524098	1501359986	99.39	1501359986	99.39	44.52	46.42
FRASER	CPCG0248-F1	2302486196	2285805337	99.28	2285805337	99.28	73.63	75.4
FRASER	CPCG0249-B1	1136399850	1129527142	99.4	1129527142	99.4	34.67	35.79
FRASER	CPCG0249-F1	2332986008	2317128110	99.32	2317128110	99.32	81.97	81.41
FRASER	CPCG0250-B1	1683661700	1670396001	99.21	1670396001	99.21	48.7	51.57
FRASER	CPCG0250-F1	2051611690	2036936084	99.28	2036936084	99.28	67.55	67.8
FRASER	CPCG0251-B1	1372117822	1361810286	99.25	1361810286	99.25	34.55	36.88
FRASER	CPCG0251-F1	2488768594	2472947734	99.36	2472947734	99.36	72.78	73.89
FRASER	CPCG0255-B1	963766812	957998166	99.4	957998166	99.4	29.53	30.36
FRASER	CPCG0255-F1	2109615300	2091131666	99.12	2091131666	99.12	62.27	64.88
FRASER	CPCG0256-B1	1403748954	1395014429	99.38	1395014429	99.38	41.62	43.59
FRASER	CPCG0256-F1	2319570810	2307399014	99.48	2307399014	99.48	57.26	61.76
FRASER	CPCG0258-B1	1288289302	1280143642	99.37	1280143642	99.37	33.95	36.21
FRASER	CPCG0258-F1	2839015850	2808317262	98.92	2808317262	98.92	77.83	81.48
FRASER	CPCG0259-B1	1251354794	1243973863	99.41	1243973863	99.41	37.53	38.84
FRASER	CPCG0259-F1	2161223056	2149929502	99.48	2149929502	99.48	59.59	62.14
FRASER	CPCG0260-B1	1226320330	1218336210	99.35	1218336210	99.35	32.62	34.58
FRASER	CPCG0260-F1	2547445510	2439011297	95.74	2439011297	95.74	69.79	72.49
FRASER	CPCG0262-B1	1097417592	1082729016	98.66	1082729016	98.66	32.51	33.74
FRASER	CPCG0262-F1	2113502366	2096030860	99.17	2096030860	99.17	66.91	68.39
FRASER	CPCG0263-B1	1413735748	1404698371	99.36	1404698371	99.36	40.73	43.43
FRASER	CPCG0263-F1	2466713634	2448952229	99.28	2448952229	99.28	81.32	80.3
FRASER	CPCG0265-B1	1379460378	1361772867	98.72	1361772867	98.72	41.13	42.63
FRASER	CPCG0265-F1	2220195768	2202777336	99.22	2202777336	99.22	54.07	58.54
FRASER	CPCG0266-B1	1101737908	1084491088	98.43	1084491088	98.43	32.68	33.83
FRASER	CPCG0266-F1	2276832052	2266116422	99.53	2266116422	99.53	67.3	69.13
FRASER	CPCG0267-B1	1524340108	1514748395	99.37	1514748395	99.37	43.79	46.93
FRASER	CPCG0267-F1	2098866171	2079844857	99.09	2079844857	99.09	72.56	69.99
FRASER	CPCG0268-B1	1193087636	1187783764	99.56	1187783764	99.56	36.13	37.28
FRASER	CPCG0268-F1	2184699344	2165534303	99.12	2165534303	99.12	60.14	62.87
FRASER	CPCG0269-B1	1463997066	1455136841	99.39	1455136841	99.39	43.17	45.5
FRASER	CPCG0269-F1	2231982358	2206432289	98.86	2206432289	98.86	82.14	79.48
FRASER	CPCG0324-B1	1010169986	1004766191	99.47	1004766191	99.47	30.77	31.65
FRASER	CPCG0324-F1	2182182892	2171505758	99.51	2171505758	99.51	60.14	63.52
FRASER	CPCG0331-B1	1118365996	1112114023	99.44	1112114023	99.44	34.02	35.17
FRASER	CPCG0331-F1	2358707318	2345332627	99.43	2345332627	99.43	58.41	61.95
FRASER	CPCG0334-B1	1100286802	1094022706	99.43	1094022706	99.43	33.45	34.62
FRASER	CPCG0334-F1	2354664208	2337375223	99.27	2337375223	99.27	71.4	71.45
FRASER	CPCG0336-B1	1234724280	1228904182	99.53	1228904182	99.53	37.11	38.49
FRASER	CPCG0336-F1	2347352794	2330265089	99.27	2330265089	99.27	66.42	69.99
FRASER	CPCG0339-B1	1340545548	1334114453	99.52	1334114453	99.52	40.28	41.69
FRASER	CPCG0339-F1	2405543120	2378576221	98.88	2378576221	98.88	90.62	86.74
FRASER	CPCG0340-B1	1622479940	1612808071	99.4	1612808071	99.4	48.5	50.53
FRASER	CPCG0340-F1	2129907580	2114310091	99.27	2114310091	99.27	47.69	53.45
FRASER	CPCG0341-B1	1103913998	1097760355	99.44	1097760355	99.44	33.14	34.56
FRASER	CPCG0341-F1	1969596898	1957634411	99.39	1957634411	99.39	62.86	62.98
FRASER	CPCG0342-B1	1197697734	1191090481	99.45	1191090481	99.45	36.18	37.54
FRASER	CPCG0342-F1	2176799888	2162843659	99.36	2162843659	99.36	63.05	65.35
FRASER	CPCG0344-B1	1210499360	1204608610	99.51	1204608610	99.51	36.5	37.88
FRASER	CPCG0344-F1	2230202334	2215520470	99.34	2215520470	99.34	70.96	71.26
FRASER	CPCG0345-B1	1451705146	1443435318	99.43	1443435318	99.43	43.59	45.33
FRASER	CPCG0345-F1	2435921698	2419613976	99.33	2419613976	99.33	69.93	70.81
FRASER	CPCG0346-B1	1536731234	1528211705	99.45	1528211705	99.45	45.19	47.34
FRASER	CPCG0346-F1	3235393780	3210943581	99.24	3210943581	99.24	114.23	110.13
FRASER	CPCG0348-B1	1408350266	1400621347	99.45	1400621347	99.45	41.62	43.44
FRASER	CPCG0348-F1	2290495936	2270894878	99.14	2270894878	99.14	50.51	56.32
FRASER	CPCG0350-B1	1690354146	1678398420	99.29	1678398420	99.29	38.19	36.81
FRASER	CPCG0350-F1	1989549508	1977348644	99.39	1977348644	99.39	47.61	51.54
FRASER	CPCG0352-B1	1677350616	1664065427	99.21	1664065427	99.21	41.85	40.89
FRASER	CPCG0352-F1	1894123852	1884681677	99.5	1884681677	99.5	52.4	56.26
FRASER	CPCG0353-B1	1826227982	1810708593	99.15	1810708593	99.15	62.56	61.9
FRASER	CPCG0353-F1	2158110518	2142484030	99.28	2142484030	99.28	56.23	60.5
FRASER	CPCG0355-B1	2116524678	2072008567	97.9	2072008567	97.9	36.4	38.15
FRASER	CPCG0355-F1	2154576602	2138002426	99.23	2138002426	99.23	53.01	57.72
FRASER	CPCG0356-B1	1823114030	1808616447	99.2	1808616447	99.2	61.03	60.24
FRASER	CPCG0356-F1	2001814868	1988051250	99.31	1988051250	99.31	50.92	55.26
FRASER	CPCG0357-B1	1704705112	1690396533	99.16	1690396533	99.16	51.74	46.24
FRASER	CPCG0357-F1	2135396702	2121089600	99.33	2121089600	99.33	50.58	54.91
FRASER	CPCG0358-B1	2159595574	2123035657	98.31	2123035657	98.31	49.68	46.03
FRASER	CPCG0358-F1	2085137338	2059030499	98.75	2059030499	98.75	46.12	50.5
FRASER	CPCG0360-B1	1438868656	1429355354	99.34	1429355354	99.34	50.71	49.61
FRASER	CPCG0360-F1	2173742300	2161430210	99.43	2161430210	99.43	52.6	57.51
FRASER	CPCG0361-B1	1424910008	1418045305	99.52	1418045305	99.52	42.49	44.29
FRASER	CPCG0361-F1	3890297948	3866527496	99.39	3866527496	99.39	101.7	106.4
FRASER	CPCG0362-B1	1627962160	1612627518	99.06	1612627518	99.06	40.81	41.01
FRASER	CPCG0362-F1	2127545210	2111903414	99.26	2111903414	99.26	49.76	54.22
FRASER	CPCG0363-B1	1735198614	1721029240	99.18	1721029240	99.18	71.73	63.81
FRASER	CPCG0363-F1	2239942576	2217247351	98.99	2217247351	98.99	50.48	55.33
FRASER	CPCG0364-B1	1393500746	1385817119	99.45	1385817119	99.45	41.73	43.39
FRASER	CPCG0364-F1	3884504744	3862589504	99.44	3862589504	99.44	97.32	102.7
FRASER	CPCG0365-B1	1430274908	1423061109	99.5	1423061109	99.5	42.15	44.21
FRASER	CPCG0365-F1	2254463586	2239878545	99.35	2239878545	99.35	79.05	78.94
FRASER	CPCG0366-B1	1416867064	1409549427	99.48	1409549427	99.48	41.77	43.81
FRASER	CPCG0366-F1	2266047428	2238406290	98.78	2238406290	98.78	81.76	80.92
FRASER	CPCG0368-B1	1407163076	1399492796	99.45	1399492796	99.45	41.91	44.37
FRASER	CPCG0368-F1	2199933858	2187933393	99.45	2187933393	99.45	55.75	59.56
FRASER	CPCG0369-B1	1324907244	1317903038	99.47	1317903038	99.47	40.45	42.4
FRASER	CPCG0369-F1	2249534448	2237725825	99.48	2237725825	99.48	58.24	61.92
FRASER	CPCG0371-B1	1325609138	1318210326	99.44	1318210326	99.44	39.62	41.89
FRASER	CPCG0371-F1	2040302198	2029560185	99.47	2029560185	99.47	54.26	57.98
FRASER	CPCG0372-B1	1217846226	1211231387	99.46	1211231387	99.46	35.9	37.97
FRASER	CPCG0372-F1	2025863944	2014835937	99.46	2014835937	99.46	55.66	58.41
FRASER	CPCG0373-B1	1262655568	1256529773	99.51	1256529773	99.51	36.46	38.98
FRASER	CPCG0373-F1	2600591146	2164267813	83.22	2164267813	83.22	55.4	59.14
FRASER	CPCG0374-B1	1313880004	1307173128	99.49	1307173128	99.49	39.68	41.46
FRASER	CPCG0374-F1	2459992970	2442284478	99.28	2442284478	99.28	64.05	67.14
FRASER	CPCG0375-B1	1450448118	1442374080	99.44	1442374080	99.44	42.62	44.67
FRASER	CPCG0375-F1	2336130384	2318579962	99.25	2318579962	99.25	51.89	54.9
FRASER	CPCG0378-B1	1431722940	1424215635	99.48	1424215635	99.48	42.63	44.9
FRASER	CPCG0378-F1	2250672120	2236433762	99.37	2236433762	99.37	62.01	64.68
FRASER	CPCG0379-B1	1217067372	1210800703	99.49	1210800703	99.49	36.14	38.13
FRASER	CPCG0379-F1	2386390720	2374290426	99.49	2374290426	99.49	62.89	65.93
FRASER	CPCG0380-B1	1173163008	1166586087	99.44	1166586087	99.44	35.51	37.17
FRASER	CPCG0380-F1	2164233938	2151842375	99.43	2151842375	99.43	57.21	59.75
FRASER	CPCG0381-B1	1382074250	1373402180	99.37	1373402180	99.37	41.01	43.22
FRASER	CPCG0381-F1	2071216048	2059984833	99.46	2059984833	99.46	57.38	59.68
FRASER	CPCG0387-B1	1326612990	1317877969	99.34	1317877969	99.34	39.75	41.84
FRASER	CPCG0387-F1	2199488110	2188147804	99.48	2188147804	99.48	62.64	64.59
FRASER	CPCG0388-B1	1396592626	1389003728	99.46	1389003728	99.46	41.18	43.27
FRASER	CPCG0388-F1	2252647902	2235525541	99.24	2235525541	99.24	79.84	75.9
FRASER	CPCG0391-B1	1450381460	1437126382	99.09	1437126382	99.09	43.33	45.09
FRASER	CPCG0391-F1	2809302802	2740549427	97.55	2740549427	97.55	64.26	69.38
FRASER	CPCG0392-B1	1300782174	1272947513	97.86	1272947513	97.86	37.62	39.43
FRASER	CPCG0392-F1	2489884290	2475261814	99.41	2475261814	99.41	68.88	71.1
FRASER	CPCG0404-B1	1695551796	1686315478	99.46	1686315478	99.46	44.2	45.5
FRASER	CPCG0404-F1	2550269870	2532718545	99.31	2532718545	99.31	64.87	68.28
FRASER	CPCG0407-B1	970130646	962993268	99.26	962993268	99.26	29.25	30.46
FRASER	CPCG0407-F1	2296445870	2277624231	99.18	2277624231	99.18	56.25	61.79
FRASER	CPCG0409-B1	1000030610	992482650	99.25	992482650	99.25	29.4	30.88
FRASER	CPCG0409-F1	2595581084	2581299002	99.45	2581299002	99.45	62.37	67.2
FRASER	CPCG0410-B1	1428007684	1419855274	99.43	1419855274	99.43	42.87	44.61
FRASER	CPCG0410-F1	2409899050	2394333275	99.35	2394333275	99.35	55.29	60.12
FRASER	CPCG0411-B1	1468015214	1459766431	99.44	1459766431	99.44	44.25	46.01
FRASER	CPCG0411-F1	2378810458	2363215101	99.34	2363215101	99.34	54.46	58.43
FRASER	CPCG0412-B1	1008242948	1001521557	99.33	1001521557	99.33	30.31	31.54
FRASER	CPCG0412-F1	2299483924	2284688164	99.36	2284688164	99.36	55.22	58.95
FRASER	CPCG0413-B1	1247174012	1240054523	99.43	1240054523	99.43	37.23	39.13
FRASER	CPCG0413-F1	788272132	781352636	99.12	781352636	99.12	19.07	20.77
FRASER	CPCG0414-B1	1339857980	1331728418	99.39	1331728418	99.39	39.52	41.61
FRASER	CPCG0414-F1	2158251132	2144670757	99.37	2144670757	99.37	51.85	55.6
