# Supplementary material for: Multiplexed functional genomic analysis of 5’ untranslated region mutations across the spectrum of prostate cancer
Source: Nat Commun. 2021 Jul 9;12:4217. doi: 10.1038/s41467-021-24445-6 (PMC8270899; doi:10.1038/s41467-021-24445-6)
Supplement: Supplementary file 7 — Supplementary Data 5 [file 41467_2021_24445_MOESM7_ESM.xlsx]

## Sheet: 5a HOMER
Gene name	motif sequence	consensus	total times mutated	genes with 5' UTR mutations and genomic coordinates
AP-1(bZIP)	ATGACTCATC	(ATGACTCATC):	1	APOH(chr17_APOH_64225502_G>T, ref: GTGACTCATC, alt: GTGACTCATA)
AP-2gamma(AP2)	SCCTSAGGSCAW	(GCCTCAGGGCAT):	1	PAQR5(chr15_PAQR5_69652343_G>A, ref: GCCCCAGGCCAT, alt: GCCCCAGACCAT)
AP-2alpha(AP2)	ATGCCCTGAGGC	(ATGCCCTGAGGC):	0
Ap4(bHLH)	NAHCAGCTGD	(AAACAGCTGT):	5	DNHD1(chr11_DNHD1_6518536_A>G, ref: TAACAGCTGG, alt: TAGCAGCTGG)	ST3GAL2(chr16_ST3GAL2_70433225_C>T, ref: CAGCAGCTGT, alt: CAACAGCTGT)	SYTL3(chr6_SYTL3_159072819_G>T, ref: AATCAGCGGT, alt: AATCAGCTGT)	DAG1(chr3_DAG1_49547903_C>G, ref: ACCCAGCTCT, alt: ACCCAGCTGT)	TTC24(chr1_TTC24_156549533_C>T, ref: AGCCAGCTGC, alt: AGCCAGCTGT)
FOXA1:AR(Forkhead,NR)	AGTAAACAAAAAAGAACANA	(AGTAAACAAAAAAGAACATA):	0
ARE(NR)	AGAACAGNCTGTTCTT	(AGAACAGACTGTTCTT):	0
AR-halfsite(NR)	CCAGGAACAG	(CCAGGAACAG):	0
Arnt:Ahr(bHLH)	TBGCACGCAA	(TGGCACGCAA):	0
Ascl1(bHLH)	NNVVCAGCTGBN	(GCGGCAGCTGCT):	16	GCSAML(chr1_GCSAML_247681887_C>T, ref: CCCGCAGCCGCT, alt: CCCGCAGCTGCT)	ST3GAL2(chr16_ST3GAL2_70433225_C>T, ref: ACAGCAGCTGTT, alt: ACAACAGCTGTT)	C1QTNF1(chr17_C1QTNF1_77030449_A>G, ref: AGGACAGCTGCT, alt: AGGGCAGCTGCT)	UGT1A10(chr2_UGT1A10_234545140_C>A, ref: ATCCCAGCTGCT, alt: ATCCAAGCTGCT)	ZNF337(chr20_ZNF337_25667137_G>A, ref: AGGGCAGCTGCA, alt: AGGGCAGCTGTA)	LZTS3(chr20_LZTS3_3148555_C>T, ref: CGCGCAGCTGGT, alt: CGCGCAACTGGT)	POLQ(chr3_POLQ_121264806_G>A, ref: TCCGCAGCTGTT, alt: TCCGTAGCTGTT)	COX7B2(chr4_COX7B2_46737222_T>C, ref: AAGGCAACTGCA, alt: AAGGCAGCTGCA)	BMP3(chr4_BMP3_81952341_G>A, ref: GCCCCAGCTGGT, alt: GCCCCAGCTGAT)	HIST1H2AC(chr6_HIST1H2AC_26124430_C>A, ref: TAGGCCGCTGGT, alt: TAGGCAGCTGGT)	RLN1(chr9_RLN1_5339799_G>A, ref: ACAGCAGCCGCA, alt: ACAGCAGCTGCA)	ACER2(chr9_ACER2_19408996_C>A, ref: TTCGCCGCTGGC, alt: TTCGCAGCTGGC)	TMEM155(chr4_TMEM155_122684986_G>A, ref: ACCACAGCTGCA, alt: ACCACAGTTGCA)	PISD(chr22_PISD_32024112_G>C, ref: CCCACAGCTGGT, alt: CCCAGAGCTGGT)	LDHAL6A(chr11_LDHAL6A_18477513_C>T, ref: CGCGCAGCTGCA, alt: TGCGCAGCTGCA)	TTC24(chr1_TTC24_156549533_C>T, ref: GAGCCAGCTGCG, alt: GAGCCAGCTGTG)
Atf1(bZIP)	GATGACGTCA	(GATGACGTCA):	0
Atf2(bZIP)	NRRTGACGTCAT	(CGATGACGTCAT):	0
Atf3(bZIP)	DATGASTCATHN	(GATGACTCATCC):	2	AQP9(chr15_AQP9_58430670_C>T, ref: TGTGAGCCATTG, alt: TGTGAGTCATTG)	APOH(chr17_APOH_64225502_G>T, ref: TGTGACTCATCC, alt: TGTGACTCATAC)
Atf4(bZIP)	MTGATGCAAT	(ATGATGCAAT):	0
Atf7(bZIP)	NGRTGACGTCAY	(CGATGACGTCAT):	0
Atoh1(bHLH)	VNAVCAGCTGGC	(GTACCAGCTGGC):	1	C9orf91(chr9_C9orf91_117379467_C>T, ref: GAAACAGCTGGC, alt: GAAACAGCTGGT)
Bach1(bZIP)	AWWNTGCTGAGTCAT	(AAATTGCTGAGTCAT):	0
Bach2(bZIP)	TGCTGAGTCA	(TGCTGAGTCA):	0
Bapx1(Homeobox)	TTRAGTGSYK	(TTGAGTGGTT):	0
IRF:BATF(IRF:bZIP)	CTTTCANTATGACTV	(CTTTCATTATGACTC):	0
BATF(bZIP)	DATGASTCAT	(TATGAGTCAT):	1	AQP9(chr15_AQP9_58430670_C>T, ref: TGTGAGCCAT, alt: TGTGAGTCAT)
Bcl6(Zf)	NNNCTTTCCAGGAAA	(TTGCTTTCCAGGAAA):	0
bHLHE40(bHLH)	KCACGTGMCN	(GCACGTGCCT):	2	GGTLC1(chr20_GGTLC1_23969306_C>T, ref: GCGCGTGAGC, alt: GCACGTGAGC)	B3GALT5(chr21_B3GALT5_41031682_A>T, ref: GCACGTGATT, alt: GCACGTGTTT)
BMAL1(bHLH)	GNCACGTG	(GTCACGTG):	2	GGTLC1(chr20_GGTLC1_23969306_C>T, ref: GGCGCGTG, alt: GGCACGTG)	LRRC56(chr11_LRRC56_538813_G>A, ref: GCCACGTG, alt: GCCACATG)
BMYB(HTH)	NHAACBGYYV	(CTAACTGCCA):	5	PLEKHH3(chr17_PLEKHH3_40828915_G>T, ref: ACAACTGCCC, alt: ACAACTGCCA)	CGA(chr6_CGA_87804762_G>C, ref: TCAACCGCCC, alt: TCAACCGCCG)	GPR107(chr9_GPR107_132816095_A>G, ref: AAAACGACCA, alt: AAAACGGCCA)	KCNJ15(chr21_KCNJ15_39628628_G>A, ref: TTAACTGGCA, alt: TTAACTGACA)	FOS(chr14_FOS_75745674_C>G, ref: CTAACCGCCA, alt: GTAACCGCCA)
BORIS(Zf)	CNNBRGCGCCCCCTGSTGGC	(CCCCGGCGCCCCCTGGTGGC):	0
Brachyury(T-box)	ANTTMRCASBNNNGTGYKAAN	(ATTTCACACCTAGGTGTTAAA):	0
Brn1(POU,Homeobox)	TATGCWAATBAV	(TATGCAAATTAG):	0
Brn2(POU,Homeobox)	ATGAATATTC	(ATGAATATTC):	0
bZIP:IRF(bZIP,IRF)	NAGTTTCABTHTGACTNW	(CAGTTTCATTTTGACTCA):	0
Cdx2(Homeobox)	GTCATAAAAN	(GTCATAAAAT):	0
CDX4(Homeobox)	NGYCATAAAWCH	(GGCCATAAAACA):	0
CEBP:AP1(bZIP)	NATGTTGCAA	(GATGTTGCAA):	0
CEBP:CEBP(bZIP)	NTNATGCAAYMNNHTGMAAY	(ATTATGCAATAGAATGCAAT):	0
CEBP(bZIP)	ATTGCGCAAC	(ATTGCGCAAC):	0
Chop(bZIP)	ATTGCATCAT	(ATTGCATCAT):	0
CHR(?)	CGGTTTCAAA	(CGGTTTCAAA):	1	CIART(chr1_CIART_150255587_T>C, ref: TGGTTTCAAA, alt: CGGTTTCAAA)
CLOCK(bHLH)	GHCACGTG	(GTCACGTG):	3	NR1I3(chr1_NR1I3_161206363_C>T, ref: AACACGTG, alt: AACACATG)	GGTLC1(chr20_GGTLC1_23969306_C>T, ref: GGCGCGTG, alt: GGCACGTG)	LRRC56(chr11_LRRC56_538813_G>A, ref: GCCACGTG, alt: GCCACATG)
c-Myc(bHLH)	NCCACGTG	(ACCACGTG):	1	LRRC56(chr11_LRRC56_538813_G>A, ref: GCCACGTG, alt: GCCACATG)
n-Myc(bHLH)	GNCCACGTGG	(GGCCACGTGG):	1	LRRC56(chr11_LRRC56_538813_G>A, ref: GGCCACGTGC, alt: GGCCACATGC)
COUP-TFII(NR)	AGRGGTCA	(AGAGGTCA):	1	RAB3IP(chr12_RAB3IP_70133368_A>G, ref: AGAGGTCA, alt: GGAGGTCA)
CRE(bZIP)	CGGTGACGTCAC	(CGGTGACGTCAC):	0
CRX(Homeobox)	GCTAATCC	(GCTAATCC):	0
CTCF(Zf)	ATAGTGCCACCTGGTGGCCA	(ATAGTGCCACCTGGTGGCCA):	0
CTCF-SatelliteElement(Zf?)	TGCAGTTCCAANAGTGGCCA	(TGCAGTTCCAACAGTGGCCA):	0
Cux2(Homeobox)	HNRAATCAAT	(AGAAATCAAT):	1	STRA6(chr15_STRA6_74501195_A>T, ref: AGAGATCAAT, alt: AGAGATCAAA)
Mouse_Recombination_Hotspot(Zf)	ACTYKNATTCGTGNTACTTC	(ACTCTAATTCGTGCTACTTC):	0
DMRT1(DM)	TWGHWACAWTGTWDC	(TTGATACATTGTATC):	0
DMRT6(DM)	YDGHTACAWTGTADC	(TTGATACATTGTATC):	0
RARg(NR)	AGGTCAAGGTCA	(AGGTCAAGGTCA):	0
RAR:RXR(NR),DR5	RGGTCADNNAGAGGTCAV	(AGGTCAGGCAGAGGTCAC):	0
E2A(bHLH)	ANACAGCTGC	(ACACAGCTGC):	7	GCSAML(chr1_GCSAML_247681887_C>T, ref: CCGCAGCCGC, alt: CCGCAGCTGC)	C1QTNF1(chr17_C1QTNF1_77030449_A>G, ref: GGACAGCTGC, alt: GGGCAGCTGC)	ZNF337(chr20_ZNF337_25667137_G>A, ref: GGGCAGCTGC, alt: GGGCAGCTGT)	COX7B2(chr4_COX7B2_46737222_T>C, ref: AGGCAACTGC, alt: AGGCAGCTGC)	RLN1(chr9_RLN1_5339799_G>A, ref: CAGCAGCCGC, alt: CAGCAGCTGC)	TMEM155(chr4_TMEM155_122684986_G>A, ref: CCACAGCTGC, alt: CCACAGTTGC)	TTC24(chr1_TTC24_156549533_C>T, ref: AGCCAGCTGC, alt: AGCCAGCTGT)
E2F1(E2F)	CWGGCGGGAA	(CTGGCGGGAA):	1	ARHGAP9(chr12_ARHGAP9_57871693_C>A, ref: GAGGCGGGAA, alt: GAGGCTGGAA)
E2F4(E2F)	GGCGGGAAAH	(GGCGGGAAAT):	0
E2F6(E2F)	GGCGGGAARN	(GGCGGGAAAG):	1	ARHGAP9(chr12_ARHGAP9_57871693_C>A, ref: GGCGGGAAGT, alt: GGCTGGAAGT)
E2F7(E2F)	VDTTTCCCGCCA	(CTTTTCCCGCCA):	0
E2F(E2F)	TTCGCGCGAAAA	(TTCGCGCGAAAA):	0
E2A(bHLH),near_PU.1	NNCACCTGCN	(CACACCTGCA):	9	GPR88(chr1_GPR88_101003808_G>A, ref: CCCGCCTGGG, alt: CCCACCTGGG)	COA4(chr11_COA4_73587864_C>T, ref: ACCGCCTGCG, alt: ACCACCTGCG)	SPERT(chr13_SPERT_46276469_C>A, ref: CCCACCTGTG, alt: CCAACCTGTG)	SLC7A8(chr14_SLC7A8_23652751_C>T, ref: GACACCTGGG, alt: GACACCTAGG)	PARVG(chr22_PARVG_44576907_C>T, ref: TCCACCTGCC, alt: TCCATCTGCC)	BDH1(chr3_BDH1_197273350_C>A, ref: ACCACCGGGA, alt: ACCACCTGGA)	HGFAC(chr4_HGFAC_3443673_C>T, ref: CCCACCTGCC, alt: CCCACTTGCC)	ZNF658(chr9_ZNF658_40792005_C>A, ref: CGCACCTGGG, alt: CGCACCTGGT)	PLAGL1(chr6_PLAGL1_144269530_G>A, ref: CGCACCTGTG, alt: CGTACCTGTG)
EBF(EBF)	GGTCCCTAGGGA	(GGTCCCTAGGGA):	0
EBF1(EBF)	GTCCCCAGGGGA	(GTCCCCAGGGGA):	0
EBNA1(EBV-virus)	GGYAGCAYDTGCTDCCCNNN	(GGCAGCATATGCTACCCAGG):	0
E-box(bHLH)	CCGGTCACGTGA	(CCGGTCACGTGA):	0
Egr1(Zf)	TGCGTGGGYG	(TGCGTGGGTG):	1	SNRPE(chr1_SNRPE_203830765_T>G, ref: TGCGGGTGTG, alt: TGCGGGGGTG)
Egr2(Zf)	NGCGTGGGCGGR	(TGCGTGGGCGGG):	0
EHF(ETS)	AVCAGGAAGT	(ACCAGGAAGT):	2	EIF4E2(chr2_EIF4E2_233415350_A>C, ref: AACCGGAAGT, alt: ACCCGGAAGT)	KCNMB3(chr3_KCNMB3_178984647_C>A, ref: TCCAGGAAGG, alt: TCCAGGAAGT)
EKLF(Zf)	NTGGGTGTGGCC	(CTGGGTGTGGCC):	0
GABPA(ETS)	AACCGGAAGT	(AACCGGAAGT):	1	EIF4E2(chr2_EIF4E2_233415350_A>C, ref: AACCGGAAGT, alt: ACCCGGAAGT)
ELF5(ETS)	ACVAGGAAGT	(ACGAGGAAGT):	1	EIF4E2(chr2_EIF4E2_233415350_A>C, ref: AACCGGAAGT, alt: ACCCGGAAGT)
Elk1(ETS)	HACTTCCGGY	(CACTTCCGGT):	3	STRAP(chr12_STRAP_16035299_G>T, ref: CATTTCCGGC, alt: CATTTCCTGC)	HSPBP1(chr19_HSPBP1_55791512_G>A, ref: CACTTCCGGG, alt: TACTTCCGGG)	ATG16L1(chr2_ATG16L1_234160299_C>A, ref: CATTTCCGGC, alt: AATTTCCGGC)
Elk4(ETS)	NRYTTCCGGY	(CACTTCCGGT):	4	STRAP(chr12_STRAP_16035299_G>T, ref: CATTTCCGGC, alt: CATTTCCTGC)	HSPBP1(chr19_HSPBP1_55791512_G>A, ref: CACTTCCGGG, alt: TACTTCCGGG)	ATG16L1(chr2_ATG16L1_234160299_C>A, ref: CATTTCCGGC, alt: AATTTCCGGC)	QARS(chr3_QARS_49142179_G>A, ref: AGTTTCCGGT, alt: AGTTTCTGGT)
Eomes(T-box)	ATTAACACCT	(ATTAACACCT):	1	SKP1(chr5_SKP1_133512552_C>A, ref: CTTAACACCG, alt: CTTAACACCT)
ERE(NR),IR3	AAGGTCACNGTGACC	(AAGGTCACCGTGACC):	0
ETS1(ETS)	ACAGGAAGTG	(ACAGGAAGTG):	1	LDLRAD4(chr18_LDLRAD4_13218857_A>T, ref: ACAGGAAGCG, alt: ACTGGAAGCG)
Erra(NR)	CAAAGGTCAG	(CAAAGGTCAG):	0
Unknown-ESC-element(?)	CACAGCAGGGGG	(CACAGCAGGGGG):	2	PLD5(chr1_PLD5_242612686_G>T, ref: CTCCGCAGGGAG, alt: CTCAGCAGGGAG)	NME8(chr7_NME8_37888488_G>T, ref: CCCAGCAGGAGG, alt: CCCAGCAGGATG)
Esrrb(NR)	GTGACCTTGA	(GTGACCTTGA):	1	TRIM48(chr11_TRIM48_55029724_G>T, ref: CTGACCTTGA, alt: CTGACCTTTA)
ETS1(ETS)	ACAGGAAGTG	(ACAGGAAGTG):	0
Ets1-distal(ETS)	AACAGGAAGT	(AACAGGAAGT):	1	LDLRAD4(chr18_LDLRAD4_13218857_A>T, ref: AACAGGAAGC, alt: AACTGGAAGC)
ETS:E-box(ETS,bHLH)	AGGAAACAGCTG	(AGGAAACAGCTG):	0
GABPA(ETS)	AACCGGAAGT	(AACCGGAAGT):	1	EIF4E2(chr2_EIF4E2_233415350_A>C, ref: AACCGGAAGT, alt: ACCCGGAAGT)
ETS:RUNX(ETS,Runt)	ACAGGATGTGGT	(ACAGGATGTGGT):	0
GABPA(ETS)	AACCGGAAGT	(AACCGGAAGT):	1	EIF4E2(chr2_EIF4E2_233415350_A>C, ref: AACCGGAAGT, alt: ACCCGGAAGT)
Etv2(ETS)	NNAYTTCCTGHN	(CCACTTCCTGTT):	1	STRAP(chr12_STRAP_16035299_G>T, ref: TCATTTCCGGCG, alt: TCATTTCCTGCG)
EWS:ERG-fusion(ETS)	ATTTCCTGTN	(ATTTCCTGTG):	1	STRAP(chr12_STRAP_16035299_G>T, ref: ATTTCCGGCG, alt: ATTTCCTGCG)
EWS:FLI1-fusion(ETS)	AACAGGAAAT	(AACAGGAAAT):	0
Fli1(ETS)	NRYTTCCGGH	(CACTTCCGGT):	2	STRAP(chr12_STRAP_16035299_G>T, ref: CATTTCCGGC, alt: CATTTCCTGC)	ATG16L1(chr2_ATG16L1_234160299_C>A, ref: CATTTCCGGC, alt: AATTTCCGGC)
Fosl2(bZIP)	NATGASTCABNN	(GATGAGTCATCC):	0
FOXA1(Forkhead)	AAAGTAAACA	(AAAGTAAACA):	0
FOXA1(Forkhead)	AAAGTAAACA	(AAAGTAAACA):	0
Foxa2(Forkhead)	CTTGTTTACATA	(CTTGTTTACATA):	0
Fox:Ebox(Forkhead,bHLH)	NNNVCTGWGYAAACASN	(CAGGCTGTGTAAACAGA):	0
Foxh1(Forkhead)	NNTGTGGATTSS	(GTTGTGGATTGG):	0
FOXK2(Forkhead)	SCHTGTTTACAT	(GCATGTTTACAT):	0
FoxL2(Forkhead)	WWTRTAAACAVG	(AATGTAAACAAG):	0
FOXM1(Forkhead)	TRTTTACTTW	(TGTTTACTTA):	2	NLRP11(chr19_NLRP11_56343366_A>G, ref: TGTTTGCTTT, alt: TGTTCGCTTT)	SMARCA2(chr9_SMARCA2_2157747_T>C, ref: TGTTTACCTA, alt: TGCTTACCTA)
Foxo1(Forkhead)	CTGTTTAC	(CTGTTTAC):	1	SMARCA2(chr9_SMARCA2_2157747_T>C, ref: CTGTTTAC, alt: CTGCTTAC)
Foxo3(Forkhead)	DGTAAACA	(TGTAAACA):	1	ESRRG(chr1_ESRRG_216887975_C>T, ref: AGTGAACA, alt: AGTAAACA)
FOXP1(Forkhead)	NYYTGTTTACHN	(TCCTGTTTACCA):	1	SMARCA2(chr9_SMARCA2_2157747_T>C, ref: CCCTGTTTACCT, alt: CCCTGCTTACCT)
Fra1(bZIP)	NNATGASTCATH	(GGATGAGTCATC):	1	APOH(chr17_APOH_64225502_G>T, ref: GTGTGACTCATC, alt: GTGTGACTCATA)
Fra2(bZIP)	GGATGACTCATC	(GGATGACTCATC):	0
FXR(NR),IR1	AGGTCANTGACCTN	(AGGTCAATGACCTC):	0
GABPA(ETS)	AACCGGAAGT	(AACCGGAAGT):	1	EIF4E2(chr2_EIF4E2_233415350_A>C, ref: AACCGGAAGT, alt: ACCCGGAAGT)
Gata2(Zf)	NCCTTATCTC	(TCCTTATCTC):	1	PRDM8(chr4_PRDM8_81118764_C>G, ref: CTCTTATCTC, alt: GTCTTATCTC)
GATA3(Zf),DR4	AGATGKDGAGATAAG	(AGATGTGGAGATAAG):	0
GATA3(Zf),DR8	AGATSTNDNNDSAGATAASN	(AGATGTCAACACAGATAAGA):	0
GATA(Zf),IR3	NNNNNBAGATAWYATCTVHN	(AAGAACAGATATTATCTGAT):	0
GATA(Zf),IR4	NAGATWNBNATCTNN	(CAGATAATTATCTGC):	0
GATA3(Zf)	AGATAASR	(AGATAACA):	2	CLDN14(chr21_CLDN14_37851813_C>T, ref: AGATGAGA, alt: AGATAAGA)	BRD1(chr22_BRD1_50219381_G>T, ref: AGATCAGG, alt: AGATAAGG)
Gata4(Zf)	NBWGATAAGR	(GCAGATAAGA):	3	C17orf67(chr17_C17orf67_54910325_A>C, ref: CTTGATAATA, alt: CTTGATAAGA)	CLDN14(chr21_CLDN14_37851813_C>T, ref: GAAGATGAGA, alt: GAAGATAAGA)	BRD1(chr22_BRD1_50219381_G>T, ref: ATAGATCAGG, alt: ATAGATAAGG)
Gata6(Zf)	YCTTATCTBN	(TCTTATCTGC):	1	CALU(chr7_CALU_128387980_A>T, ref: TCTTATCTAT, alt: TCTTTTCTAT)
Gata1(Zf)	CAGATAAGGN	(CAGATAAGGA):	0
GATA:SCL(Zf,bHLH)	CGGCTGCNGNNNNCAGATAA	(CGGCTGCGGGGCACAGATAA):	0
Gfi1b(Zf)	AAATCACTGC	(AAATCACTGC):	1	SMIM9(chrX_SMIM9_154062873_A>C, ref: CAATCTCATC, alt: CAATCTCAGC)
GFX(?)	ATTCTCGCGAGA	(ATTCTCGCGAGA):	0
GFY(?)	ACTACAATTCCC	(ACTACAATTCCC):	0
GFY-Staf(?,Zf)	AACTACAATTCCCAGAATGC	(AACTACAATTCCCAGAATGC):	0
GLI3(Zf)	CGTGGGTGGTCC	(CGTGGGTGGTCC):	0
GRE(NR),IR3	NAGAACAGNCTGTTCT	(GAGAACAGTCTGTTCT):	0
GRE(NR),IR3	VAGRACAKWCTGTYC	(CAGAACATTCTGTTC):	0
GRHL2(CP2)	AAACYKGTTWDACMRGTTTB	(AAACCGGTTTAACCAGTTTT):	0
GSC(Homeobox)	RGGATTAR	(GGGATTAG):	3	BTBD7(chr14_BTBD7_93762445_A>C, ref: GGGATTAT, alt: GGGAGTAT)	TRIB3(chr20_TRIB3_361522_T>G, ref: CTGATTAG, alt: CGGATTAG)	RGS3(chr9_RGS3_116298927_G>A, ref: GGGATTAG, alt: GAGATTAG)
HEB(bHLH)	VCAGCTGBNN	(CCAGCTGGCC):	27	DNHD1(chr11_DNHD1_6518536_A>G, ref: ACAGCTGGGT, alt: GCAGCTGGGT)	WSCD2(chr12_WSCD2_108561242_T>C, ref: CCAGGTGGTT, alt: CCAGGTGGCT)	GPC6(chr13_GPC6_93879687_G>C, ref: CGAGCTGGAT, alt: CCAGCTGGAT)	CRIP2(chr14_CRIP2_105939316_C>T, ref: GCAGGTGGTC, alt: GTAGGTGGTC)	OR2C1(chr16_OR2C1_3405896_A>T, ref: CCAGCAGCTT, alt: CCAGCTGCTT)	ST3GAL2(chr16_ST3GAL2_70433225_C>T, ref: GCAGCTGTTC, alt: ACAGCTGTTC)	SLC43A2(chr17_SLC43A2_1508179_T>G, ref: GAAGCTGGGG, alt: GCAGCTGGGG)	C1QTNF1(chr17_C1QTNF1_77030449_A>G, ref: ACAGCTGCTC, alt: GCAGCTGCTC)	ZNF790(chr19_ZNF790_37341675_A>C, ref: ACAGGTTGCC, alt: ACAGGTGGCC)	ZNF337(chr20_ZNF337_25667137_G>A, ref: GCAGCTGCAC, alt: GCAGCTGTAC)	LZTS3(chr20_LZTS3_3148555_C>T, ref: GCAGCTGGTT, alt: GCAACTGGTT)	POLQ(chr3_POLQ_121264806_G>A, ref: GCAGCTGTTG, alt: GTAGCTGTTG)	SIAH2(chr3_SIAH2_150481061_C>A, ref: CCAGCTGGAG, alt: CCAGCTGTAG)	BMP3(chr4_BMP3_81952341_G>A, ref: CCAGCTGGTT, alt: CCAGCTGATT)	HK3(chr5_HK3_176323183_C>T, ref: CCAGGTGGCC, alt: CCAGGTGACC)	HIST1H2AC(chr6_HIST1H2AC_26124430_C>A, ref: GCCGCTGGTT, alt: GCAGCTGGTT)	SLC25A27(chr6_SLC25A27_46620747_A>G, ref: GCAGCTGGAC, alt: GCAGCTGGGC)	CHCHD3(chr7_CHCHD3_132766804_G>T, ref: CCCGCTGTGC, alt: CCAGCTGTGC)	ACER2(chr9_ACER2_19408996_C>A, ref: GCCGCTGGCT, alt: GCAGCTGGCT)	ODF3(chr11_ODF3_196939_C>T, ref: CCAGGCGGCC, alt: CCAGGTGGCC)	PISD(chr22_PISD_32024112_G>C, ref: ACAGCTGGTG, alt: AGAGCTGGTG)	CEMIP(chr15_CEMIP_81166028_G>A, ref: GCAGCTGGGG, alt: GCAGCTGGGA)	DAG1(chr3_DAG1_49547903_C>G, ref: CCAGCTCTGG, alt: CCAGCTGTGG)	CDH8(chr16_CDH8_62070320_G>A, ref: GCAGGCGGGC, alt: GCAGGTGGGC)	TTC24(chr1_TTC24_156549533_C>T, ref: CCAGCTGCGG, alt: CCAGCTGTGG)	AMICA1(chr11_AMICA1_118095700_C>A, ref: GCAGCTGTGG, alt: GCAGCTGTGT)	C9orf91(chr9_C9orf91_117379467_C>T, ref: ACAGCTGGCG, alt: ACAGCTGGTG)
HIF-1a(bHLH)	TACGTGCV	(TACGTGCC):	0
HIF-1b(HLH)	RTACGTGC	(ATACGTGC):	0
HIF2a(bHLH)	GCACGTACCC	(GCACGTACCC):	0
Hnf1(Homeobox)	GGTTAAACATTAAC	(GGTTAAACATTAA):	0
HNF4a(NR),DR1	CAGAGGNCAAAGTCCA	(CAGAGGTCAAAGTCCA):	0
HNF6(Homeobox)	NTATYGATCH	(GTATCGATCC):	2	ISLR2(chr15_ISLR2_74421735_T>C, ref: GTATTGATCT, alt: GTATTGATCC)	TEX101(chr19_TEX101_43906953_C>A, ref: GTCTCGATCT, alt: GTATCGATCT)
HOXA2(Homeobox)	GYCATCMATCAT	(GTCATCAATCAT):	0
Hoxc9(Homeobox)	GGCCATAAATCA	(GGCCATAAATCA):	0
HOXB13(Homeobox)	TTTTATKRGG	(TTTTATTGGG):	0
Hoxb4(Homeobox)	TGATTRATGGCY	(TGATTAATGGCC):	0
Hoxc9(Homeobox)	GGCCATAAATCA	(GGCCATAAATCA):	0
HOXD13(Homeobox)	NCYAATAAAA	(TCTAATAAAA):	0
HRE(HSF)	NNTTCTGGAANNTTCTAGAA	(CCTTCTGGAAGCTTCTAGAA):	0
HRE(HSF)	TTCTAGAABNTTCTA	(TTCTAGAACGTTCTA):	0
IRF1(IRF)	GAAAGTGAAAGT	(GAAAGTGAAAGT):	0
IRF2(IRF)	GAAASYGAAASY	(GAAAGTGAAAGT):	0
IRF4(IRF)	ACTGAAACCA	(ACTGAAACCA):	1	TEX13B(chrX_TEX13B_107225376_C>T, ref: AGTGAAACCG, alt: AGTGAAACCA)
Isl1(Homeobox)	CTAATKGV	(CTAATTGC):	1	DLC1(chr8_DLC1_13372184_G>A, ref: CTAACGGG, alt: CTAATGGG)
ISRE(IRF)	AGTTTCAGTTTC	(AGTTTCAGTTTC):	0
Jun-AP1(bZIP)	GATGACTCATCN	(GATGACTCATCC):	0
c-Jun-CRE(bZIP)	ATGACGTCATCC	(ATGACGTCATCC):	0
JunD(bZIP)	ATGACGTCATCN	(ATGACGTCATCA):	0
KLF10(Zf)	GGGGGTGTGTCC	(GGGGGTGTGTCC):	0
KLF14(Zf)	RGKGGGCGKGGC	(GGTGGGCGGGGC):	2	APOD(chr3_APOD_195310888_G>A, ref: GGCGGGCGTGGC, alt: GGTGGGCGTGGC)	PPP2R2B(chr5_PPP2R2B_146257968_G>C, ref: GGCGGGCGGGAC, alt: GGGGGGCGGGAC)
KLF3(Zf)	NRGCCCCRCCCHBNN	(TGGCCCCACCCTCGC):	4	ATP1B2(chr17_ATP1B2_7554315_G>C, ref: CCGCCCCACCCCCGC, alt: CCCCCCCACCCCCGC)	FIG4(chr6_FIG4_110012441_T>C, ref: CAGCCCCGCTCCCGA, alt: CAGCCCCGCCCCCGA)	NUDT1(chr7_NUDT1_2281874_C>A, ref: AGGCCACGCCCCCGG, alt: AGGCCACGCCCACGG)	PHF19(chr9_PHF19_123639510_C>G, ref: CCGCCCCGCCCCCGC, alt: CCCCCCCGCCCCCGC)
Klf4(Zf)	GCCACACCCA	(GCCACACCCA):	0
KLF5(Zf)	DGGGYGKGGC	(AGGGTGTGGC):	4	CBX1(chr17_CBX1_46178421_G>T, ref: AGGGCGGGGC, alt: AGGGAGGGGC)	OLFM2(chr19_OLFM2_10047192_A>C, ref: GGGGTGGGGC, alt: GGGGGGGGGC)	APOD(chr3_APOD_195310888_G>A, ref: CGGGCGTGGC, alt: TGGGCGTGGC)	GDNF(chr5_GDNF_37839711_C>A, ref: TGGGCGGGGC, alt: TGGGCTGGGC)
Klf9(Zf)	GCCACRCCCACY	(GCCACGCCCACT):	0
Lhx1(Homeobox)	NNYTAATTAR	(AGCTAATTAG):	1	NRP2(chr2_NRP2_206547650_T>A, ref: TTTTAATTAT, alt: TTTTAATTAA)
Lhx2(Homeobox)	TAATTAGN	(TAATTAGC):	0
Lhx3(Homeobox)	ADBTAATTAR	(AATTAATTAG):	0
Unknown(Homeobox)	GGCAATTAAA	(GGCAATTAAA):	0
Nr5a2(NR)	BTCAAGGTCA	(TTCAAGGTCA):	0
LXRE(NR),DR4	GGGTTACTANAGGTCA	(GGGTTACTACAGGTCA):	0
MafA(bZIP)	TGCTGACTCA	(TGCTGACTCA):	0
MafF(bZIP)	HWWGTCAGCAWWTTT	(CAAGTCAGCAATTTT):	0
MafK(bZIP)	GCTGASTCAGCA	(GCTGAGTCAGCA):	0
Max(bHLH)	ACCACGTGGTCN	(ACCACGTGGTCA):	0
Maz(Zf)	GGGGGGGG	(GGGGGGGG):	12	AIDA(chr1_AIDA_222885686_G>C, ref: GGGGCGGG, alt: GGGGGGGG)	LDB1(chr10_LDB1_103874581_T>C, ref: GGGGAGGG, alt: GGGGGGGG)	INPP5F(chr10_INPP5F_121578824_T>G, ref: GGGGGTGG, alt: GGGGGGGG; chr10_INPP5F_121578824_T>G, ref: GGGGTGGG, alt: GGGGGGGG; chr10_INPP5F_121578824_T>G, ref: GGGTGGGG, alt: GGGGGGGG; chr10_INPP5F_121578824_T>G, ref: GGTGGGGG, alt: GGGGGGGG; chr10_INPP5F_121578824_T>G, ref: GTGGGGGG, alt: GGGGGGGG)	NDST2(chr10_NDST2_75571558_T>C, ref: GGAGGGGG, alt: GGGGGGGG)	OLFM2(chr19_OLFM2_10047192_A>C, ref: GGGGGTGG, alt: GGGGGGGG; chr19_OLFM2_10047192_A>C, ref: GGGGTGGG, alt: GGGGGGGG; chr19_OLFM2_10047192_A>C, ref: GGGTGGGG, alt: GGGGGGGG)	SLC5A7(chr2_SLC5A7_108603175_C>G, ref: GGGGGCGG, alt: GGGGGGGG)	EIF6(chr20_EIF6_33872471_A>C, ref: GGGGTGGG, alt: GGGGGGGG; chr20_EIF6_33872471_A>C, ref: GGGTGGGG, alt: GGGGGGGG; chr20_EIF6_33872471_A>C, ref: GGTGGGGG, alt: GGGGGGGG)	JOSD1(chr22_JOSD1_39096302_A>C, ref: GGGGGGTG, alt: GGGGGGGG; chr22_JOSD1_39096302_A>C, ref: GGGGGTGG, alt: GGGGGGGG; chr22_JOSD1_39096302_A>C, ref: GGGGTGGG, alt: GGGGGGGG)	ALS2CL(chr3_ALS2CL_46735192_A>C, ref: GGGTGGGG, alt: GGGGGGGG; chr3_ALS2CL_46735192_A>C, ref: GGTGGGGG, alt: GGGGGGGG)	NR2F1(chr5_NR2F1_92920331_T>G, ref: GGGGGGTG, alt: GGGGGGGG; chr5_NR2F1_92920331_T>G, ref: GGGGGTGG, alt: GGGGGGGG; chr5_NR2F1_92920331_T>G, ref: GGGGTGGG, alt: GGGGGGGG; chr5_NR2F1_92920331_T>G, ref: GGGTGGGG, alt: GGGGGGGG)	ZBTB5(chr9_ZBTB5_37465354_T>C, ref: GGGAGGGG, alt: GGGGGGGG; chr9_ZBTB5_37465354_T>C, ref: GGAGGGGG, alt: GGGGGGGG; chr9_ZBTB5_37465354_T>C, ref: GAGGGGGG, alt: GGGGGGGG)	KIAA0430(chr16_KIAA0430_15736937_A>C, ref: TGGGGGGG, alt: GGGGGGGG)
Mef2a(MADS)	CCAAAAATAG	(CTAAAAATAG):	0
Mef2b(MADS)	GCTATTTTTGGM	(GCTATTTTTGGC):	0
Mef2c(MADS)	DCYAAAAATAGM	(GCTAAAAATAGC):	0
Mef2d(MADS)	GCTATTTTTAGC	(GCTATTTTTAGC):	0
Meis1(Homeobox)	VGCTGWCAVB	(GGCTGTCAGC):	2	SP6(chr17_SP6_45933106_C>T, ref: GCCTGTCACC, alt: ACCTGTCACC)	ZSCAN1(chr19_ZSCAN1_58547352_C>T, ref: GCCCGACACC, alt: GCCTGACACC)
MITF(bHLH)	RTCATGTGAC	(GTCATGTGAC):	0
AMYB(HTH)	TGGCAGTTGG	(TGGCAGTTGG):	0
MYB(HTH)	GGCVGTTR	(GGCGGTTA):	1	PGK1(chrX_PGK1_77359785_C>T, ref: GGCAGTCG, alt: GGCAGTTG)
Myf5(bHLH)	BAACAGCTGT	(TAACAGCTGT):	1	ST3GAL2(chr16_ST3GAL2_70433225_C>T, ref: CAGCAGCTGT, alt: CAACAGCTGT)
MyoD(bHLH)	AGCAGCTGCTGC	(AGCAGCTGCTGC):	1	ST3GAL2(chr16_ST3GAL2_70433225_C>T, ref: AGCAGCTGTTCC, alt: AACAGCTGTTCC)
MyoG(bHLH)	AACAGCTG	(AACAGCTG):	3	DNHD1(chr11_DNHD1_6518536_A>G, ref: AACAGCTG, alt: AGCAGCTG)	ST3GAL2(chr16_ST3GAL2_70433225_C>T, ref: AGCAGCTG, alt: AACAGCTG)	C1QTNF1(chr17_C1QTNF1_77030449_A>G, ref: GACAGCTG, alt: GGCAGCTG)
Nanog(Homeobox)	GGCCATTAAC	(GGCCATTAAC):	0
NeuroD1(bHLH)	GCCATCTGTT	(GCCATCTGTT):	2	USP37(chr2_USP37_219433045_T>A, ref: GCCATCAGCC, alt: GCCATCTGCC)	PNPLA4(chrX_PNPLA4_7895379_C>T, ref: GCCATCTGGT, alt: ACCATCTGGT)
NF1:FOXA1(CTF,Forkhead)	NNTGTTTATTTTGGCA	(TTTGTTTATTTTGGCA):	0
NF1-halfsite(CTF)	TTGCCAAG	(TTGCCAAG):	9	FERMT3(chr11_FERMT3_63974281_G>A, ref: TTGCCAGG, alt: TTGCCAAG)	SPACA3(chr17_SPACA3_31318892_G>T, ref: CTGGCAAG, alt: CTGGCAAT)	PLEKHH3(chr17_PLEKHH3_40828915_G>T, ref: CTGCCCAC, alt: CTGCCAAC)	ATRIP(chr3_ATRIP_48488535_T>C, ref: TTGTCAAC, alt: TTGCCAAC)	GLYCTK(chr3_GLYCTK_52324336_G>A, ref: GTGCCAGG, alt: GTGCCAAG)	SOX30(chr5_SOX30_157079137_G>A, ref: TCGCCAAC, alt: TTGCCAAC)	ZNF235(chr19_ZNF235_44809132_G>C, ref: CTCCCAGG, alt: CTGCCAGG)	CDH23(chr10_CDH23_73571796_C>A, ref: CTGCCCGG, alt: CTGCCAGG)	PRSS3(chr9_PRSS3_33794749_C>A, ref: TTGCCAGG, alt: TTGCAAGG)
NF1(CTF)	CTTGGCACNGTGCCAA	(CTTGGCACTGTGCCAA):	0
NFAT:AP1(RHD,bZIP)	GAATGGAAAAAATGAGTCAT	(GAATGGAAAAAATGAGTCAT):	0
NFAT(RHD)	ATTTTCCATT	(ATTTTCCATT):	0
NF-E2(bZIP)	GATGACTCAGCA	(GATGACTCAGCA):	0
NFkB-p65-Rel(RHD)	GGAAATTCCC	(GGAAATTCCC):	0
NFY(CCAAT)	AGCCAATCGG	(AGCCAATCGG):	0
Nkx2.1(Homeobox)	RSCACTYRAG	(GGCACTCAAG):	4	VWA5B1(chr1_VWA5B1_20617473_G>T, ref: GGCACTGGAG, alt: GGCACTTGAG)	PCBP2(chr12_PCBP2_53848553_T>G, ref: ACCACTCAAA, alt: ACCACGCAAA)	SPOPL(chr2_SPOPL_139307733_T>C, ref: GGTACTCAAC, alt: GGCACTCAAC)	SLC25A27(chr6_SLC25A27_46620747_A>G, ref: ACCACTCCAG, alt: GCCACTCCAG)
Nkx2.2(Homeobox)	BTBRAGTGSN	(CTTGAGTGGC):	1	FBXO43(chr8_FBXO43_101157384_A>G, ref: TTTAAGTGGC, alt: CTTAAGTGGC)
Nkx2.5(Homeobox)	AASCACTCAA	(AACCACTCAA):	3	DNAJC6(chr1_DNAJC6_65775330_A>T, ref: GGGCACTTAA, alt: GGGCACTTAT)	PCBP2(chr12_PCBP2_53848553_T>G, ref: GACCACTCAA, alt: GACCACGCAA)	SPOPL(chr2_SPOPL_139307733_T>C, ref: AGGTACTCAA, alt: AGGCACTCAA)
Nkx3.1(Homeobox)	AAGCACTTAA	(AAGCACTTAA):	0
Nkx6.1(Homeobox)	GKTAATGR	(GTTAATGA):	1	RAPGEF4(chr2_RAPGEF4_173686597_G>T, ref: GGGAATGA, alt: GGTAATGA)
n-Myc(bHLH)	GNCCACGTGG	(GACCACGTGG):	1	LRRC56(chr11_LRRC56_538813_G>A, ref: GGCCACGTGC, alt: GGCCACATGC)
NPAS2(bHLH)	KCCACGTGAC	(GCCACGTGAC):	0
NPAS(bHLH)	NVCACGTG	(TACACGTG):	4	NR1I3(chr1_NR1I3_161206363_C>T, ref: AACACGTG, alt: AACACATG)	GGTLC1(chr20_GGTLC1_23969306_C>T, ref: GGCGCGTG, alt: GGCACGTG)	LRRC56(chr11_LRRC56_538813_G>A, ref: GCCACGTG, alt: GCCACATG)	FGF7(chr15_FGF7_49715462_C>T, ref: CACACGCG, alt: CACACGTG)
Nr5a2(NR)	TTCAAGGTCA	(TTCAAGGTCA):	0
NRF1(NRF)	CTGCGCATGCGC	(CTGCGCATGCGC):	0
Nrf2(bZIP)	HTGCTGAGTCAT	(ATGCTGAGTCAT):	0
NRF(NRF)	GTGCGCATGCGC	(GTGCGCATGCGC):	0
Nur77(NR)	TGACCTTTNCNT	(TGACCTTTACCT):	0
Oct2(POU,Homeobox)	ATATGCAAAT	(ATATGCAAAT):	0
Oct4(POU,Homeobox)	ATTTGCATAA	(ATTTGCATAA):	0
Oct4:Sox17(POU,Homeobox,HMG)	CCATTGTATGCAAAT	(CCATTGTATGCAAAT):	0
OCT4-SOX2-TCF-NANOG(POU,Homeobox,HMG)	ATTTGCATAACAATG	(ATTTGCATAACAATG):	0
Oct6(POU,Homeobox)	WATGCAAATGAG	(TATGCAAATGAG):	0
OCT:OCT(POU,Homeobox,IR1)	ATGAATWATTCATGA	(ATGAATAATTCATGA):	0
OCT:OCT(POU,Homeobox)	ATGAATATTCATGAG	(ATGAATATTCATGAG):	0
Olig2(bHLH)	RCCATMTGTT	(ACCATCTGTT):	1	PNPLA4(chrX_PNPLA4_7895379_C>T, ref: GCCATCTGGT, alt: ACCATCTGGT)
Otx2(Homeobox)	NYTAATCCYB	(GTTAATCCCT):	1	IQCK(chr16_IQCK_19727786_C>A, ref: ATTAATCCCT, alt: ATTAATCCAT)
NFkB-p50,p52(RHD)	GGGGGAATCCCC	(GGGGGAATCCCC):	0
p53(p53)	AACATGCCCAGACATGCCCN	(GACATGTCCAGACATGTCCC):	0
p53(p53)	ACATGCCCGGGCAT	(ACATGCCCGGGCAT):	0
p63(p53)	NNNGCATGTCCNGACATGCC	(AAGGCATGTCCGGACATGCC):	0
NFkB-p65(RHD)	AGGGGATTTCCC	(AGGGGATTTCCC):	0
PAX3:FKHR-fusion(Paired,Homeobox)	ACCGTGACTAATTNN	(ACCGTGACTAATTGA):	0
PAX5(Paired,Homeobox)	GCAGCCAAGCGTGACC	(GCAGCCAAGCGTGACC):	0
PAX5(Paired,Homeobox),condensed	GTCACGCTCNCTGA	(GTCACGCTCCCTGA):	0
PAX6(Paired,Homeobox)	NGTGTTCAVTSAAGCGKAAA	(TGTGTTCACTCAAGCGGAAA):	0
Pax7(Paired,Homeobox),longest	NTAATTDGCYAATTANNWWD	(CTAATTAGCTAATTAAAAAA):	0
Pax7(Paired,Homeobox),long	TAATCHGATTAC	(TAATCCGATTAC):	0
Pax7(Paired,Homeobox)	TAATCAATTA	(TAATCAATTA):	0
Pax8(Paired,Homeobox)	GTCATGCHTGRCTGS	(GTCATGCCTGACTGC):	0
PBX1(Homeobox)	GSCTGTCACTCA	(GCCTGTCACTCA):	0
Pbx3(Homeobox)	CCTGTCAATCAN	(CCTGTCAATCAA):	0
Pdx1(Homeobox)	TCATCAATCA	(TCATCAATCA):	0
PGR(NR)	AAGAACATWHTGTTC	(AAGAACATTATGTTC):	0
Phox2a(Homeobox)	YTAATYNRATTA	(CTAATTAAATTA):	0
Pit1+1bp(Homeobox)	ATGCATAATTCA	(ATGCATAATTCA):	0
Pit1(Homeobox)	ATGMATATDC	(ATGCATATGC):	0
Pitx1:Ebox(Homeobox,bHLH)	YTAATTRAWWCCAGATGT	(TTAATTAAAACCAGATGT):	0
Pitx1(Homeobox)	TAATCCCN	(TAATCCCG):	2	CHEK2(chr22_CHEK2_29117548_T>C, ref: TAATCCCA, alt: TGATCCCA)	IQCK(chr16_IQCK_19727786_C>A, ref: TAATCCCT, alt: TAATCCAT)
Pknox1(Homeobox)	SCTGTCAVTCAV	(GCTGTCAATCAA):	0
PPARE(NR),DR1	TGACCTTTGCCCCA	(TGACCTTTGCCCCA):	0
PRDM14(Zf)	AGGTCTCTAACC	(AGGTCTCTAACC):	0
PRDM1(Zf)	ACTTTCACTTTC	(ACTTTCACTTTC):	0
PRDM9(Zf)	ADGGYAGYAGCATCT	(ATGGCAGCAGCATCT):	0
PR(NR)	VAGRACAKNCTGTBC	(CAGAACAGTCTGTTC):	0
Ptf1a(bHLH)	ACAGCTGTTN	(ACAGCTGTTC):	5	ST3GAL2(chr16_ST3GAL2_70433225_C>T, ref: GCAGCTGTTC, alt: ACAGCTGTTC)	C1QTNF1(chr17_C1QTNF1_77030449_A>G, ref: ACAGCTGCTC, alt: GCAGCTGCTC)	POLQ(chr3_POLQ_121264806_G>A, ref: GCAGCTGTTG, alt: GTAGCTGTTG)	PISD(chr22_PISD_32024112_G>C, ref: ACAGCTGGTG, alt: AGAGCTGGTG)	C9orf91(chr9_C9orf91_117379467_C>T, ref: ACAGCTGGCG, alt: ACAGCTGGTG)
PU.1:IRF8(ETS:IRF)	GGAAGTGAAAST	(GGAAGTGAAAGT):	1	LSP1(chr11_LSP1_1874256_A>T, ref: GGAAGTGAAACT, alt: GGTAGTGAAACT)
PU.1-IRF(ETS:IRF)	CGGAAGTGAAAC	(CGGAAGTGAAAC):	2	LSP1(chr11_LSP1_1874256_A>T, ref: GGGAAGTGAAAC, alt: GGGTAGTGAAAC)	MOB3B(chr9_MOB3B_27455562_G>A, ref: AGGAAGCGAAAG, alt: AGGAAGTGAAAG)
PU.1(ETS)	AGAGGAAGTG	(AGAGGAAGTG):	0
RARg(NR)	AGGTCAAGGTCA	(AGGTCAAGGTCA):	0
RBPJ:Ebox(?,bHLH)	GGGRAARRGRMCAGMTG	(GGGAAAAGGGCCAGATG):	0
Rbpj1(?)	HTTTCCCASG	(TTTTCCCACG):	1	HKR1(chr19_HKR1_37825620_C>T, ref: CTTTCCCACA, alt: CTTTTCCACA)
REST-NRSF(Zf)	GGAGCTGTCCATGGTGCTGA	(GGAGCTGTCCATGGTGCTGA):	0
Reverb(NR),DR2	GTAGGTCACTGGGTCA	(GTAGGTCACTGGGTCA):	0
X-box(HTH)	GGTTGCCATGGCAA	(GGTTGCCATGGCAA):	0
Rfx2(HTH)	GTTGCCATGGCAACM	(GTTGCCATGGCAACC):	0
RFX(HTH)	CGGTTGCCATGGCAAC	(CGGTTGCCATGGCAAC):	0
Rfx5(HTH)	SCCTAGCAACAG	(CCCTAGCAACAG):	0
Ronin(THAP)	RACTACAACTCCCAGVAKGC	(GACTACAACTCCCAGAAGGC):	0
RORgt(NR)	AAYTAGGTCA	(AACTAGGTCA):	0
RUNX(Runt)	CAAACCACAG	(CAAACCACAG):	1	PRSS54(chr16_PRSS54_58327952_G>T, ref: CAAACCACAG, alt: CAAACAACAG)
RUNX1(Runt)	AAACCACAAA	(AAACCACAAA):	0
RUNX2(Runt)	NWAACCACADNN	(CAAACCACAAAC):	1	PRSS54(chr16_PRSS54_58327952_G>T, ref: CAAACCACAGTG, alt: CAAACAACAGTG)
RUNX-AML(Runt)	GCTGTGGTTT	(GCTGTGGTTT):	0
RXR(NR),DR1	TAGGGCAAAGGTCA	(TAGGGCAAAGGTCA):	0
SCL(bHLH)	ANCAGCTG	(AGCAGCTG):	4	SPRR3(chr1_SPRR3_152975091_C>A, ref: AGCAGCTG, alt: AGAAGCTG)	DNHD1(chr11_DNHD1_6518536_A>G, ref: AACAGCTG, alt: AGCAGCTG)	ST3GAL2(chr16_ST3GAL2_70433225_C>T, ref: AGCAGCTG, alt: AACAGCTG)	RLN1(chr9_RLN1_5339799_G>A, ref: AGCAGCCG, alt: AGCAGCTG)
SF1(NR)	CAAGGHCANV	(CAAGGTCACG):	1	NR5A2(chr1_NR5A2_199996896_C>T, ref: CAAGGCCACG, alt: CAAGGCCATG)
Six1(Homeobox)	GKVTCADRTTWC	(GGATCAGGTTAC):	0
Six2(Homeobox)	GWAAYHTGAKMC	(GAAACCTGATAC):	0
Smad2(MAD)	CTGTCTGG	(CTGTCTGG):	5	ERMAP(chr1_ERMAP_43291327_C>G, ref: CTCTCTGC, alt: CTGTCTGC)	ZNF720(chr16_ZNF720_31724636_A>G, ref: CCATCTGG, alt: CCGTCTGG)	POM121C(chr7_POM121C_75070845_G>A, ref: CTGTCCGG, alt: CTGTCTGG)	DHRS4L2(chr14_DHRS4L2_24439174_G>A, ref: CTGTCTGG, alt: CTGTCTAG)	DDX10(chr11_DDX10_108535845_C>T, ref: GTGTCTGG, alt: GTGTTTGG)
Smad3(MAD)	TWGTCTGV	(TTGTCTGG):	3	ZBTB18(chr1_ZBTB18_244214667_C>T, ref: TAGTCTGC, alt: TAGTCTGT)	TMUB2(chr17_TMUB2_42264467_G>T, ref: TAGTCTGG, alt: TAGTCTTG)	CHST5(chr16_CHST5_75565444_G>C, ref: TACTCTGC, alt: TAGTCTGC)
Smad4(MAD)	VBSYGTCTGG	(GGCCGTCTGG):	1	POM121C(chr7_POM121C_75070845_G>A, ref: TCCTGTCCGG, alt: TCCTGTCTGG)
Sox10(HMG)	CCWTTGTYYB	(CCTTTGTTCG):	1	KDM2A(chr11_KDM2A_67007560_G>T, ref: GCATTGTTCG, alt: TCATTGTTCG)
Sox15(HMG)	RAACAATGGN	(AAACAATGGC):	0
Sox2(HMG)	CCCATTGTTC	(CCCATTGTTC):	0
Sox3(HMG)	CCWTTGTY	(CCTTTGTT):	2	AQP9(chr15_AQP9_58430670_C>T, ref: CCATTGTC, alt: TCATTGTC)	MIR205HG(chr1_MIR205HG_209602369_A>C, ref: ACTTTGTC, alt: CCTTTGTC)
Sox4(HMG)	YCTTTGTTCC	(CCTTTGTTCC):	0
Sox6(HMG)	CCATTGTTNY	(CCATTGTTCT):	0
Sox9(HMG)	AGGVNCCTTTGT	(AGGGCCCTTTGT):	0
Sp1(Zf)	GGCCCCGCCCCC	(GGCCCCGCCCCC):	2	FIG4(chr6_FIG4_110012441_T>C, ref: AGCCCCGCTCCC, alt: AGCCCCGCCCCC)	PHF19(chr9_PHF19_123639510_C>G, ref: CGCCCCGCCCCC, alt: CCCCCCGCCCCC)
SPDEF(ETS)	ACATCCTGGT	(ACATCCTGGT):	1	GINS4(chr8_GINS4_41387707_C>T, ref: AGTTCCTGGT, alt: AGTTCTTGGT)
SpiB(ETS)	AAAGRGGAAGTG	(AAAGAGGAAGTG):	1	TRMT6(chr20_TRMT6_5931185_G>A, ref: AAAGCGGAAGCG, alt: AAAGCGGAAGTG)
Srebp1a(bHLH)	ATCACCCCAT	(ATCACCCCAT):	0
Srebp2(bHLH)	CGGTCACGCCAC	(CGGTCACGCCAC):	0
CArG(MADS)	CCATATATGGNA	(CCATATATGGCA):	0
ZNF143|STAF(Zf)	ATTTCCCAGVAKSCY	(ATTTCCCAGAATGCC):	0
STAT1(Stat)	NATTTCCNGGAAAT	(CATTTCCTGGAAAT):	0
Stat3+il21(Stat)	CNCTTCCNGGAAGN	(CACTTCCAGGAAGC):	1	ZNF254(chr19_ZNF254_24269980_T>A, ref: GGCTTCCGGGATAT, alt: GGCTTCCGGGAAAT)
Stat3(Stat)	CTTCCGGGAA	(CTTCCGGGAA):	2	ZNF254(chr19_ZNF254_24269980_T>A, ref: CTTCCGGGAT, alt: CTTCCGGGAA)	DNAJC15(chr13_DNAJC15_43597628_G>C, ref: CTTCCGGGAA, alt: CTTCCCGGAA)
STAT4(Stat)	NTTTCCAGGAAA	(GTTTCCAGGAAA):	1	ZNF254(chr19_ZNF254_24269980_T>A, ref: GCTTCCGGGATA, alt: GCTTCCGGGAAA)
STAT5(Stat)	ATTTCTNAGAAA	(ATTTCTTAGAAA):	1	COL6A5(chr3_COL6A5_130064433_G>A, ref: GTTTCTGAGAAA, alt: GTTTCTAAGAAA)
STAT6(Stat)	TTCCKNAGAA	(TTCCTCAGAA):	1	GPR68(chr14_GPR68_91720166_C>T, ref: TTCCCAGGAA, alt: TTCCCAAGAA)
STAT6(Stat)	ANTTCTTAAGAA	(ATTTCTTAAGAA):	0
T1ISRE(IRF)	ACTTTCGTTTCT	(ACTTTCGTTTCT):	0
TATA-Box(TBP)	CCTTTTATAGCC	(CCTTTTATAGCC):	0
Tbet(T-box)	AGGTGTGAAM	(AGGTGTGAAA):	1	LGALS9C(chr17_LGALS9C_18380135_C>G, ref: AGGTGTCAAA, alt: AGGTGTGAAA)
Tbox:Smad(T-box,MAD)	AGGTGHCAGACA	(AGGTGCCAGACA):	0
Tbx20(T-box)	GGTGYTGACAGS	(GGTGTTGACAGG):	0
Tbx5(T-box)	AGGTGTCA	(AGGTGTCA):	1	LGALS9C(chr17_LGALS9C_18380135_C>G, ref: AGGTGTCA, alt: AGGTGTGA)
Tcf12(bHLH)	ACAGCTGCTG	(ACAGCTGCTG):	7	GCSAML(chr1_GCSAML_247681887_C>T, ref: GCAGCCGCTG, alt: GCAGCTGCTG)	ST3GAL2(chr16_ST3GAL2_70433225_C>T, ref: GCAGCTGTTC, alt: ACAGCTGTTC)	C1QTNF1(chr17_C1QTNF1_77030449_A>G, ref: ACAGCTGCTC, alt: GCAGCTGCTC)	UGT1A10(chr2_UGT1A10_234545140_C>A, ref: CCAGCTGCTG, alt: CAAGCTGCTG)	POLQ(chr3_POLQ_121264806_G>A, ref: GCAGCTGTTG, alt: GTAGCTGTTG)	PISD(chr22_PISD_32024112_G>C, ref: ACAGCTGGTG, alt: AGAGCTGGTG)	C9orf91(chr9_C9orf91_117379467_C>T, ref: ACAGCTGGCG, alt: ACAGCTGGTG)
Tcf21(bHLH)	NAACAGCTGG	(TAACAGCTGG):	1	DNHD1(chr11_DNHD1_6518536_A>G, ref: TAACAGCTGG, alt: TAGCAGCTGG)
Tcf3(HMG)	ACATCAAAGG	(ACATCAAAGG):	0
Tcf4(HMG)	ACATCAAAGGGA	(ACATCAAAGGGA):	0
TCFL2(HMG)	ACWTCAAAGG	(ACTTCAAAGG):	0
Tcfcp2l1(CP2)	NAAACCGGTTCAAACCGGTT	(CAAACCGGTTCAAACCGGTT):	0
TEAD4(TEA)	CCWGGAATGY	(CCTGGAATGT):	0
TEAD4(TEA)	CCWGGAATGY	(CCTGGAATGC):	0
TEAD(TEA)	NCTGGAATGC	(CCTGGAATGC):	0
Tgif1(Homeobox)	YTGWCADY	(TTGTCAGC):	9	GPR132(chr14_GPR132_105522254_G>A, ref: CCGTCATT, alt: CTGTCATT)	WDR89(chr14_WDR89_64091683_T>C, ref: TTGTCATT, alt: TTGTCGTT)	ASIC2(chr17_ASIC2_32483716_A>G, ref: CTGTCAGC, alt: CTGCCAGC)	KRT23(chr17_KRT23_39093531_T>G, ref: TTGAAAGT, alt: TTGACAGT)	TLK1(chr2_TLK1_172087665_C>T, ref: CTGGCATC, alt: CTGACATC)	PCED1A(chr20_PCED1A_2820573_C>T, ref: CTGTCGTT, alt: CTGTCATT)	ATRIP(chr3_ATRIP_48488535_T>C, ref: TTGTCAAC, alt: TTGCCAAC)	VCX3A(chrX_VCX3A_6453047_C>T, ref: TTGACGTC, alt: TTGACATC)	SLC35A4(chr5_SLC35A4_139946259_G>A, ref: CTGGCATC, alt: CTGACATC; chr5_SLC35A4_139946488_G>T, ref: TGGACAGT, alt: TTGACAGT)
Tgif2(Homeobox)	TGTCANYT	(TGTCAGCT):	5	CCL3(chr17_CCL3_34417422_G>A, ref: CGTCACCT, alt: TGTCACCT)	SATB1(chr3_SATB1_18480131_G>T, ref: TGTCACCT, alt: TGTAACCT)	TRPC5(chrX_TRPC5_111325562_A>C, ref: TGTCAGCT, alt: TGGCAGCT)	VCX3A(chrX_VCX3A_6453047_C>T, ref: TGACGTCT, alt: TGACATCT)	SLC35A4(chr5_SLC35A4_139946259_G>A, ref: TGGCATCT, alt: TGACATCT)
Tlx?(NR)	CTGGCAGGCTGCCA	(CTGGCAGGCTGCCA):	0
TR4(NR),DR1	GAGGTCAAAGGTCA	(GAGGTCAAAGGTCA):	0
THRa(NR)	GGTCANYTGAGGWCA	(GGTCATCTGAGGTCA):	0
THRb(NR)	TRAGGTCA	(TGAGGTCA):	3	RAB3IP(chr12_RAB3IP_70133368_A>G, ref: AGAGGTCA, alt: GGAGGTCA)	CDK12(chr17_CDK12_37618307_C>A, ref: TCAGGTCA, alt: TAAGGTCA)	PDXK(chr21_PDXK_45139011_T>C, ref: TGAGGTCA, alt: TGAGGCCA)
USF1(bHLH)	GGTCACGTGA	(GGTCACGTGA):	0
Usf2(bHLH)	GTCACGTGGT	(GTCACGTGGT):	0
VDR(NR),DR3	NGAGGTCANNGAGTTCANNN	(AGAGGTCACTGAGTTCATGG):	0
X-box(HTH)	GGTTGCCATGGCAA	(GGTTGCCATGGCAA):	0
YY1(Zf)	CAAGATGGCGGC	(CAAGATGGCGGC):	0
ZBTB12(Zf)	NGNTCTAGAACCNGV	(AGATCTAGAACCCGA):	0
ZBTB18(Zf)	AACATCTGGA	(AACATCTGGA):	0
ZBTB33(Zf)	GGNTCTCGCGAGAAC	(GGATCTCGCGAGAAC):	0
ZFP3(Zf)	GGGTTTTGAAGGATGARTAGGAGTT	(GGGTTTTGAAGGATGAATAGGAGTT):	0
Zfp809(Zf)	GGGGCTYGKCTGGGA	(GGGGCTTGTCTGGGA):	0
ZFX(Zf)	AGGCCTGG	(AGGCCTGG):	3	PTPMT1(chr11_PTPMT1_47587076_T>C, ref: AGGCCTAG, alt: AGGCCCAG)	SRP68(chr17_SRP68_74049626_A>G, ref: AGGCTTAG, alt: AGGCCTAG)	PDCD6(chr5_PDCD6_271750_C>T, ref: AGGCCCTG, alt: AGGCCTTG)
Zic(Zf)	CCTGCTGAGH	(CCTGCTGAGA):	5	M1AP(chr2_M1AP_74875442_G>A, ref: CACGCTGAGA, alt: CATGCTGAGA)	CRMP1(chr4_CRMP1_5891808_G>A, ref: CCCGCTGAGA, alt: CCTGCTGAGA)	MFAP3(chr5_MFAP3_153429211_C>T, ref: CCCGCTGTGC, alt: CCTGCTGTGC)	PRSS35(chr6_PRSS35_84231336_C>A, ref: CCTGCTGAGT, alt: CATGCTGAGT)	CHCHD3(chr7_CHCHD3_132766804_G>T, ref: CCCGCTGTGC, alt: CCAGCTGTGC)
ZNF136(Zf)	YTKGATAHAGTATTCTWGGTNGGCA	(CTGGATAAAGTATTCTTGGTGGGCA):	0
ZNF165(Zf)	AAGGKGRCGCAGGCA	(AAGGTGGCGCAGGCA):	0
ZNF16(Zf)	MACCTTCYATGGCTCCCTAKTGCCY	(AACCTTCCATGGCTCCCTATTGCCC):	0
ZNF189(Zf)	TGGAACAGMA	(TGGAACAGAA):	2	C17orf77(chr17_C17orf77_72586735_A>G, ref: TGGAACAGAA, alt: TGGAACAGGA)	FAM19A4(chr3_FAM19A4_68934432_G>A, ref: TGGAACGGCA, alt: TGGAATGGCA)
Znf263(Zf)	CNGTCCTCCC	(CAGTCCTCCC):	7	REC8(chr14_REC8_24641412_C>T, ref: CCGTGCTCCC, alt: CCGTGCTCCT)	INCA1(chr17_INCA1_4900248_G>C, ref: CGCTGCTCCC, alt: GGCTGCTCCC)	DNMT1(chr19_DNMT1_10305693_G>A, ref: CCCTCCTCCC, alt: CCCTCCTCCT)	SMC2(chr9_SMC2_106857051_C>A, ref: CCCTCCTCCC, alt: CCCTCCTCCA)	ASB2(chr14_ASB2_94430939_G>A, ref: CCCTCCTCCC, alt: TCCTCCTCCC)	ZNF260(chr19_ZNF260_37016221_G>A, ref: GGGCGCTCCC, alt: GGGTGCTCCC)	LECT1(chr13_LECT1_53313847_G>T, ref: CACTCCTCCC, alt: CACTCCTCAC)
ZNF264(Zf)	RGGGCACTAACY	(AGGGCACTAACT):	0
ZNF317(Zf)	GTCWGCTGTYYCTCT	(GTCAGCTGTCTCTCT):	0
ZNF322(Zf)	GAGCCTGGTACTGWGCCTGR	(GAGCCTGGTACTGAGCCTGG):	0
ZNF382(Zf)	GNCTGTASTRNTGBCTCHTT	(GTCTGTAGTGCTGGCTCATT):	0
ZNF415(Zf)	GRTGMTRGAGCC	(GATGCTGGAGCC):	0
ZNF416(Zf)	WDNCTGGGCA	(TGCCTGGGCA):	1	XAB2(chr19_XAB2_7694427_C>A, ref: TACCTGGGCA, alt: TACCTTGGCA)
ZNF41(Zf)	CCTCATGGTGYCYTWYTCCCTTGTG	(CCTCATGGTGCCTTACTCCCTTGTG):	0
ZNF467(Zf)	TGGGGAAGGGCM	(TGGGGAAGGGCA):	0
ZNF519(Zf)	GAGSCCGAGC	(GAGCCCGAGC):	0
ZNF528(Zf)	AGAAATGACTTCCCT	(AGAAATGACTTCCCT):	0
ZNF669(Zf)	GARTGGTCATCGCCC	(GAGTGGTCATCGCCC):	0
ZNF675(Zf)	ARGAGGMCAAAATGW	(AGGAGGACAAAATGT):	0
ZNF692(Zf)	GTGGGCCCCA	(GTGGGCCCCA):	0
ZNF711(Zf)	AGGCCTAG	(AGGCCTAG):	3	PTPMT1(chr11_PTPMT1_47587076_T>C, ref: AGGCCTAG, alt: AGGCCCAG)	SRP68(chr17_SRP68_74049626_A>G, ref: AGGCTTAG, alt: AGGCCTAG)	BRWD1(chr21_BRWD1_40685482_C>A, ref: AGGCCTCG, alt: ATGCCTCG)
ZSCAN22(Zf)	SMCAGTCWGAKGGAGGAGGC	(GCCAGTCTGAGGGAGGAGGC):	0

## Sheet: 5b Hughes dataset
Gene name	Motif ID	consensus sequence	total times mutated	genes with 5' UTR mutations and genomic coordinates
A1CF	RNCMPT00001	(ATAATTG):	2	IL1A(chr2_IL1A_113542105_G>A, ref: ACAATTA, alt: ATAATTA)	TMEM257(chrX_TMEM257_144908990_A>G, ref: ATAATTA, alt: GTAATTA)
RBFOX1	RNCMPT00168	(TGCATGC):	8	RAX(chr18_RAX_56940580_C>T, ref: AGCGTGC, alt: AGCATGC)	ZNF280B(chr22_ZNF280B_22863183_G>A, ref: CGCATGC, alt: TGCATGC)	COL10A1(chr6_COL10A1_116447220_G>A, ref: AGCACGC, alt: AGCATGC)	RIMS2(chr8_RIMS2_104831427_A>G, ref: TACATGA, alt: TGCATGA)	LINGO2(chr9_LINGO2_28670238_G>T, ref: TGCCTGC, alt: TGCATGC)	DAPK1(chr9_DAPK1_90113902_T>C, ref: TGCATGA, alt: TGCACGA)	ZNF174(chr16_ZNF174_3451489_G>T, ref: TGCAGGA, alt: TGCATGA)	KCNA1(chr12_KCNA1_5020007_G>A, ref: AGCGTGC, alt: AGCATGC)
ANKHD1	RNCMPT00002	(AGACGTA):	0
BRUNOL4	RNCMPT00004	(TGTGTGT):	10	CSF1(chr1_CSF1_110453379_A>G, ref: TGTGTAT, alt: TGTGTGT; chr1_CSF1_110453379_A>G, ref: TGTATGT, alt: TGTGTGT; chr1_CSF1_110453379_A>G, ref: TATGTGT, alt: TGTGTGT)	SERINC2(chr1_SERINC2_31887303_A>T, ref: TGTGTGA, alt: TGTGTGT)	PLEKHG6(chr12_PLEKHG6_6422172_G>T, ref: TGTGGGT, alt: TGTGTGT)	KLF12(chr13_KLF12_74707986_A>T, ref: TGTGTGT, alt: AGTGTGT)	BMP2(chr20_BMP2_6749189_G>T, ref: TGTGTGT, alt: TTTGTGT)	CASQ2(chr1_CASQ2_116311384_G>A, ref: TGCGTGT, alt: TGTGTGT; chr1_CASQ2_116311384_G>A, ref: CGTGTGT, alt: TGTGTGT)	MPP7(chr10_MPP7_28543751_A>C, ref: TGTGTGT, alt: TGGGTGT; chr10_MPP7_28543751_A>C, ref: TGTGTGT, alt: GGTGTGT)	GPR85(chr7_GPR85_112726252_G>C, ref: TGTGTCT, alt: TGTGTGT; chr7_GPR85_112726260_C>G, ref: TGTGTGT, alt: TGTGTCT; chr7_GPR85_112726260_C>G, ref: TGTGTGT, alt: TGTCTGT; chr7_GPR85_112726260_C>G, ref: TGTGTGT, alt: TCTGTGT)	CHRNA2(chr8_CHRNA2_27336782_T>C, ref: TGTGTAT, alt: TGTGTGT; chr8_CHRNA2_27336782_T>C, ref: TGTATGT, alt: TGTGTGT; chr8_CHRNA2_27336782_T>C, ref: TATGTGT, alt: TGTGTGT)	TSHZ2(chr20_TSHZ2_51588966_G>T, ref: TGTGTGT, alt: TGTTTGT; chr20_TSHZ2_51588966_G>T, ref: TGTGTGT, alt: TTTGTGT)
BRUNOL5	RNCMPT00166	(TGTGTGT):	10	CSF1(chr1_CSF1_110453379_A>G, ref: TGTGTAT, alt: TGTGTGT; chr1_CSF1_110453379_A>G, ref: TGTATGT, alt: TGTGTGT; chr1_CSF1_110453379_A>G, ref: TATGTGT, alt: TGTGTGT)	SERINC2(chr1_SERINC2_31887303_A>T, ref: TGTGTGA, alt: TGTGTGT)	PLEKHG6(chr12_PLEKHG6_6422172_G>T, ref: TGTGGGT, alt: TGTGTGT)	KLF12(chr13_KLF12_74707986_A>T, ref: TGTGTGT, alt: AGTGTGT)	BMP2(chr20_BMP2_6749189_G>T, ref: TGTGTGT, alt: TTTGTGT)	CASQ2(chr1_CASQ2_116311384_G>A, ref: TGCGTGT, alt: TGTGTGT; chr1_CASQ2_116311384_G>A, ref: CGTGTGT, alt: TGTGTGT)	MPP7(chr10_MPP7_28543751_A>C, ref: TGTGTGT, alt: TGGGTGT; chr10_MPP7_28543751_A>C, ref: TGTGTGT, alt: GGTGTGT)	GPR85(chr7_GPR85_112726252_G>C, ref: TGTGTCT, alt: TGTGTGT; chr7_GPR85_112726260_C>G, ref: TGTGTGT, alt: TGTGTCT; chr7_GPR85_112726260_C>G, ref: TGTGTGT, alt: TGTCTGT; chr7_GPR85_112726260_C>G, ref: TGTGTGT, alt: TCTGTGT)	CHRNA2(chr8_CHRNA2_27336782_T>C, ref: TGTGTAT, alt: TGTGTGT; chr8_CHRNA2_27336782_T>C, ref: TGTATGT, alt: TGTGTGT; chr8_CHRNA2_27336782_T>C, ref: TATGTGT, alt: TGTGTGT)	TSHZ2(chr20_TSHZ2_51588966_G>T, ref: TGTGTGT, alt: TGTTTGT; chr20_TSHZ2_51588966_G>T, ref: TGTGTGT, alt: TTTGTGT)
BRUNOL6	RNCMPT00187	(TGTGGTG):	15	KNTC1(chr12_KNTC1_123011843_A>G, ref: TGTGTGA, alt: TGTGTGG)	TRPM1(chr15_TRPM1_31453281_C>T, ref: TGTGGGG, alt: TATGGGG)	MAP2K3(chr17_MAP2K3_21191367_T>G, ref: TGTGAGG, alt: GGTGAGG)	ZNF181(chr19_ZNF181_35225801_A>G, ref: TATGGTG, alt: TGTGGTG)	ZNF304(chr19_ZNF304_57862678_A>T, ref: TGTGAAG, alt: TGTGATG)	ZNF562(chr19_ZNF562_9785712_A>G, ref: TGTGGTG, alt: TGCGGTG)	AAMP(chr2_AAMP_219134853_C>A, ref: TGGGAGG, alt: TGTGAGG)	MDH1(chr2_MDH1_63816371_C>T, ref: TGCGGGG, alt: TGTGGGG)	TCP10L(chr21_TCP10L_33957812_T>C, ref: TATGAGG, alt: TGTGAGG)	C3orf36(chr3_C3orf36_133648420_G>A, ref: TGCGGGG, alt: TGTGGGG)	TIMM8A(chrX_TIMM8A_100603865_G>A, ref: TGCGGGG, alt: TGTGGGG)	MDGA2(chr14_MDGA2_48144042_C>A, ref: TGTGTTG, alt: TTTGTTG)	RHEB(chr7_RHEB_151216793_C>T, ref: TGTGGGG, alt: TGTGGAG)	AMICA1(chr11_AMICA1_118095700_C>A, ref: TGTGGGG, alt: TGTGTGG)	PLAC4(chr21_PLAC4_42556273_C>A, ref: TGTGGGG, alt: TGTTGGG)
CNOT4	RNCMPT00156	(GACAGAT):	9	MS4A14(chr11_MS4A14_60163562_G>A, ref: GACAGGT, alt: GACAGAT)	TNFSF13B(chr13_TNFSF13B_108922014_C>T, ref: GACAGAT, alt: GATAGAT)	DCAKD(chr17_DCAKD_43138431_G>T, ref: GACCGAC, alt: GACAGAC)	ODF3(chr11_ODF3_196791_G>C, ref: GAGAGAG, alt: GACAGAG)	KCNJ5(chr11_KCNJ5_128761340_G>C, ref: GAGAGAG, alt: GACAGAG)	CHRM2(chr7_CHRM2_136553518_C>G, ref: CACAGAC, alt: GACAGAC)	SVIL(chr10_SVIL_29946996_C>G, ref: GAGAGAG, alt: GACAGAG)	GGT1(chr22_GGT1_25006235_G>A, ref: GACAGAG, alt: GACAGAA)	NHP2L1(chr22_NHP2L1_42078370_G>T, ref: GACAGAC, alt: GAAAGAC)
CPEB2	RNCMPT00012	(CTTTTTT):	15	DHRS3(chr1_DHRS3_12677547_G>A, ref: CTTTTTT, alt: TTTTTTT)	PAPPA2(chr1_PAPPA2_176432348_C>T, ref: CTTTTCT, alt: CTTTTTT)	ZBTB18(chr1_ZBTB18_244214667_C>T, ref: CTTTTTT, alt: TTTTTTT)	ZSCAN4(chr19_ZSCAN4_58180429_T>C, ref: CTTTTTT, alt: CTTCTTT; chr19_ZSCAN4_58180429_T>C, ref: TTTTTTT, alt: CTTTTTT)	CBR4(chr4_CBR4_169931341_G>A, ref: CTTTTTT, alt: TTTTTTT)	GPBP1(chr5_GPBP1_56471734_C>T, ref: CACTTTT, alt: CATTTTT)	GSDMC(chr8_GSDMC_130798580_A>G, ref: CTTTTTT, alt: CTCTTTT; chr8_GSDMC_130798580_A>G, ref: TTTTTTT, alt: CTTTTTT)	UTY(chrY_UTY_15591673_A>G, ref: CTTTTTT, alt: CTCTTTT)	KDM5D(chrY_KDM5D_21906819_T>A, ref: CATTTTA, alt: CATTTTT)	RIN2(chr20_RIN2_19867256_C>T, ref: CTTCTTT, alt: CTTTTTT; chr20_RIN2_19867256_C>T, ref: CTTTTTT, alt: TTTTTTT)	GLRA1(chr5_GLRA1_151304159_G>A, ref: CATTTTT, alt: TATTTTT)	COL13A1(chr10_COL13A1_71561999_C>T, ref: CTTTTTC, alt: CTTTTTT)	CDKL1(chr14_CDKL1_50862928_A>G, ref: CTTTTTT, alt: CTTTCTT; chr14_CDKL1_50862928_A>G, ref: TTTTTTT, alt: CTTTTTT; chr14_CDKL1_50862932_G>A, ref: CTTTCTT, alt: CTTTTTT; chr14_CDKL1_50862932_G>A, ref: CTTTTTT, alt: TTTTTTT; chr14_CDKL1_50862940_G>A, ref: CTTTTCT, alt: CTTTTTT)	COLCA1(chr11_COLCA1_111167227_T>A, ref: CTATTTT, alt: CTTTTTT)	SLC22A18,SLC22A18AS(chr11_"SLC22A18,SLC22A18AS"_2920962_A>G, ref: CTTTTTT, alt: CCTTTTT; chr11_"SLC22A18,SLC22A18AS"_2920962_A>G, ref: TTTTTTT, alt: CTTTTTT)
CPEB4	RNCMPT00158	(CTTTTTT):	31	DHRS3(chr1_DHRS3_12677547_G>A, ref: TCTTTTT, alt: TTTTTTT; chr1_DHRS3_12677547_G>A, ref: CTTTTTT, alt: TTTTTTT)	PAPPA2(chr1_PAPPA2_176432348_C>T, ref: CTTTTCT, alt: CTTTTTT)	ZBTB18(chr1_ZBTB18_244214667_C>T, ref: CTTTTTT, alt: TTTTTTT)	PTP4A2(chr1_PTP4A2_32385055_G>A, ref: TTTCTTT, alt: TTTTTTT; chr1_PTP4A2_32385055_G>A, ref: TTCTTTT, alt: TTTTTTT)	DNAJC6(chr1_DNAJC6_65775330_A>T, ref: ATTTTTT, alt: TTTTTTT)	TCF7L2(chr10_TCF7L2_114710425_G>T, ref: TTTTTTG, alt: TTTTTTT)	SLC6A15(chr12_SLC6A15_85285920_T>A, ref: TTTTTTA, alt: TTTTTTT)	WFIKKN2(chr17_WFIKKN2_48912909_C>T, ref: TTTTTTC, alt: TTTTTTT)	ZSCAN4(chr19_ZSCAN4_58180429_T>C, ref: CTTTTTT, alt: CTTCTTT; chr19_ZSCAN4_58180429_T>C, ref: TTTTTTT, alt: TTCTTTT; chr19_ZSCAN4_58180429_T>C, ref: TTTTTTT, alt: TCTTTTT; chr19_ZSCAN4_58180429_T>C, ref: TTTTTTT, alt: CTTTTTT)	SCN2A(chr2_SCN2A_166150564_A>T, ref: TTTTTTA, alt: TTTTTTT)	PHACTR3(chr20_PHACTR3_58179774_T>C, ref: TTTTTTT, alt: TTTTTTC)	CBR4(chr4_CBR4_169931341_G>A, ref: TTTTTTC, alt: TTTTTTT; chr4_CBR4_169931341_G>A, ref: TTTTTCT, alt: TTTTTTT; chr4_CBR4_169931341_G>A, ref: TTTTCTT, alt: TTTTTTT; chr4_CBR4_169931341_G>A, ref: TTTCTTT, alt: TTTTTTT; chr4_CBR4_169931341_G>A, ref: TTCTTTT, alt: TTTTTTT; chr4_CBR4_169931341_G>A, ref: TCTTTTT, alt: TTTTTTT; chr4_CBR4_169931341_G>A, ref: CTTTTTT, alt: TTTTTTT)	FAM173B(chr5_FAM173B_10250009_T>A, ref: TTTTTTA, alt: TTTTTTT)	PXT1(chr6_PXT1_36410334_G>A, ref: TTTTTCT, alt: TTTTTTT)	GSDMC(chr8_GSDMC_130798580_A>G, ref: CTTTTTT, alt: CTCTTTT; chr8_GSDMC_130798580_A>G, ref: TTTTTTT, alt: TCTTTTT; chr8_GSDMC_130798580_A>G, ref: TTTTTTT, alt: CTTTTTT)	UTY(chrY_UTY_15591673_A>G, ref: CTTTTTT, alt: CTCTTTT)	RIN2(chr20_RIN2_19867256_C>T, ref: CTTCTTT, alt: CTTTTTT; chr20_RIN2_19867256_C>T, ref: TTCTTTT, alt: TTTTTTT; chr20_RIN2_19867256_C>T, ref: TCTTTTT, alt: TTTTTTT; chr20_RIN2_19867256_C>T, ref: CTTTTTT, alt: TTTTTTT)	NR5A2(chr1_NR5A2_199996832_T>C, ref: TTTTTTT, alt: TTTTTTC)	RCAN1(chr21_RCAN1_35899182_A>G, ref: TTTTTTT, alt: TTTTTTC)	EVI2A(chr17_EVI2A_29648733_A>G, ref: TTTTTTT, alt: TTTTTTC; chr17_EVI2A_29648733_A>G, ref: TTTTTTT, alt: TTTTTCT; chr17_EVI2A_29648733_A>G, ref: TTTTTTT, alt: TTTTCTT)	RAPGEF4(chr2_RAPGEF4_173686501_C>T, ref: TTTTCTT, alt: TTTTTTT)	DAG1(chr3_DAG1_49506274_T>A, ref: TTTTTTT, alt: ATTTTTT; chr3_DAG1_49506275_T>A, ref: TTTTTTT, alt: TATTTTT; chr3_DAG1_49506275_T>A, ref: TTTTTTT, alt: ATTTTTT)	ECT2(chr3_ECT2_172470092_G>T, ref: TTTTTGT, alt: TTTTTTT)	COL13A1(chr10_COL13A1_71561999_C>T, ref: CTTTTTC, alt: CTTTTTT)	COA6(chr1_COA6_234509864_T>G, ref: TTTTTTT, alt: TTTTTGT; chr1_COA6_234509864_T>G, ref: TTTTTTT, alt: TTTTGTT; chr1_COA6_234509864_T>G, ref: TTTTTTT, alt: TTTGTTT; chr1_COA6_234509864_T>G, ref: TTTTTTT, alt: TTGTTTT; chr1_COA6_234509864_T>G, ref: TTTTTTT, alt: TGTTTTT; chr1_COA6_234509864_T>G, ref: TTTTTTT, alt: GTTTTTT)	CDKL1(chr14_CDKL1_50862928_A>G, ref: CTTTTTT, alt: CTTTCTT; chr14_CDKL1_50862928_A>G, ref: TTTTTTT, alt: TTTCTTT; chr14_CDKL1_50862928_A>G, ref: TTTTTTT, alt: TTCTTTT; chr14_CDKL1_50862928_A>G, ref: TTTTTTT, alt: TCTTTTT; chr14_CDKL1_50862928_A>G, ref: TTTTTTT, alt: CTTTTTT; chr14_CDKL1_50862932_G>A, ref: CTTTCTT, alt: CTTTTTT; chr14_CDKL1_50862932_G>A, ref: TTTCTTT, alt: TTTTTTT; chr14_CDKL1_508…	FGF9(chr13_FGF9_22245936_C>T, ref: TTTTTTC, alt: TTTTTTT; chr13_FGF9_22245936_C>T, ref: TTTTTCT, alt: TTTTTTT)	COLCA1(chr11_COLCA1_111167227_T>A, ref: CTATTTT, alt: CTTTTTT; chr11_COLCA1_111167227_T>A, ref: TATTTTT, alt: TTTTTTT; chr11_COLCA1_111167227_T>A, ref: ATTTTTT, alt: TTTTTTT)	SLC22A18,SLC22A18AS(chr11_"SLC22A18,SLC22A18AS"_2920962_A>G, ref: CTTTTTT, alt: CCTTTTT; chr11_"SLC22A18,SLC22A18AS"_2920962_A>G, ref: TTTTTTT, alt: CTTTTTT)	FAM65B(chr6_FAM65B_25042253_G>A, ref: TTTTCTT, alt: TTTTTTT; chr6_FAM65B_25042253_G>A, ref: TTTCTTT, alt: TTTTTTT; chr6_FAM65B_25042253_G>A, ref: TTCTTTT, alt: TTTTTTT; chr6_FAM65B_25042253_G>A, ref: TCTTTTT, alt: TTTTTTT)	BLM(chr15_BLM_91303337_T>C, ref: TTTTTTT, alt: TTTTTTC)
DAZAP1	RNCMPT00013	(TAGGTAG):	0
ENOX1	RNCMPT00149	(CAGACAG):	10	MNDA(chr1_MNDA_158801294_A>C, ref: AAGACAG, alt: CAGACAG)	ATP1A2(chr1_ATP1A2_160085582_G>A, ref: CAGACGG, alt: CAGACAG)	TNFSF13B(chr13_TNFSF13B_108922014_C>T, ref: AAGACAG, alt: AAGATAG)	ZNF285(chr19_ZNF285_44901381_C>T, ref: AAGACGG, alt: AAGACAG)	MYH7B(chr20_MYH7B_33545919_G>A, ref: AAGACGG, alt: AAGACAG)	KCNJ5(chr11_KCNJ5_128761340_G>C, ref: CAGAGAG, alt: CAGACAG)	CHRM2(chr7_CHRM2_136553518_C>G, ref: CACACAG, alt: CAGACAG)	SVIL(chr10_SVIL_29946996_C>G, ref: AAGAGAG, alt: AAGACAG)	ATXN1(chr6_ATXN1_16328581_T>G, ref: CAGACAG, alt: CCGACAG)	NHP2L1(chr22_NHP2L1_42078370_G>T, ref: AAGACAG, alt: AAGAAAG)
ESRP2	RNCMPT00150	(TGGGGAT):	2	ATP1A4(chr1_ATP1A4_160121821_G>T, ref: TGGGGAT, alt: TTGGGAT)	RGS3(chr9_RGS3_116298927_G>A, ref: TGGGGAT, alt: TGGAGAT)
FMR1	RNCMPT00016	(GGACAAG):	9	PRKCZ(chr1_PRKCZ_2005184_G>A, ref: GGACAGG, alt: AGACAGG)	IL25(chr14_IL25_23842225_G>C, ref: GGAGAGG, alt: GGACAGG)	C14orf177(chr14_C14orf177_99178101_C>A, ref: GGACCAG, alt: GGACAAG)	STK31(chr7_STK31_23750046_G>A, ref: GGACGAG, alt: GGACAAG)	DMTN(chr8_DMTN_21916718_C>A, ref: GGACCAG, alt: GGACAAG)	MAGEA4(chrX_MAGEA4_151091951_G>A, ref: GGACAGG, alt: GAACAGG)	MAGEA10(chrX_MAGEA10_151304294_G>T, ref: GGACAGG, alt: GGAAAGG)	CD8A(chr2_CD8A_87018464_C>T, ref: GGGCAGG, alt: GGACAGG)	RHOH(chr4_RHOH_40195413_G>T, ref: GGACAGG, alt: GTACAGG)
FUS	RNCMPT00018	(TGCGCGC):	3	TRIM2(chr4_TRIM2_154074398_C>T, ref: TGCGCGC, alt: TGTGCGC)	KDM4C(chr9_KDM4C_6757827_G>T, ref: TGCGCGC, alt: TGCGCTC)	PQLC2L(chr3_PQLC2L_157261225_T>C, ref: TGCGTGC, alt: TGCGCGC)
SRSF10	RNCMPT00088	(AGAGAGG):	21	LCE1B(chr1_LCE1B_152784502_G>C, ref: AGAGAGA, alt: AGAGACA)	SERINC2(chr1_SERINC2_31887303_A>T, ref: AGAGAGA, alt: TGAGAGA)	UBQLN3(chr11_UBQLN3_5531128_T>C, ref: AGAGAAG, alt: AGGGAAG)	KRT1(chr12_KRT1_53074187_C>T, ref: AGAGGAG, alt: AGAGAAG)	RSPRY1(chr16_RSPRY1_57220558_C>A, ref: CGAGAGG, alt: AGAGAGG)	FAM210A(chr18_FAM210A_13726330_C>A, ref: AGAGAAG, alt: ATAGAAG)	DEDD2(chr19_DEDD2_42721856_T>C, ref: AGAGAAG, alt: GGAGAAG)	CCNL1(chr3_CCNL1_156878152_C>G, ref: AGAGAAG, alt: ACAGAAG)	PHF7(chr3_PHF7_52446886_A>T, ref: AGAGAGA, alt: AGAGAGT)	BBS12(chr4_BBS12_123654020_G>A, ref: GGAGAGG, alt: AGAGAGG)	BTBD9(chr6_BTBD9_38563656_G>T, ref: CGAGAAG, alt: AGAGAAG)	CCDC126(chr7_CCDC126_23637615_G>A, ref: AGAGAGA, alt: AGAGAAA)	ODF3(chr11_ODF3_196791_G>C, ref: AGAGAGG, alt: ACAGAGG)	ENPEP(chr4_ENPEP_111397434_A>C, ref: AGAGAGA, alt: CGAGAGA)	KCNJ5(chr11_KCNJ5_128761336_C>G, ref: ACAGAGA, alt: AGAGAGA; chr11_KCNJ5_128761338_G>C, ref: AGAGAGA, alt: ACAGAGA; chr11_KCNJ5_128761340_G>C, ref: AGAGAGA, alt: AGACAGA; chr11_KCNJ5_128761340_G>C, ref: AGAGAGA, alt: ACAGAGA)	MROH2B(chr5_MROH2B_41071067_T>G, ref: AGAGAGG, alt: AGAGCGG)	PROX1(chr1_PROX1_214161769_T>G, ref: AGAGATA, alt: AGAGAGA; chr1_PROX1_214161769_T>G, ref: AGATAGA, alt: AGAGAGA; chr1_PROX1_214161769_T>G, ref: ATAGAGA, alt: AGAGAGA; chr1_PROX1_214161775_G>T, ref: AGAGAGA, alt: AGAGATA; chr1_PROX1_214161775_G>T, ref: AGAGAGA, alt: AGATAGA; chr1_PROX1_214161775_G>T, ref: AGAGAGA, alt: ATAGAGA)	MECOM(chr3_MECOM_169381315_T>C, ref: AGAGAGA, alt: AGGGAGA; chr3_MECOM_169381315_T>C, ref: AGAGAGA, alt: GGAGAGA; chr3_MECOM_169381319_C>T, ref: AGGGAGA, alt: AGAGAGA; chr3_MECOM_169381319_C>T, ref: GGAGAGA, alt: AGAGAGA)	SVIL(chr10_SVIL_29946996_C>G, ref: AGAGAGA, alt: AGACAGA)	ENO1(chr1_ENO1_8930699_C>T, ref: AGAGGGG, alt: AGAGAGG)	ERBB2IP(chr5_ERBB2IP_65222532_C>A, ref: CGAGAGA, alt: AGAGAGA)
SRSF10	RNCMPT00089	(AGAGAAA):	19	LCE1B(chr1_LCE1B_152784502_G>C, ref: AGAGAGA, alt: AGAGACA)	SERINC2(chr1_SERINC2_31887303_A>T, ref: AGAGAGA, alt: TGAGAGA)	NXPE1(chr11_NXPE1_114401496_C>T, ref: AGAGAAA, alt: AGAAAAA)	UBQLN3(chr11_UBQLN3_5531128_T>C, ref: AGAGAAG, alt: AGGGAAG)	KRT1(chr12_KRT1_53074187_C>T, ref: AGAGGAG, alt: AGAGAAG)	FAM210A(chr18_FAM210A_13726330_C>A, ref: AGAGAAG, alt: ATAGAAG)	DEDD2(chr19_DEDD2_42721856_T>C, ref: AGAGAAG, alt: GGAGAAG)	CCNL1(chr3_CCNL1_156878152_C>G, ref: AGAGAAG, alt: ACAGAAG)	PHF7(chr3_PHF7_52446886_A>T, ref: AGAGAGA, alt: AGAGAGT)	BTBD9(chr6_BTBD9_38563656_G>T, ref: CGAGAAG, alt: AGAGAAG)	CCDC126(chr7_CCDC126_23637615_G>A, ref: AGAGAGA, alt: AGAGAAA; chr7_CCDC126_23637615_G>A, ref: AGAGAAA, alt: AGAAAAA)	BMP1(chr8_BMP1_22022675_G>A, ref: AGAGAAA, alt: AAAGAAA)	ENPEP(chr4_ENPEP_111397434_A>C, ref: AGAGAGA, alt: CGAGAGA)	KCNJ5(chr11_KCNJ5_128761336_C>G, ref: ACAGAGA, alt: AGAGAGA; chr11_KCNJ5_128761338_G>C, ref: AGAGAGA, alt: ACAGAGA; chr11_KCNJ5_128761340_G>C, ref: AGAGAGA, alt: AGACAGA; chr11_KCNJ5_128761340_G>C, ref: AGAGAGA, alt: ACAGAGA)	PROX1(chr1_PROX1_214161769_T>G, ref: AGAGATA, alt: AGAGAGA; chr1_PROX1_214161769_T>G, ref: AGATAGA, alt: AGAGAGA; chr1_PROX1_214161769_T>G, ref: ATAGAGA, alt: AGAGAGA; chr1_PROX1_214161775_G>T, ref: AGAGAGA, alt: AGAGATA; chr1_PROX1_214161775_G>T, ref: AGAGAGA, alt: AGATAGA; chr1_PROX1_214161775_G>T, ref: AGAGAGA, alt: ATAGAGA)	MECOM(chr3_MECOM_169381315_T>C, ref: AGAGAGA, alt: AGGGAGA; chr3_MECOM_169381315_T>C, ref: AGAGAGA, alt: GGAGAGA; chr3_MECOM_169381319_C>T, ref: AGGGAGA, alt: AGAGAGA; chr3_MECOM_169381319_C>T, ref: GGAGAGA, alt: AGAGAGA)	SVIL(chr10_SVIL_29946996_C>G, ref: AGAGAGA, alt: AGACAGA)	GGT1(chr22_GGT1_25006235_G>A, ref: AGAGAAA, alt: AGAAAAA)	ERBB2IP(chr5_ERBB2IP_65222532_C>A, ref: CGAGAGA, alt: AGAGAGA)
SRSF10	RNCMPT00090	(AGAGAAA):	8	LCE1B(chr1_LCE1B_152784502_G>C, ref: AGAGAGA, alt: AGAGACA)	NXPE1(chr11_NXPE1_114401496_C>T, ref: AGAGAAA, alt: AGAAAAA)	ZBED2(chr3_ZBED2_111313744_G>A, ref: AGAGACA, alt: AGAGATA)	PHF7(chr3_PHF7_52446886_A>T, ref: AGAGACA, alt: AGAGTCA)	CCDC126(chr7_CCDC126_23637615_G>A, ref: AGAGAGA, alt: AGAGAAA; chr7_CCDC126_23637615_G>A, ref: AGAGAAA, alt: AGAAAAA)	BMP1(chr8_BMP1_22022675_G>A, ref: AGAGAAA, alt: AAAGAAA)	HNRNPCL1(chr1_HNRNPCL1_12908291_C>T, ref: AGAGACG, alt: AGAGACA)	GGT1(chr22_GGT1_25006235_G>A, ref: AGAGAAA, alt: AGAAAAA)
SFSF10	RNCMPT00019	(AGAGAAA):	6	NXPE1(chr11_NXPE1_114401496_C>T, ref: AGAGAAA, alt: AGAAAAA)	FAM71B(chr5_FAM71B_156593184_C>T, ref: AGAGAAC, alt: AGAAAAC)	CCDC126(chr7_CCDC126_23637615_G>A, ref: AGAGAGA, alt: AGAGAAA; chr7_CCDC126_23637615_G>A, ref: AGAGAAA, alt: AGAAAAA)	BMP1(chr8_BMP1_22022675_G>A, ref: AGAGAAA, alt: AAAGAAA)	HNRNPH3(chr10_HNRNPH3_70091873_G>A, ref: GGAGAAC, alt: AGAGAAC)	GGT1(chr22_GGT1_25006235_G>A, ref: AGAGAAA, alt: AGAAAAA)
FXR1	RNCMPT00161	(AATGACAA):	0
FXR2	RNCMPT00020	(GGACGGG):	13	PRKCZ(chr1_PRKCZ_2005184_G>A, ref: GGACAGG, alt: AGACAGG)	DCLK1(chr13_DCLK1_36705449_C>G, ref: GGACGGG, alt: GGACGGC)	IL25(chr14_IL25_23842225_G>C, ref: GGAGAGG, alt: GGACAGG)	C14orf177(chr14_C14orf177_99178101_C>A, ref: GGACCAG, alt: GGACAAG)	PDK2(chr17_PDK2_48173091_C>G, ref: CGACGGG, alt: GGACGGG)	STK31(chr7_STK31_23750046_G>A, ref: GGACGAG, alt: GGACAAG)	DMTN(chr8_DMTN_21916718_C>A, ref: GGACCAG, alt: GGACAAG)	TCF24(chr8_TCF24_67874667_G>A, ref: GGACGAG, alt: GGATGAG)	MAGEA4(chrX_MAGEA4_151091951_G>A, ref: GGACAGG, alt: GAACAGG)	MAGEA10(chrX_MAGEA10_151304294_G>T, ref: GGACAGG, alt: GGAAAGG)	CD8A(chr2_CD8A_87018464_C>T, ref: GGGCAGG, alt: GGACAGG)	C22orf34(chr22_C22orf34_50050935_C>A, ref: GGACGAG, alt: GGACTAG)	RHOH(chr4_RHOH_40195413_G>T, ref: GGACAGG, alt: GTACAGG)
G3BP2	RNCMPT00021	(AGGATGA):	2	DPP10(chr2_DPP10_115219660_G>T, ref: AGGATGA, alt: AGGATTA)	CTNNA1(chr5_CTNNA1_138211077_C>A, ref: CGGATGA, alt: AGGATGA)
HNRNPA1	RNCMPT00022	(TTAGGGA):	3	CD276(chr15_CD276_73976629_C>T, ref: TCAGGGA, alt: TTAGGGA)	LRRTM1(chr2_LRRTM1_80531317_T>A, ref: AAAGGGA, alt: ATAGGGA)	FANK1(chr10_FANK1_127585141_C>G, ref: GTAGCGA, alt: GTAGGGA)
HNRNPA1L2	RNCMPT00023	(TTAGGGA):	3	CD276(chr15_CD276_73976629_C>T, ref: TCAGGGA, alt: TTAGGGA)	FANK1(chr10_FANK1_127585141_C>G, ref: GTAGCGA, alt: GTAGGGA)	SAYSD1(chr6_SAYSD1_39080348_T>C, ref: TTAGGGT, alt: TTGGGGT)
HNRNPA2B1	RNCMPT00024	(TTAGGGA):	3	CD276(chr15_CD276_73976629_C>T, ref: TCAGGGA, alt: TTAGGGA)	LRRTM1(chr2_LRRTM1_80531317_T>A, ref: AAAGGGA, alt: ATAGGGA)	FANK1(chr10_FANK1_127585141_C>G, ref: GTAGCGA, alt: GTAGGGA)
HNRNPC	RNCMPT00025	(ATTTTTT):	9	DHRS3(chr1_DHRS3_12677547_G>A, ref: ATCTTTT, alt: ATTTTTT)	PTP4A2(chr1_PTP4A2_32385055_G>A, ref: ATTTCTT, alt: ATTTTTT)	DNAJC6(chr1_DNAJC6_65775330_A>T, ref: AATTTTT, alt: ATTTTTT; chr1_DNAJC6_65775330_A>T, ref: ATTTTTT, alt: TTTTTTT)	GPBP1(chr5_GPBP1_56471734_C>T, ref: ACTTTTT, alt: ATTTTTT)	PXT1(chr6_PXT1_36410334_G>A, ref: ATTTTTC, alt: ATTTTTT)	GLRA1(chr5_GLRA1_151304204_A>C, ref: ATTTTTT, alt: AGTTTTT)	DAG1(chr3_DAG1_49506274_T>A, ref: ATTTTTT, alt: AATTTTT; chr3_DAG1_49506274_T>A, ref: TTTTTTT, alt: ATTTTTT; chr3_DAG1_49506275_T>A, ref: ATTTTTT, alt: ATATTTT; chr3_DAG1_49506275_T>A, ref: TTTTTTT, alt: ATTTTTT)	ECT2(chr3_ECT2_172470092_G>T, ref: ATTTTTG, alt: ATTTTTT)	COLCA1(chr11_COLCA1_111167227_T>A, ref: ATTTTTT, alt: TTTTTTT)
HNRNPCL1	RNCMPT00167	(ATTTTTT):	9	DHRS3(chr1_DHRS3_12677547_G>A, ref: ATCTTTT, alt: ATTTTTT)	PTP4A2(chr1_PTP4A2_32385055_G>A, ref: ATTTCTT, alt: ATTTTTT)	DNAJC6(chr1_DNAJC6_65775330_A>T, ref: AATTTTT, alt: ATTTTTT; chr1_DNAJC6_65775330_A>T, ref: ATTTTTT, alt: TTTTTTT)	GPBP1(chr5_GPBP1_56471734_C>T, ref: ACTTTTT, alt: ATTTTTT)	PXT1(chr6_PXT1_36410334_G>A, ref: ATTTTTC, alt: ATTTTTT)	GLRA1(chr5_GLRA1_151304204_A>C, ref: ATTTTTT, alt: AGTTTTT)	DAG1(chr3_DAG1_49506274_T>A, ref: ATTTTTT, alt: AATTTTT; chr3_DAG1_49506274_T>A, ref: TTTTTTT, alt: ATTTTTT; chr3_DAG1_49506275_T>A, ref: ATTTTTT, alt: ATATTTT; chr3_DAG1_49506275_T>A, ref: TTTTTTT, alt: ATTTTTT)	ECT2(chr3_ECT2_172470092_G>T, ref: ATTTTTG, alt: ATTTTTT)	COLCA1(chr11_COLCA1_111167227_T>A, ref: ATTTTTT, alt: TTTTTTT)
HNRNPH2	RNCMPT00160	(GGGAGGG):	13	CRTC2(chr1_CRTC2_153931004_C>G, ref: GGGAGGG, alt: GCGAGGG)	SH3BP5L(chr1_SH3BP5L_249120086_C>G, ref: GGGAGGG, alt: GGGAGCG)	DFFB(chr1_DFFB_3773842_G>T, ref: GGGAGGG, alt: GGGAGGT)	LDB1(chr10_LDB1_103874581_T>C, ref: GGGAGGG, alt: GGGGGGG)	MSANTD4(chr11_MSANTD4_105892714_C>T, ref: GGGAGGG, alt: GGAAGGG)	DEPDC7(chr11_DEPDC7_33038083_G>A, ref: GGGAGGG, alt: GGGAAGG)	CBX1(chr17_CBX1_46178421_G>T, ref: GGGCGGG, alt: GGGAGGG)	KCTD1(chr18_KCTD1_24129727_G>C, ref: CGGAGGG, alt: GGGAGGG)	RBM46(chr4_RBM46_155702745_G>A, ref: GGGAGGG, alt: GGGAGAG)	CCZ1B(chr7_CCZ1B_6865853_G>C, ref: GGGAGGC, alt: GGGAGGG)	ZBTB5(chr9_ZBTB5_37465354_T>C, ref: GGGAGGG, alt: GGGGGGG)	SLC1A2(chr11_SLC1A2_35441577_C>T, ref: GGGAGGG, alt: GGGAAGG)	MECOM(chr3_MECOM_169381315_T>C, ref: GGGAGAG, alt: GGGAGGG; chr3_MECOM_169381319_C>T, ref: GGGAGGG, alt: GGGAGAG)
HNRNPK	RNCMPT00026	(CCAACCC):	7	PPFIA4(chr1_PPFIA4_203008082_C>A, ref: CCAACCC, alt: CCAAACC)	CCDC17(chr1_CCDC17_46089584_G>A, ref: CCATCCC, alt: CCATTCC)	HOXC4(chr12_HOXC4_54446951_T>C, ref: TCAACCC, alt: CCAACCC)	PCGF2(chr17_PCGF2_36904487_T>G, ref: CCATCCC, alt: CCCTCCC)	CLIP4(chr2_CLIP4_29320712_C>A, ref: CCCAACC, alt: CCAAACC)	PPP1R17(chr7_PPP1R17_31726736_T>C, ref: CCATCCC, alt: CCACCCC)	ATXN1(chr6_ATXN1_16328581_T>G, ref: CCATCCA, alt: CCATCCC)
HNRNPL	RNCMPT00091	(ACACAAA):	8	RPS27(chr1_RPS27_153963269_G>C, ref: ACACGAG, alt: ACACGAC)	CCDC141(chr2_CCDC141_179914713_G>C, ref: ACACAAC, alt: ACACAAG)	LRRTM1(chr2_LRRTM1_80531317_T>A, ref: ACACAAA, alt: ACACATA)	ARL14(chr3_ARL14_160394962_T>C, ref: ACATAAA, alt: ACACAAA)	ATP6V0A4(chr7_ATP6V0A4_138470908_C>T, ref: ACACAGC, alt: ACACAAC)	SEMA3A(chr7_SEMA3A_83824170_T>G, ref: ACACAAC, alt: CCACAAC)	CGB5(chr19_CGB5_49547446_G>C, ref: ACACGAG, alt: ACACCAG)	OR2L13(chr1_OR2L13_248262047_C>T, ref: ACACAAA, alt: ATACAAA)
HNRNPL	RNCMPT00027	(ACACACA):	14	S100A7L2(chr1_S100A7L2_153412451_T>G, ref: ACACACA, alt: ACACACC; chr1_S100A7L2_153412451_T>G, ref: ACACACA, alt: ACACCCA)	S100A7(chr1_S100A7_153433125_T>G, ref: ACACACA, alt: ACACACC; chr1_S100A7_153433125_T>G, ref: ACACACA, alt: ACACCCA)	RD3(chr1_RD3_211665435_A>G, ref: ATACACA, alt: ACACACA)	ZNF365(chr10_ZNF365_64280237_T>A, ref: ACACTCA, alt: ACACACA)	PTPRZ1(chr7_PTPRZ1_121513384_A>T, ref: ACACACA, alt: TCACACA; chr7_PTPRZ1_121513382_T>A, ref: TCACACA, alt: ACACACA)	KCNJ5(chr11_KCNJ5_128761336_C>G, ref: ACACACA, alt: ACACAGA; chr11_KCNJ5_128761338_G>C, ref: ACACAGA, alt: ACACACA)	COLGALT2(chr1_COLGALT2_184006894_T>A, ref: ACACACA, alt: ACACACT; chr1_COLGALT2_184006894_T>A, ref: ACACACA, alt: ACACTCA; chr1_COLGALT2_184006894_T>A, ref: ACACACA, alt: ACTCACA; chr1_COLGALT2_184006898_T>A, ref: ACACACA, alt: ACACACT; chr1_COLGALT2_184006898_T>A, ref: ACACACA, alt: ACACTCA; chr1_COLGALT2_184006898_T>A, ref: ACACACA, alt: ACTCACA; chr1_COLGALT2_184006898_T>A, ref: ACACACA, alt: …	OR2L13(chr1_OR2L13_248262047_C>T, ref: ACACACA, alt: ACATACA)	CHRM2(chr7_CHRM2_136553506_C>G, ref: ACACACA, alt: ACACAGA; chr7_CHRM2_136553506_C>G, ref: ACACACA, alt: ACAGACA; chr7_CHRM2_136553506_C>G, ref: ACACACA, alt: AGACACA; chr7_CHRM2_136553518_C>G, ref: ACACACA, alt: ACACAGA; chr7_CHRM2_136553518_C>G, ref: ACACACA, alt: ACAGACA)	ARAP1(chr11_ARAP1_72433243_T>A, ref: ACACACA, alt: ACACACT)	IKZF4(chr12_IKZF4_56415078_T>A, ref: TCACACA, alt: ACACACA)	RBKS(chr2_RBKS_28093372_T>A, ref: ACACACA, alt: TCACACA)	ERBB3(chr12_ERBB3_56473890_T>A, ref: TCACACA, alt: ACACACA)	SRC(chr20_SRC_36011069_C>T, ref: ACACACA, alt: ACATACA)
HNRPLL	RNCMPT00178	(ACACACA):	14	S100A7L2(chr1_S100A7L2_153412451_T>G, ref: ACACACA, alt: ACACACC; chr1_S100A7L2_153412451_T>G, ref: ACACACA, alt: ACACCCA)	S100A7(chr1_S100A7_153433125_T>G, ref: ACACACA, alt: ACACACC; chr1_S100A7_153433125_T>G, ref: ACACACA, alt: ACACCCA)	RD3(chr1_RD3_211665435_A>G, ref: ATACACA, alt: ACACACA)	ZNF365(chr10_ZNF365_64280237_T>A, ref: ACACTCA, alt: ACACACA)	PTPRZ1(chr7_PTPRZ1_121513384_A>T, ref: ACACACA, alt: TCACACA; chr7_PTPRZ1_121513382_T>A, ref: TCACACA, alt: ACACACA)	KCNJ5(chr11_KCNJ5_128761336_C>G, ref: ACACACA, alt: ACACAGA; chr11_KCNJ5_128761338_G>C, ref: ACACAGA, alt: ACACACA)	COLGALT2(chr1_COLGALT2_184006894_T>A, ref: ACACACA, alt: ACACACT; chr1_COLGALT2_184006894_T>A, ref: ACACACA, alt: ACACTCA; chr1_COLGALT2_184006894_T>A, ref: ACACACA, alt: ACTCACA; chr1_COLGALT2_184006898_T>A, ref: ACACACA, alt: ACACACT; chr1_COLGALT2_184006898_T>A, ref: ACACACA, alt: ACACTCA; chr1_COLGALT2_184006898_T>A, ref: ACACACA, alt: ACTCACA; chr1_COLGALT2_184006898_T>A, ref: ACACACA, alt: …	OR2L13(chr1_OR2L13_248262047_C>T, ref: ACACACA, alt: ACATACA)	CHRM2(chr7_CHRM2_136553506_C>G, ref: ACACACA, alt: ACACAGA; chr7_CHRM2_136553506_C>G, ref: ACACACA, alt: ACAGACA; chr7_CHRM2_136553506_C>G, ref: ACACACA, alt: AGACACA; chr7_CHRM2_136553518_C>G, ref: ACACACA, alt: ACACAGA; chr7_CHRM2_136553518_C>G, ref: ACACACA, alt: ACAGACA)	ARAP1(chr11_ARAP1_72433243_T>A, ref: ACACACA, alt: ACACACT)	IKZF4(chr12_IKZF4_56415078_T>A, ref: TCACACA, alt: ACACACA)	RBKS(chr2_RBKS_28093372_T>A, ref: ACACACA, alt: TCACACA)	ERBB3(chr12_ERBB3_56473890_T>A, ref: TCACACA, alt: ACACACA)	SRC(chr20_SRC_36011069_C>T, ref: ACACACA, alt: ACATACA)
HuR	RNCMPT00112	(TTTGTTT):	3	POT1(chr7_POT1_124538316_T>A, ref: TATGTTT, alt: TTTGTTT)	PDE7B(chr6_PDE7B_136172969_G>T, ref: TTTGTGT, alt: TTTGTTT)	COA6(chr1_COA6_234509864_T>G, ref: TTTTTTT, alt: TTTGTTT)
HuR	RNCMPT00117	(TTTGTTT):	3	POT1(chr7_POT1_124538316_T>A, ref: TATGTTT, alt: TTTGTTT)	PDE7B(chr6_PDE7B_136172969_G>T, ref: TTTGTGT, alt: TTTGTTT)	COA6(chr1_COA6_234509864_T>G, ref: TTTTTTT, alt: TTTGTTT)
HuR	RNCMPT00274	(TTTTTTT):	28	DHRS3(chr1_DHRS3_12677547_G>A, ref: TCTTTTT, alt: TTTTTTT; chr1_DHRS3_12677547_G>A, ref: CTTTTTT, alt: TTTTTTT)	ZBTB18(chr1_ZBTB18_244214667_C>T, ref: CTTTTTT, alt: TTTTTTT)	PTP4A2(chr1_PTP4A2_32385055_G>A, ref: TTTCTTT, alt: TTTTTTT; chr1_PTP4A2_32385055_G>A, ref: TTCTTTT, alt: TTTTTTT)	DNAJC6(chr1_DNAJC6_65775330_A>T, ref: ATTTTTT, alt: TTTTTTT)	TCF7L2(chr10_TCF7L2_114710425_G>T, ref: TTTTTTG, alt: TTTTTTT)	SLC6A15(chr12_SLC6A15_85285920_T>A, ref: TTTTTTA, alt: TTTTTTT)	WFIKKN2(chr17_WFIKKN2_48912909_C>T, ref: TTTTTTC, alt: TTTTTTT)	ZSCAN4(chr19_ZSCAN4_58180429_T>C, ref: TTTTTTT, alt: TTCTTTT; chr19_ZSCAN4_58180429_T>C, ref: TTTTTTT, alt: TCTTTTT; chr19_ZSCAN4_58180429_T>C, ref: TTTTTTT, alt: CTTTTTT)	SCN2A(chr2_SCN2A_166150564_A>T, ref: TTTTTTA, alt: TTTTTTT)	PHACTR3(chr20_PHACTR3_58179774_T>C, ref: TTTTTTT, alt: TTTTTTC)	CBR4(chr4_CBR4_169931341_G>A, ref: TTTTTTC, alt: TTTTTTT; chr4_CBR4_169931341_G>A, ref: TTTTTCT, alt: TTTTTTT; chr4_CBR4_169931341_G>A, ref: TTTTCTT, alt: TTTTTTT; chr4_CBR4_169931341_G>A, ref: TTTCTTT, alt: TTTTTTT; chr4_CBR4_169931341_G>A, ref: TTCTTTT, alt: TTTTTTT; chr4_CBR4_169931341_G>A, ref: TCTTTTT, alt: TTTTTTT; chr4_CBR4_169931341_G>A, ref: CTTTTTT, alt: TTTTTTT)	FAM173B(chr5_FAM173B_10250009_T>A, ref: TTTTTTA, alt: TTTTTTT)	PXT1(chr6_PXT1_36410334_G>A, ref: TTTTTCT, alt: TTTTTTT)	GSDMC(chr8_GSDMC_130798580_A>G, ref: TTTTTTT, alt: TCTTTTT; chr8_GSDMC_130798580_A>G, ref: TTTTTTT, alt: CTTTTTT)	RIN2(chr20_RIN2_19867256_C>T, ref: TTCTTTT, alt: TTTTTTT; chr20_RIN2_19867256_C>T, ref: TCTTTTT, alt: TTTTTTT; chr20_RIN2_19867256_C>T, ref: CTTTTTT, alt: TTTTTTT)	NR5A2(chr1_NR5A2_199996832_T>C, ref: TTTTTTT, alt: TTTTTTC)	RCAN1(chr21_RCAN1_35899182_A>G, ref: TTTTTTT, alt: TTTTTTC)	EVI2A(chr17_EVI2A_29648733_A>G, ref: TTTTTTT, alt: TTTTTTC; chr17_EVI2A_29648733_A>G, ref: TTTTTTT, alt: TTTTTCT; chr17_EVI2A_29648733_A>G, ref: TTTTTTT, alt: TTTTCTT)	RAPGEF4(chr2_RAPGEF4_173686501_C>T, ref: TTTTCTT, alt: TTTTTTT)	DAG1(chr3_DAG1_49506274_T>A, ref: TTTTTTT, alt: ATTTTTT; chr3_DAG1_49506275_T>A, ref: TTTTTTT, alt: TATTTTT; chr3_DAG1_49506275_T>A, ref: TTTTTTT, alt: ATTTTTT)	ECT2(chr3_ECT2_172470092_G>T, ref: TTTTTGT, alt: TTTTTTT)	COA6(chr1_COA6_234509864_T>G, ref: TTTTTTT, alt: TTTTTGT; chr1_COA6_234509864_T>G, ref: TTTTTTT, alt: TTTTGTT; chr1_COA6_234509864_T>G, ref: TTTTTTT, alt: TTTGTTT; chr1_COA6_234509864_T>G, ref: TTTTTTT, alt: TTGTTTT; chr1_COA6_234509864_T>G, ref: TTTTTTT, alt: TGTTTTT; chr1_COA6_234509864_T>G, ref: TTTTTTT, alt: GTTTTTT)	CDKL1(chr14_CDKL1_50862928_A>G, ref: TTTTTTT, alt: TTTCTTT; chr14_CDKL1_50862928_A>G, ref: TTTTTTT, alt: TTCTTTT; chr14_CDKL1_50862928_A>G, ref: TTTTTTT, alt: TCTTTTT; chr14_CDKL1_50862928_A>G, ref: TTTTTTT, alt: CTTTTTT; chr14_CDKL1_50862932_G>A, ref: TTTCTTT, alt: TTTTTTT; chr14_CDKL1_50862932_G>A, ref: TTCTTTT, alt: TTTTTTT; chr14_CDKL1_50862932_G>A, ref: TCTTTTT, alt: TTTTTTT; chr14_CDKL1_508…	FGF9(chr13_FGF9_22245936_C>T, ref: TTTTTTC, alt: TTTTTTT; chr13_FGF9_22245936_C>T, ref: TTTTTCT, alt: TTTTTTT)	COLCA1(chr11_COLCA1_111167227_T>A, ref: TATTTTT, alt: TTTTTTT; chr11_COLCA1_111167227_T>A, ref: ATTTTTT, alt: TTTTTTT)	SLC22A18,SLC22A18AS(chr11_"SLC22A18,SLC22A18AS"_2920962_A>G, ref: TTTTTTT, alt: CTTTTTT)	FAM65B(chr6_FAM65B_25042253_G>A, ref: TTTTCTT, alt: TTTTTTT; chr6_FAM65B_25042253_G>A, ref: TTTCTTT, alt: TTTTTTT; chr6_FAM65B_25042253_G>A, ref: TTCTTTT, alt: TTTTTTT; chr6_FAM65B_25042253_G>A, ref: TCTTTTT, alt: TTTTTTT)	BLM(chr15_BLM_91303337_T>C, ref: TTTTTTT, alt: TTTTTTC)
HuR	RNCMPT00032	(TTATTTT):	32	DHRS3(chr1_DHRS3_12677547_G>A, ref: TTATCTT, alt: TTATTTT; chr1_DHRS3_12677547_G>A, ref: TCTTTTT, alt: TTTTTTT; chr1_DHRS3_12677547_G>A, ref: CTTTTTT, alt: TTTTTTT)	ZBTB18(chr1_ZBTB18_244214667_C>T, ref: CTTTTTT, alt: TTTTTTT)	PTP4A2(chr1_PTP4A2_32385055_G>A, ref: TTTCTTT, alt: TTTTTTT; chr1_PTP4A2_32385055_G>A, ref: TTCTTTT, alt: TTTTTTT)	DNAJC6(chr1_DNAJC6_65775330_A>T, ref: TTAATTT, alt: TTATTTT; chr1_DNAJC6_65775330_A>T, ref: ATTTTTT, alt: TTTTTTT)	TCF7L2(chr10_TCF7L2_114710425_G>T, ref: TTTTTTG, alt: TTTTTTT)	SLC6A15(chr12_SLC6A15_85285920_T>A, ref: TTTTTTA, alt: TTTTTTT)	WFIKKN2(chr17_WFIKKN2_48912909_C>T, ref: TTTTTTC, alt: TTTTTTT)	ZSCAN4(chr19_ZSCAN4_58180429_T>C, ref: TTTTTTT, alt: TTCTTTT; chr19_ZSCAN4_58180429_T>C, ref: TTTTTTT, alt: TCTTTTT; chr19_ZSCAN4_58180429_T>C, ref: TTTTTTT, alt: CTTTTTT)	SCN2A(chr2_SCN2A_166150564_A>T, ref: TTTTTTA, alt: TTTTTTT)	PHACTR3(chr20_PHACTR3_58179774_T>C, ref: TTTTTTT, alt: TTTTTTC)	CBR4(chr4_CBR4_169931341_G>A, ref: TTTTTTC, alt: TTTTTTT; chr4_CBR4_169931341_G>A, ref: TTTTTCT, alt: TTTTTTT; chr4_CBR4_169931341_G>A, ref: TTTTCTT, alt: TTTTTTT; chr4_CBR4_169931341_G>A, ref: TTTCTTT, alt: TTTTTTT; chr4_CBR4_169931341_G>A, ref: TTCTTTT, alt: TTTTTTT; chr4_CBR4_169931341_G>A, ref: TCTTTTT, alt: TTTTTTT; chr4_CBR4_169931341_G>A, ref: CTTTTTT, alt: TTTTTTT)	FAM173B(chr5_FAM173B_10250009_T>A, ref: TTTTTTA, alt: TTTTTTT)	PXT1(chr6_PXT1_36410334_G>A, ref: TTTTTCT, alt: TTTTTTT)	GSDMC(chr8_GSDMC_130798580_A>G, ref: TTTTTTT, alt: TCTTTTT; chr8_GSDMC_130798580_A>G, ref: TTTTTTT, alt: CTTTTTT)	RIN2(chr20_RIN2_19867256_C>T, ref: TTCTTTT, alt: TTTTTTT; chr20_RIN2_19867256_C>T, ref: TCTTTTT, alt: TTTTTTT; chr20_RIN2_19867256_C>T, ref: CTTTTTT, alt: TTTTTTT)	NR5A2(chr1_NR5A2_199996832_T>C, ref: TTTTTTT, alt: TTTTTTC)	RCAN1(chr21_RCAN1_35899182_A>G, ref: TTTTTTT, alt: TTTTTTC)	GLRA1(chr5_GLRA1_151304204_A>C, ref: TTATTTT, alt: TTAGTTT)	FAM71D(chr14_FAM71D_67656230_A>G, ref: TTATTTT, alt: TTGTTTT)	EVI2A(chr17_EVI2A_29648733_A>G, ref: TTTTTTT, alt: TTTTTTC; chr17_EVI2A_29648733_A>G, ref: TTTTTTT, alt: TTTTTCT; chr17_EVI2A_29648733_A>G, ref: TTTTTTT, alt: TTTTCTT)	RAPGEF4(chr2_RAPGEF4_173686501_C>T, ref: TTTTCTT, alt: TTTTTTT)	DAG1(chr3_DAG1_49506274_T>A, ref: TTTTTTT, alt: ATTTTTT; chr3_DAG1_49506275_T>A, ref: TTTTTTT, alt: TATTTTT; chr3_DAG1_49506275_T>A, ref: TTTTTTT, alt: ATTTTTT)	ECT2(chr3_ECT2_172470092_G>T, ref: TTTTTGT, alt: TTTTTTT; chr3_ECT2_172470092_G>T, ref: GTATTTT, alt: TTATTTT)	COA6(chr1_COA6_234509864_T>G, ref: TTTTTTT, alt: TTTTTGT; chr1_COA6_234509864_T>G, ref: TTTTTTT, alt: TTTTGTT; chr1_COA6_234509864_T>G, ref: TTTTTTT, alt: TTTGTTT; chr1_COA6_234509864_T>G, ref: TTTTTTT, alt: TTGTTTT; chr1_COA6_234509864_T>G, ref: TTTTTTT, alt: TGTTTTT; chr1_COA6_234509864_T>G, ref: TTTTTTT, alt: GTTTTTT)	CDKL1(chr14_CDKL1_50862928_A>G, ref: TTTTTTT, alt: TTTCTTT; chr14_CDKL1_50862928_A>G, ref: TTTTTTT, alt: TTCTTTT; chr14_CDKL1_50862928_A>G, ref: TTTTTTT, alt: TCTTTTT; chr14_CDKL1_50862928_A>G, ref: TTTTTTT, alt: CTTTTTT; chr14_CDKL1_50862932_G>A, ref: TTTCTTT, alt: TTTTTTT; chr14_CDKL1_50862932_G>A, ref: TTCTTTT, alt: TTTTTTT; chr14_CDKL1_50862932_G>A, ref: TCTTTTT, alt: TTTTTTT; chr14_CDKL1_508…	FGF9(chr13_FGF9_22245936_C>T, ref: TTTTTTC, alt: TTTTTTT; chr13_FGF9_22245936_C>T, ref: TTTTTCT, alt: TTTTTTT)	ATAD3C(chr1_ATAD3C_1385355_C>T, ref: TCATTTT, alt: TTATTTT)	COLCA1(chr11_COLCA1_111167227_T>A, ref: TATTTTT, alt: TTTTTTT; chr11_COLCA1_111167227_T>A, ref: ATTTTTT, alt: TTTTTTT)	SLC22A18,SLC22A18AS(chr11_"SLC22A18,SLC22A18AS"_2920962_A>G, ref: TTTTTTT, alt: CTTTTTT)	FAM65B(chr6_FAM65B_25042253_G>A, ref: TTTTCTT, alt: TTTTTTT; chr6_FAM65B_25042253_G>A, ref: TTTCTTT, alt: TTTTTTT; chr6_FAM65B_25042253_G>A, ref: TTCTTTT, alt: TTTTTTT; chr6_FAM65B_25042253_G>A, ref: TCTTTTT, alt: TTTTTTT)	TGFB3(chr14_TGFB3_76447705_C>A, ref: TGATTTT, alt: TTATTTT)	BLM(chr15_BLM_91303337_T>C, ref: TTTTTTT, alt: TTTTTTC)
HuR	RNCMPT00136	(TTGGTTT):	9	DDR2(chr1_DDR2_162602355_G>T, ref: TTGGGTT, alt: TTGGTTT)	NRXN3(chr14_NRXN3_79745867_G>T, ref: TTGGTTT, alt: TTGTTTT)	DYRK1A(chr21_DYRK1A_38791723_A>T, ref: TTGGTAT, alt: TTGGTTT)	POT1(chr7_POT1_124538316_T>A, ref: TATGTTT, alt: TTTGTTT)	GINS4(chr8_GINS4_41387707_C>T, ref: CTGGTTT, alt: TTGGTTT)	PDE7B(chr6_PDE7B_136172969_G>T, ref: TTTGTGT, alt: TTTGTTT)	COA6(chr1_COA6_234509864_T>G, ref: TTTTTTT, alt: TTTGTTT)	GYPC(chr2_GYPC_127444101_C>T, ref: TTGGTTC, alt: TTGGTTT)	TGFB3(chr14_TGFB3_76447705_C>A, ref: TTGATTT, alt: TTTATTT)
IGF2BP2	RNCMPT00033	(ACAAACA):	8	CSNK2A1(chr20_CSNK2A1_508618_C>T, ref: AGAAACA, alt: AAAAACA)	NR2C2(chr3_NR2C2_15045390_G>A, ref: ACGTACA, alt: ACATACA)	ARL14(chr3_ARL14_160394962_T>C, ref: ATAAACA, alt: ACAAACA)	DPYSL2(chr8_DPYSL2_26435676_A>C, ref: AAAAACA, alt: CAAAACA)	PRSS54(chr16_PRSS54_58327952_G>T, ref: ACAAACC, alt: ACAAACA)	OR2L13(chr1_OR2L13_248262047_C>T, ref: ACACACA, alt: ACATACA)	EN1(chr2_EN1_119605316_T>G, ref: AAAAAAA, alt: AAAAACA; chr2_EN1_119605317_T>G, ref: AAAAAAA, alt: AAAAACA)	SRC(chr20_SRC_36011069_C>T, ref: ACACACA, alt: ACATACA)
IGF2BP3	RNCMPT00172	(ACAAACA):	23	S100A7L2(chr1_S100A7L2_153412451_T>G, ref: ACACACA, alt: ACACACC; chr1_S100A7L2_153412451_T>G, ref: ACACACA, alt: ACACCCA)	S100A7(chr1_S100A7_153433125_T>G, ref: ACACACA, alt: ACACACC; chr1_S100A7_153433125_T>G, ref: ACACACA, alt: ACACCCA)	RD3(chr1_RD3_211665435_A>G, ref: ATACACA, alt: ACACACA)	ZNF365(chr10_ZNF365_64280237_T>A, ref: ACACTCA, alt: ACACACA)	CSNK2A1(chr20_CSNK2A1_508618_C>T, ref: AGAAACA, alt: AAAAACA)	NR2C2(chr3_NR2C2_15045390_G>A, ref: ACGTACA, alt: ACATACA)	ARL14(chr3_ARL14_160394962_T>C, ref: ATAAACA, alt: ACAAACA)	LRRN3(chr7_LRRN3_110762732_G>A, ref: AAATGCA, alt: AAATACA)	DPYSL2(chr8_DPYSL2_26435676_A>C, ref: AAAAACA, alt: CAAAACA)	LPAR5(chr12_LPAR5_6730599_C>T, ref: AAACGCA, alt: AAACACA)	PTPRZ1(chr7_PTPRZ1_121513384_A>T, ref: ACACACA, alt: TCACACA; chr7_PTPRZ1_121513382_T>A, ref: TCACACA, alt: ACACACA)	PRSS54(chr16_PRSS54_58327952_G>T, ref: ACAAACC, alt: ACAAACA)	KCNJ5(chr11_KCNJ5_128761336_C>G, ref: ACACACA, alt: ACACAGA; chr11_KCNJ5_128761338_G>C, ref: ACACAGA, alt: ACACACA)	COLGALT2(chr1_COLGALT2_184006894_T>A, ref: ACACACA, alt: ACACACT; chr1_COLGALT2_184006894_T>A, ref: ACACACA, alt: ACACTCA; chr1_COLGALT2_184006894_T>A, ref: ACACACA, alt: ACTCACA; chr1_COLGALT2_184006898_T>A, ref: ACACACA, alt: ACACACT; chr1_COLGALT2_184006898_T>A, ref: ACACACA, alt: ACACTCA; chr1_COLGALT2_184006898_T>A, ref: ACACACA, alt: ACTCACA; chr1_COLGALT2_184006898_T>A, ref: ACACACA, alt: …	OR2L13(chr1_OR2L13_248262047_C>T, ref: ACACACA, alt: ACATACA)	ETV1(chr7_ETV1_14029583_G>A, ref: AAACACA, alt: AAATACA)	CHRM2(chr7_CHRM2_136553506_C>G, ref: ACACACA, alt: ACACAGA; chr7_CHRM2_136553506_C>G, ref: ACACACA, alt: ACAGACA; chr7_CHRM2_136553506_C>G, ref: ACACACA, alt: AGACACA; chr7_CHRM2_136553518_C>G, ref: ACACACA, alt: ACACAGA; chr7_CHRM2_136553518_C>G, ref: ACACACA, alt: ACAGACA)	ARAP1(chr11_ARAP1_72433243_T>A, ref: ACACACA, alt: ACACACT)	IKZF4(chr12_IKZF4_56415078_T>A, ref: TCACACA, alt: ACACACA)	EN1(chr2_EN1_119605316_T>G, ref: AAAAAAA, alt: AAAAACA; chr2_EN1_119605317_T>G, ref: AAAAAAA, alt: AAAAACA)	RBKS(chr2_RBKS_28093372_T>A, ref: ACACACA, alt: TCACACA)	ERBB3(chr12_ERBB3_56473890_T>A, ref: TCACACA, alt: ACACACA)	SRC(chr20_SRC_36011069_C>T, ref: ACACACA, alt: ACATACA)
KHDRBS1	RNCMPT00169	(ATAAAAG):	5	P2RY6(chr11_P2RY6_72981138_C>A, ref: CTAAAAA, alt: ATAAAAA)	SNRK(chr3_SNRK_43341279_T>A, ref: ATAATAA, alt: ATAAAAA)	KLHL5(chr4_KLHL5_39064113_A>G, ref: ATAAAAG, alt: ATGAAAG)	BCLAF1(chr6_BCLAF1_136603727_T>G, ref: ATAAAAC, alt: ATAAACC)	STYK1(chr12_STYK1_10789729_T>C, ref: ATAAAAG, alt: ATGAAAG)
KHDRBS2	RNCMPT00185	(GATAAAA):	3	TIAM1(chr21_TIAM1_32639297_G>T, ref: CATAAAA, alt: AATAAAA)	SNRK(chr3_SNRK_43341279_T>A, ref: GATAATA, alt: GATAAAA)	STYK1(chr12_STYK1_10789729_T>C, ref: AATAAAA, alt: AATGAAA)
KHDRBS3	RNCMPT00034	(GATAAACG):	0
LIN28A	RNCMPT00036	(CGGAGAA):	9	ANO5(chr11_ANO5_22214877_A>G, ref: AGGAGAA, alt: AGGAGGA)	TTC23(chr15_TTC23_99789556_C>T, ref: TGGAGAG, alt: TGGAGAA)	DEDD2(chr19_DEDD2_42721856_T>C, ref: TAGAGAA, alt: TGGAGAA)	SLA(chr8_SLA_134114829_C>A, ref: TGGAGAA, alt: TGTAGAA)	MAGEA4(chrX_MAGEA4_151091951_G>A, ref: CGGAGGA, alt: CGGAGAA)	KIF3A(chr5_KIF3A_132073239_G>C, ref: CCGAGAA, alt: CGGAGAA)	IL34(chr16_IL34_70680480_C>A, ref: CGGAGAA, alt: AGGAGAA)	IGSF3(chr1_IGSF3_117208995_C>A, ref: GGGAGAA, alt: TGGAGAA)	TTC24(chr1_TTC24_156549533_C>T, ref: CGGAGAA, alt: TGGAGAA)
LIN28A	RNCMPT00162	(CGGAGGA):	12	SH2D5(chr1_SH2D5_21058940_G>T, ref: CGGAGGA, alt: AGGAGGA)	ID3(chr1_ID3_23886130_G>C, ref: CGGAGGA, alt: GGGAGGA)	ARHGAP22(chr10_ARHGAP22_49813143_G>T, ref: CGGAGGG, alt: AGGAGGG)	USP44(chr12_USP44_95941796_C>T, ref: CGGAGGG, alt: CAGAGGG)	KCTD1(chr18_KCTD1_24129727_G>C, ref: CGGAGGG, alt: GGGAGGG)	PDE4A(chr19_PDE4A_10563773_C>T, ref: CGGAGGG, alt: TGGAGGG)	SIRPA(chr20_SIRPA_1874996_C>A, ref: CGGAGGC, alt: CGGAGGA)	TRH(chr3_TRH_129693425_C>T, ref: CGGAGGA, alt: TGGAGGA)	FEZF2(chr3_FEZF2_62359040_C>T, ref: CGGAGGG, alt: CAGAGGG)	MAGEA4(chrX_MAGEA4_151091951_G>A, ref: CGGAGGA, alt: CGGAGAA)	NOTCH2NL(chr1_NOTCH2NL_145209347_A>C, ref: CGGAGGA, alt: CGGCGGA)	PLAG1(chr8_PLAG1_57123702_T>C, ref: CGGAGGG, alt: CGGGGGG)
MATR3	RNCMPT00037	(AATCTTG):	4	ARRDC2(chr19_ARRDC2_18119053_T>A, ref: CATCTTG, alt: CAACTTG)	YIPF3(chr6_YIPF3_43484601_C>T, ref: CATCTTG, alt: CATCTTA)	GALNT2(chr1_GALNT2_230193575_G>A, ref: CGTCTTG, alt: CATCTTG)	ARPP21(chr3_ARPP21_35723217_T>G, ref: AATCTTG, alt: AATCGTG)
MBNL1	RNCMPT00038	(AGCTTGC):	4	OR2C1(chr16_OR2C1_3405896_A>T, ref: AGCTTGC, alt: TGCTTGC)	CGB2(chr19_CGB2_49535321_G>A, ref: TGCTTGC, alt: TACTTGC)	ZNF454(chr5_ZNF454_178368248_G>A, ref: CGCTTGC, alt: CACTTGC)	PBK(chr8_PBK_27695446_G>A, ref: CGCCTGC, alt: CGCTTGC)
MSI1	RNCMPT00041	(TAGTTAG):	3	HIVEP2(chr6_HIVEP2_143096165_T>C, ref: TAGTTGA, alt: TAGTTGG)	PPME1(chr11_PPME1_73882374_C>A, ref: TCGTTAG, alt: TAGTTAG)	LASP1(chr17_LASP1_37026357_C>G, ref: TAGTTGC, alt: TAGTTGG)
MSI1	RNCMPT00176	(TAGTTAG):	3	HIVEP2(chr6_HIVEP2_143096165_T>C, ref: TAGTTGA, alt: TAGTTGG)	PPME1(chr11_PPME1_73882374_C>A, ref: TCGTTAG, alt: TAGTTAG)	LASP1(chr17_LASP1_37026357_C>G, ref: TAGTTGC, alt: TAGTTGG)
PABPC1	RNCMPT00155	(AGAAAAA):	19	ANAPC16(chr10_ANAPC16_73980117_C>A, ref: AGAAAAC, alt: AGAAAAA)	MAT1A(chr10_MAT1A_82049251_T>C, ref: AGAAAAA, alt: AGAAGAA; chr10_MAT1A_82049251_T>C, ref: AAAAAAA, alt: AAGAAAA; chr10_MAT1A_82049251_T>C, ref: AAAAAAA, alt: AGAAAAA; chr10_MAT1A_82049251_T>C, ref: AAAAAAA, alt: GAAAAAA)	NXPE1(chr11_NXPE1_114401496_C>T, ref: AGAGAAA, alt: AGAAAAA)	NOVA1(chr14_NOVA1_27066736_G>T, ref: CAAAAAA, alt: AAAAAAA)	HMG20A(chr15_HMG20A_77713008_T>A, ref: AAAATAA, alt: AAAAAAA)	CLOCK(chr4_CLOCK_56411701_A>T, ref: AAAAAAT, alt: AAAAAAA)	MAST4(chr5_MAST4_66254786_A>T, ref: AAAAAAA, alt: TAAAAAA)	MEOX2(chr7_MEOX2_15726128_A>T, ref: TAAAAAA, alt: AAAAAAA)	CCDC126(chr7_CCDC126_23637615_G>A, ref: AGAGAAA, alt: AGAAAAA)	DPYSL2(chr8_DPYSL2_26435676_A>C, ref: AAAAAAA, alt: AACAAAA)	PRSS54(chr16_PRSS54_58328002_C>T, ref: AGAAGAA, alt: AGAAAAA; chr16_PRSS54_58328002_C>T, ref: AAGAAAA, alt: AAAAAAA)	CELF4(chr18_CELF4_35145937_T>C, ref: AAAAAAA, alt: AAAAAAG; chr18_CELF4_35145937_T>C, ref: AAAAAAA, alt: AAAAAGA; chr18_CELF4_35145937_T>C, ref: AAAAAAA, alt: AAAAGAA; chr18_CELF4_35145937_T>C, ref: AAAAAAA, alt: AAAGAAA; chr18_CELF4_35145937_T>C, ref: AAAAAAA, alt: AAGAAAA; chr18_CELF4_35145937_T>C, ref: AAAAAAA, alt: AGAAAAA; chr18_CELF4_35145937_T>C, ref: AAAAAAA, alt: GAAAAAA; chr18_CELF4_351…	RARG(chr12_RARG_53626016_T>C, ref: AGAAAAA, alt: GGAAAAA)	GGT1(chr22_GGT1_25006235_G>A, ref: AGAGAAA, alt: AGAAAAA)	TSHZ2(chr20_TSHZ2_51589515_C>A, ref: CAAAAAA, alt: AAAAAAA)	C1QL3(chr10_C1QL3_16563565_T>A, ref: AGAAAAA, alt: TGAAAAA)	EN1(chr2_EN1_119605316_T>G, ref: AAAAAAA, alt: AAAAAAC; chr2_EN1_119605316_T>G, ref: AAAAAAA, alt: AAAAACA; chr2_EN1_119605316_T>G, ref: AAAAAAA, alt: AAAACAA; chr2_EN1_119605316_T>G, ref: AAAAAAA, alt: AAACAAA; chr2_EN1_119605316_T>G, ref: AAAAAAA, alt: AACAAAA; chr2_EN1_119605316_T>G, ref: AAAAAAA, alt: ACAAAAA; chr2_EN1_119605316_T>G, ref: AAAAAAA, alt: CAAAAAA; chr2_EN1_119605317_T>G, ref: AA…	SKIDA1(chr10_SKIDA1_21807779_C>T, ref: AAAAAAG, alt: AAAAAAA)	LOC101929372(chr22_LOC101929372_18071951_C>T, ref: AAAAAAG, alt: AAAAAAA; chr22_LOC101929372_18071951_C>T, ref: AAAAAGA, alt: AAAAAAA; chr22_LOC101929372_18071951_C>T, ref: AAAAGAA, alt: AAAAAAA; chr22_LOC101929372_18071951_C>T, ref: AAAGAAA, alt: AAAAAAA; chr22_LOC101929372_18071951_C>T, ref: AAGAAAA, alt: AAAAAAA; chr22_LOC101929372_18071951_C>T, ref: AGAAAAA, alt: AAAAAAA; chr22_LOC101929372_1…
PABPC3	RNCMPT00153	(GAAAACC):	6	ANAPC16(chr10_ANAPC16_73980117_C>A, ref: GAAAACA, alt: GAAAAAA)	HYAL2(chr3_HYAL2_50359101_C>T, ref: GAAAGCC, alt: GAAAACC)	FAM71B(chr5_FAM71B_156593184_C>T, ref: GAGAACC, alt: GAAAACC)	MAGEC3(chrX_MAGEC3_140984229_C>A, ref: GCAAACC, alt: GAAAACC)	GGT1(chr22_GGT1_25006235_G>A, ref: AGAAACC, alt: AAAAACC)	C10orf107(chr10_C10orf107_63440929_A>T, ref: AAAAACC, alt: AAATACC)
PABPC4	RNCMPT00043	(AAAAAAA):	13	MAT1A(chr10_MAT1A_82049251_T>C, ref: AAAAAAA, alt: AAGAAAA; chr10_MAT1A_82049251_T>C, ref: AAAAAAA, alt: AGAAAAA; chr10_MAT1A_82049251_T>C, ref: AAAAAAA, alt: GAAAAAA)	NOVA1(chr14_NOVA1_27066736_G>T, ref: CAAAAAA, alt: AAAAAAA)	HMG20A(chr15_HMG20A_77713008_T>A, ref: AAAATAA, alt: AAAAAAA)	CLOCK(chr4_CLOCK_56411701_A>T, ref: AAAAAAT, alt: AAAAAAA)	MAST4(chr5_MAST4_66254786_A>T, ref: AAAAAAA, alt: TAAAAAA)	MEOX2(chr7_MEOX2_15726128_A>T, ref: TAAAAAA, alt: AAAAAAA)	DPYSL2(chr8_DPYSL2_26435676_A>C, ref: AAAAAAA, alt: AACAAAA)	PRSS54(chr16_PRSS54_58328002_C>T, ref: AAGAAAA, alt: AAAAAAA)	CELF4(chr18_CELF4_35145937_T>C, ref: AAAAAAA, alt: AAAAAAG; chr18_CELF4_35145937_T>C, ref: AAAAAAA, alt: AAAAAGA; chr18_CELF4_35145937_T>C, ref: AAAAAAA, alt: AAAAGAA; chr18_CELF4_35145937_T>C, ref: AAAAAAA, alt: AAAGAAA; chr18_CELF4_35145937_T>C, ref: AAAAAAA, alt: AAGAAAA; chr18_CELF4_35145937_T>C, ref: AAAAAAA, alt: AGAAAAA; chr18_CELF4_35145937_T>C, ref: AAAAAAA, alt: GAAAAAA; chr18_CELF4_351…	TSHZ2(chr20_TSHZ2_51589515_C>A, ref: CAAAAAA, alt: AAAAAAA)	EN1(chr2_EN1_119605316_T>G, ref: AAAAAAA, alt: AAAAAAC; chr2_EN1_119605316_T>G, ref: AAAAAAA, alt: AAAAACA; chr2_EN1_119605316_T>G, ref: AAAAAAA, alt: AAAACAA; chr2_EN1_119605316_T>G, ref: AAAAAAA, alt: AAACAAA; chr2_EN1_119605316_T>G, ref: AAAAAAA, alt: AACAAAA; chr2_EN1_119605316_T>G, ref: AAAAAAA, alt: ACAAAAA; chr2_EN1_119605316_T>G, ref: AAAAAAA, alt: CAAAAAA; chr2_EN1_119605317_T>G, ref: AA…	SKIDA1(chr10_SKIDA1_21807779_C>T, ref: AAAAAAG, alt: AAAAAAA)	LOC101929372(chr22_LOC101929372_18071951_C>T, ref: AAAAAAG, alt: AAAAAAA; chr22_LOC101929372_18071951_C>T, ref: AAAAAGA, alt: AAAAAAA; chr22_LOC101929372_18071951_C>T, ref: AAAAGAA, alt: AAAAAAA; chr22_LOC101929372_18071951_C>T, ref: AAAGAAA, alt: AAAAAAA; chr22_LOC101929372_18071951_C>T, ref: AAGAAAA, alt: AAAAAAA; chr22_LOC101929372_18071951_C>T, ref: AGAAAAA, alt: AAAAAAA; chr22_LOC101929372_1…
PABPC5	RNCMPT00171	(AGAAAAT):	6	SMIM12(chr1_SMIM12_35322248_T>C, ref: AGAAATT, alt: AGAAGTT)	KIAA0754(chr1_KIAA0754_39875472_G>A, ref: AGGAATT, alt: AGAAATT)	C17orf77(chr17_C17orf77_72586735_A>G, ref: AGAAATT, alt: AGGAATT)	SULF1(chr8_SULF1_70414190_G>T, ref: AGAAAAT, alt: ATAAAAT)	SKIDA1(chr10_SKIDA1_21807779_C>T, ref: GGAAAAT, alt: AGAAAAT)	TP53I3(chr2_TP53I3_24307835_T>G, ref: AGAAAAT, alt: AGCAAAT)
PABPN1	RNCMPT00157	(AGAAGAC):	8	MAT1A(chr10_MAT1A_82049251_T>C, ref: AGAAAAA, alt: AGAAGAA)	GALNT13(chr2_GALNT13_154757466_C>A, ref: AGAAGCA, alt: AGAAGAA)	DOCK10(chr2_DOCK10_225907156_C>T, ref: AGAAGGT, alt: AGAAGAT)	LEF1(chr4_LEF1_109087892_G>T, ref: AGAAGCA, alt: AGAAGAA)	GRHL3(chr1_GRHL3_24649532_G>A, ref: AGGAGAT, alt: AGAAGAT)	PRSS54(chr16_PRSS54_58328002_C>T, ref: AGAAGAA, alt: AGAAAAA)	PTPN7(chr1_PTPN7_202128683_G>A, ref: AGAAGAC, alt: AGAAGAT)	SLC2A14(chr12_SLC2A14_8024729_C>T, ref: AGAAGGG, alt: AGAAGAG)
PCBP1	RNCMPT00186	(CCTTTCC):	7	CNTN2(chr1_CNTN2_205022286_G>T, ref: CCGATCC, alt: CCTATCC)	CCDC17(chr1_CCDC17_46089584_G>A, ref: CCATCCC, alt: CCATTCC)	SLC25A42(chr19_SLC25A42_19206920_C>T, ref: CCATTCC, alt: CCATTCT)	ORC2(chr2_ORC2_201828359_G>A, ref: CCTTACC, alt: TCTTACC)	HMGCS1(chr5_HMGCS1_43313487_G>T, ref: CCTTTCC, alt: CATTTCC)	PCNXL4(chr14_PCNXL4_60558681_G>C, ref: GCTTTCC, alt: CCTTTCC)	FOS(chr14_FOS_75745674_C>G, ref: CCTAACC, alt: CGTAACC)
PCBP2	RNCMPT00044	(CCTTCCC):	24	UBIAD1(chr1_UBIAD1_11333531_C>A, ref: CCTTCCC, alt: CCTTCCA)	THBS3(chr1_THBS3_155177764_T>G, ref: CCCTCCA, alt: CCCTCCC)	ART5(chr11_ART5_3663387_G>T, ref: CCCTCCC, alt: CACTCCC; chr11_ART5_3663387_G>T, ref: CCTCCCC, alt: ACTCCCC)	SOCS2(chr12_SOCS2_93965599_A>C, ref: CCTCCCA, alt: CCTCCCC; chr12_SOCS2_93965599_A>C, ref: ACCTCCC, alt: CCCTCCC)	PCGF2(chr17_PCGF2_36904487_T>G, ref: CCTCCCA, alt: CCTCCCC; chr17_PCGF2_36904487_T>G, ref: CCATCCC, alt: CCCTCCC; chr17_PCGF2_36904487_T>G, ref: CATCCCC, alt: CCTCCCC)	DNMT1(chr19_DNMT1_10305693_G>A, ref: CCTCCCC, alt: CCTCCTC)	CCDC155(chr19_CCDC155_49894083_C>A, ref: CCCTCCC, alt: CCCTCCA; chr19_CCDC155_49894083_C>A, ref: CCTCCCC, alt: CCTCCAC)	JAG1(chr20_JAG1_10654542_A>G, ref: CCTCCCT, alt: CCTCCCC; chr20_JAG1_10654542_A>G, ref: CCCTCCC, alt: CCCCCCC; chr20_JAG1_10654542_A>G, ref: CCTCCCC, alt: CCCCCCC)	MUC20(chr3_MUC20_195447805_T>C, ref: CCTCCCT, alt: CCTCCCC)	UBE2E2(chr3_UBE2E2_23244882_C>A, ref: CCCTCCC, alt: CCCTCAC; chr3_UBE2E2_23244882_C>A, ref: CCTCCCC, alt: CCTCACC)	6-Mar(chr5_6-Mar_10353818_T>C, ref: CCCTCCC, alt: CCCCCCC; chr5_6-Mar_10353818_T>C, ref: CCTCCCC, alt: CCCCCCC)	LMNB1(chr5_LMNB1_126112806_G>C, ref: CCTCCCG, alt: CCTCCCC)	MEGF10(chr5_MEGF10_126626475_A>C, ref: CCCTCCA, alt: CCCTCCC)	HTR1A(chr5_HTR1A_63257574_A>T, ref: CCCTCCC, alt: CCCACCC; chr5_HTR1A_63257574_A>T, ref: CCTCCCC, alt: CCACCCC)	PPP2R2A(chr8_PPP2R2A_26149207_G>C, ref: CCGTCCC, alt: CCCTCCC; chr8_PPP2R2A_26149207_G>C, ref: CGTCCCC, alt: CCTCCCC)	SGK3(chr8_SGK3_67624902_C>T, ref: CCTTCCC, alt: TCTTCCC)	SYNPR(chr3_SYNPR_63263947_C>G, ref: CCCTCCC, alt: CCCTCCG; chr3_SYNPR_63263947_C>G, ref: CCTCCCC, alt: CCTCCGC)	DCAF6(chr1_DCAF6_167906105_T>C, ref: CCCTCCC, alt: CCCCCCC; chr1_DCAF6_167906105_T>C, ref: CCTCCCC, alt: CCCCCCC)	MRC2(chr17_MRC2_60704917_A>C, ref: CCTCCCA, alt: CCTCCCC; chr17_MRC2_60704926_A>C, ref: ACTTCCC, alt: CCTTCCC)	RREB1(chr6_RREB1_7107890_A>C, ref: CCCTCAC, alt: CCCTCCC; chr6_RREB1_7107890_A>C, ref: CCTCACC, alt: CCTCCCC)	H2AFY2(chr10_H2AFY2_71812578_T>C, ref: CCTCCTC, alt: CCTCCCC; chr10_H2AFY2_71812578_T>C, ref: CCTCCCC, alt: CCCCCCC)	TMEM8B(chr9_TMEM8B_35829518_G>C, ref: GCTTCCC, alt: CCTTCCC)	CTAGE5(chr14_CTAGE5_39736336_C>G, ref: CCTCCCC, alt: CCTCCCG)	EIF1(chr17_EIF1_39845178_C>T, ref: CCTCCCC, alt: CCTCCTC)
PPRC1	RNCMPT00045	(GCGCGCG):	28	RPS6KA1(chr1_RPS6KA1_26856314_G>T, ref: GGGCGCG, alt: GTGCGCG)	ARHGAP12(chr10_ARHGAP12_32217782_C>G, ref: CCGCGCC, alt: CCGCCCC)	SLC8A3(chr14_SLC8A3_70655660_C>A, ref: CCGCGCG, alt: CCGCTCG)	UNKL(chr16_UNKL_1429615_A>G, ref: GCGCGTG, alt: GCGCGCG)	GEMIN4(chr17_GEMIN4_655488_C>G, ref: GCGCGGC, alt: GCGCGCC)	CDC42EP4(chr17_CDC42EP4_71308091_G>A, ref: CCGCGCG, alt: CCGTGCG)	KIR2DL3(chr19_KIR2DL3_55249982_C>T, ref: GGGCGCG, alt: GGGTGCG)	KIZ(chr20_KIZ_21106655_G>C, ref: CGGCGCG, alt: CCGCGCG)	GGTLC1(chr20_GGTLC1_23969306_C>T, ref: GGGCGCG, alt: GGGCACG)	WISP2(chr20_WISP2_43343906_G>A, ref: GCGCGCG, alt: GCACGCG; chr20_WISP2_43343906_G>A, ref: GCGCGCG, alt: ACGCGCG)	ADARB1(chr21_ADARB1_46494583_G>T, ref: CCGCGCG, alt: CCGCTCG)	ZNF280B(chr22_ZNF280B_22863183_G>A, ref: GCGCGCG, alt: GCGCGTG)	EHHADH(chr3_EHHADH_184971872_G>A, ref: GGGCGCG, alt: GGGCGTG; chr3_EHHADH_184971872_G>A, ref: GCGCGCC, alt: GCGTGCC)	SFMBT1(chr3_SFMBT1_53079847_G>A, ref: GCGCGCG, alt: GCGCGTG)	PERP(chr6_PERP_138428528_A>C, ref: GCGCGCT, alt: GCGCGCG; chr6_PERP_138428528_A>C, ref: GCGCTCC, alt: GCGCGCC)	NCAPG2(chr7_NCAPG2_158497514_C>G, ref: CGGCGCC, alt: CCGCGCC)	COL1A2(chr7_COL1A2_94024268_C>T, ref: CCGCGCC, alt: CCGTGCC)	ARC(chr8_ARC_143695831_C>G, ref: GGGCGCG, alt: CGGCGCG)	SPATA6L(chr9_SPATA6L_4666519_G>A, ref: GCGCGCG, alt: GCGCGTG)	EIF1AX(chrX_EIF1AX_20159853_C>T, ref: CCGCGCG, alt: CCACGCG)	R3HCC1L(chr10_R3HCC1L_99894392_G>A, ref: GCGCGCC, alt: GCACGCC)	UBE2J2(chr1_UBE2J2_1203230_G>A, ref: CCGCGCC, alt: CCGTGCC)	TPTE(chr21_TPTE_10990771_C>T, ref: CCGCGCC, alt: CCACGCC)	TTI2(chr8_TTI2_33370612_G>C, ref: GGGCGCG, alt: GGGCGGG)	LDLRAD4(chr18_LDLRAD4_13218983_G>A, ref: GGGCGCG, alt: GGGCGCA; chr18_LDLRAD4_13218983_G>A, ref: GCGCGCC, alt: GCGCACC)	LDHAL6A(chr11_LDHAL6A_18477753_C>T, ref: GGGCGCG, alt: GGGTGCG)	KDM4C(chr9_KDM4C_6757827_G>T, ref: GCGCGCC, alt: GCGCTCC)	CUTA(chr6_CUTA_33385541_C>T, ref: CCGCGCC, alt: ACGCGCC)
SFPQ	RNCMPT00177	(GTAGTGT):	6	USH2A(chr1_USH2A_216595738_G>A, ref: GTGGCGT, alt: GTGGTGT)	ZNF181(chr19_ZNF181_35225801_A>G, ref: ATGGTGT, alt: GTGGTGT)	NCK2(chr2_NCK2_106468252_C>A, ref: GTCGTTT, alt: GTAGTTT)	RAD18(chr3_RAD18_9005126_C>T, ref: GTGGTGT, alt: GTGATGT)	JADE2(chr5_JADE2_133861912_C>A, ref: GTCGTGT, alt: GTAGTGT)	PRSS33(chr16_PRSS33_2836666_G>C, ref: CTGGTGT, alt: GTGGTGT)
PTBP1	RNCMPT00269	(ACTTTCT):	2	ACTBL2(chr5_ACTBL2_56778594_A>C, ref: ACTTTCT, alt: ACTTTCG)	KIF3A(chr5_KIF3A_132073184_G>T, ref: CCTTTCT, alt: ACTTTCT)
PTBP1	RNCMPT00268	(CTTTTCT):	8	AP4B1(chr1_AP4B1_114447448_C>G, ref: CTTTTGT, alt: CTTTTCT)	PAPPA2(chr1_PAPPA2_176432348_C>T, ref: CTTTTCT, alt: CTTTTTT)	TSPAN4(chr11_TSPAN4_842845_G>T, ref: CGTTTCT, alt: CTTTTCT)	GRB7(chr17_GRB7_37894245_C>T, ref: CTTCTCT, alt: CTTTTCT)	CSTF1(chr20_CSTF1_54970597_C>T, ref: CTTTTCT, alt: TTTTTCT)	ABCA1(chr9_ABCA1_107690311_C>A, ref: CTTTGCT, alt: CTTTTCT)	CDKL1(chr14_CDKL1_50862940_G>A, ref: CTTTTCT, alt: CTTTTTT)	CALU(chr7_CALU_128387980_A>T, ref: CTTATCT, alt: CTTTTCT)
QKI	RNCMPT00047	(ACTAACA):	1	DUS4L(chr7_DUS4L_107205095_A>C, ref: ACTAACA, alt: ACTACCA)
RALY	RNCMPT00159	(TTTTTTG):	3	TCF7L2(chr10_TCF7L2_114710425_G>T, ref: TTTTTTG, alt: TTTTTTT; chr10_TCF7L2_114710425_G>T, ref: TTTTTGG, alt: TTTTTTG)	GLRA1(chr5_GLRA1_151304204_A>C, ref: TTTTTTG, alt: GTTTTTG)	COL13A1(chr10_COL13A1_71561999_C>T, ref: TTTTTCG, alt: TTTTTTG)
RBM24	RNCMPT00184	(AGTGTGA):	8	SERINC2(chr1_SERINC2_31887303_A>T, ref: TGTGTGA, alt: TGTGTGT; chr1_SERINC2_31887303_A>T, ref: TGTGAGA, alt: TGTGTGA)	KNTC1(chr12_KNTC1_123011843_A>G, ref: TGTGTGA, alt: TGTGTGG)	PLEKHG6(chr12_PLEKHG6_6422172_G>T, ref: TGGGTGA, alt: TGTGTGA)	KLF12(chr13_KLF12_74707986_A>T, ref: AGTGTGT, alt: AGAGTGT; chr13_KLF12_74707986_A>T, ref: TGTGTGT, alt: AGTGTGT)	APBA2(chr15_APBA2_29346075_G>A, ref: TGTGTGA, alt: TGTATGA)	DEFB123(chr20_DEFB123_30028418_C>T, ref: AGTGCGA, alt: AGTGTGA)	ZNF202(chr11_ZNF202_123601633_T>A, ref: AGTGTGA, alt: AGTGTGT)	VGLL4(chr3_VGLL4_11762012_G>A, ref: TGTGCGA, alt: TGTGTGA)
RBM28	RNCMPT00049	(GAGTAGA):	3	GRM4(chr6_GRM4_34101625_C>A, ref: GAGGAGA, alt: GAGTAGA)	SPAM1(chr7_SPAM1_123565370_G>A, ref: GTGTAGG, alt: GTGTAGA)	STYK1(chr12_STYK1_10826840_T>C, ref: GTATAGA, alt: GTGTAGA)
RBM3	RNCMPT00050	(GATACGA):	1	NDST1(chr5_NDST1_149877424_T>C, ref: GATATGA, alt: GATACGA)
RBM41	RNCMPT00053	(ATACATT):	4	RBM47(chr4_RBM47_40468642_G>A, ref: ATACTCT, alt: ATACTTT)	MCTP1(chr5_MCTP1_94417354_G>C, ref: TTACTTT, alt: TTAGTTT)	KIF3A(chr5_KIF3A_132073184_G>T, ref: ATCCTTT, alt: ATACTTT)	VHLL(chr1_VHLL_156269302_C>G, ref: TTAGATT, alt: TTACATT)
RBM42	RNCMPT00151	(AACTAAG):	0
RBM45	RNCMPT00241	(GACGACA):	0
RBM46	RNCMPT00054	(AATCAAT):	5	SLC17A2(chr6_SLC17A2_25930950_G>A, ref: AACCAAG, alt: AATCAAG)	OS9(chr12_OS9_58087939_C>T, ref: AACGAAA, alt: AATGAAA)	STYK1(chr12_STYK1_10789729_T>C, ref: AATAAAA, alt: AATGAAA)	CHRFAM7A(chr15_CHRFAM7A_30675581_A>C, ref: AATGAAA, alt: AAGGAAA)	ERBB2(chr17_ERBB2_37849572_A>G, ref: AATGAAT, alt: AGTGAAT)
RBM4	RNCMPT00113	(GCGCGGG):	8	UNKL(chr16_UNKL_1429615_A>G, ref: GCGCGTG, alt: GCGCGCG)	LILRB3(chr19_LILRB3_54746622_C>G, ref: GCGCGGG, alt: GCGCCGG)	WISP2(chr20_WISP2_43343906_G>A, ref: GCGCGCG, alt: GCACGCG; chr20_WISP2_43343906_G>A, ref: GCGCGCG, alt: ACGCGCG)	ZNF280B(chr22_ZNF280B_22863183_G>A, ref: GCGCGCG, alt: GCGCGTG)	SFMBT1(chr3_SFMBT1_53079847_G>A, ref: GCGCGCG, alt: GCGCGTG)	PERP(chr6_PERP_138428528_A>C, ref: GCGCGCT, alt: GCGCGCG)	SPATA6L(chr9_SPATA6L_4666519_G>A, ref: GCGCGCG, alt: GCGCGTG)	LDHAL6A(chr11_LDHAL6A_18477753_C>T, ref: GCGCGGG, alt: GTGCGGG)
RBM4	RNCMPT00052	(GCGCGGG):	2	LILRB3(chr19_LILRB3_54746622_C>G, ref: GCGCGGG, alt: GCGCCGG)	LDHAL6A(chr11_LDHAL6A_18477753_C>T, ref: GCGCGGG, alt: GTGCGGG)
RBM5	RNCMPT00154	(GAAGGAG):	5	ANO5(chr11_ANO5_22214877_A>G, ref: GAAGGAG, alt: GGAGGAG)	UBL3(chr13_UBL3_30424601_C>G, ref: GAAGGAG, alt: GAACGAG)	VRK2(chr2_VRK2_58260493_G>T, ref: GAAGGAG, alt: TAAGGAG)	SLC1A2(chr11_SLC1A2_35441577_C>T, ref: GAGGGAG, alt: GAAGGAG)	CEMIP(chr15_CEMIP_81165906_A>C, ref: GAAGGAG, alt: GAAGGCG)
RBM5	RNCMPT00055	(GAAGGAA):	2	CD4(chr12_CD4_6898724_G>T, ref: GAAGGAA, alt: GAATGAA)	RNF19A(chr8_RNF19A_101300445_C>T, ref: GAAGGAA, alt: AAAGGAA)
RBM6	RNCMPT00170	(AATCCAG):	8	CPNE6(chr14_CPNE6_24540730_A>C, ref: CATCCAG, alt: CCTCCAG)	SORD(chr15_SORD_45315390_T>C, ref: CATCCAG, alt: CACCCAG)	THAP10(chr15_THAP10_71184728_G>T, ref: AATCCCG, alt: AATCCAG)	UGT1A10(chr2_UGT1A10_234545140_C>A, ref: AATCCCA, alt: AATCCAA)	NRXN1(chr2_NRXN1_51256124_A>C, ref: AATCCAA, alt: AAGCCAA)	MCC(chr5_MCC_112630546_C>T, ref: AATCCGA, alt: AATCCAA)	GGT1(chr22_GGT1_25005956_A>T, ref: CATCCAG, alt: CTTCCAG)	ATXN1(chr6_ATXN1_16328581_T>G, ref: CATCCAG, alt: CATCCCG)
RBM8A	RNCMPT00056	(GCGCGCG):	6	UNKL(chr16_UNKL_1429615_A>G, ref: GCGCGTG, alt: GCGCGCG)	WISP2(chr20_WISP2_43343906_G>A, ref: GCGCGCG, alt: GCACGCG; chr20_WISP2_43343906_G>A, ref: GCGCGCG, alt: ACGCGCG)	ZNF280B(chr22_ZNF280B_22863183_G>A, ref: GCGCGCG, alt: GCGCGTG)	SFMBT1(chr3_SFMBT1_53079847_G>A, ref: GCGCGCG, alt: GCGCGTG)	PERP(chr6_PERP_138428528_A>C, ref: GCGCGCT, alt: GCGCGCG)	SPATA6L(chr9_SPATA6L_4666519_G>A, ref: GCGCGCG, alt: GCGCGTG)
RBMS1	RNCMPT00152	(TATATAC):	0
RBMS3	RNCMPT00173	(TATATAG):	0
RBMS3	RNCMPT00057	(ATATATA):	3	CUX1(chr7_CUX1_101459303_G>A, ref: ATATGTC, alt: ATATATC)	ADGRG1(chr16_ADGRG1_57662441_A>G, ref: ATATATC, alt: ATATGTC)	DDIT3(chr12_DDIT3_57911354_C>T, ref: ATATGTA, alt: ATATATA)
SAMD4A	RNCMPT00063	(GCTGGAC):	8	DCLRE1C(chr10_DCLRE1C_14996060_G>A, ref: GCTGGCC, alt: GCTGGCT)	SHISA9(chr16_SHISA9_12995623_C>T, ref: GCCGGAC, alt: GCTGGAC)	IFNL4(chr19_IFNL4_39739278_C>T, ref: GCTGGAC, alt: GCTGAAC)	ATRAID(chr2_ATRAID_27435374_G>A, ref: GCTGGCC, alt: ACTGGCC)	SLC25A27(chr6_SLC25A27_46620747_A>G, ref: GCTGGAC, alt: GCTGGGC)	CKS2(chr9_CKS2_91926143_C>T, ref: GCTGGAC, alt: GCTGGAT)	CGB8(chr19_CGB8_49552190_C>T, ref: GCTGGAC, alt: ACTGGAC)	POM121(chr7_POM121_72350020_G>A, ref: GCTGGAC, alt: ACTGGAC)
SART3	RNCMPT00064	(AGAAAAA):	19	ANAPC16(chr10_ANAPC16_73980117_C>A, ref: AGAAAAC, alt: AGAAAAA)	MAT1A(chr10_MAT1A_82049251_T>C, ref: AGAAAAA, alt: AGAAGAA; chr10_MAT1A_82049251_T>C, ref: AAAAAAA, alt: AAGAAAA; chr10_MAT1A_82049251_T>C, ref: AAAAAAA, alt: AGAAAAA; chr10_MAT1A_82049251_T>C, ref: AAAAAAA, alt: GAAAAAA)	NXPE1(chr11_NXPE1_114401496_C>T, ref: AGAGAAA, alt: AGAAAAA)	NOVA1(chr14_NOVA1_27066736_G>T, ref: CAAAAAA, alt: AAAAAAA)	HMG20A(chr15_HMG20A_77713008_T>A, ref: AAAATAA, alt: AAAAAAA)	CLOCK(chr4_CLOCK_56411701_A>T, ref: AAAAAAT, alt: AAAAAAA)	MAST4(chr5_MAST4_66254786_A>T, ref: AAAAAAA, alt: TAAAAAA)	MEOX2(chr7_MEOX2_15726128_A>T, ref: TAAAAAA, alt: AAAAAAA)	CCDC126(chr7_CCDC126_23637615_G>A, ref: AGAGAAA, alt: AGAAAAA)	DPYSL2(chr8_DPYSL2_26435676_A>C, ref: AAAAAAA, alt: AACAAAA)	PRSS54(chr16_PRSS54_58328002_C>T, ref: AGAAGAA, alt: AGAAAAA; chr16_PRSS54_58328002_C>T, ref: AAGAAAA, alt: AAAAAAA)	CELF4(chr18_CELF4_35145937_T>C, ref: AAAAAAA, alt: AAAAAAG; chr18_CELF4_35145937_T>C, ref: AAAAAAA, alt: AAAAAGA; chr18_CELF4_35145937_T>C, ref: AAAAAAA, alt: AAAAGAA; chr18_CELF4_35145937_T>C, ref: AAAAAAA, alt: AAAGAAA; chr18_CELF4_35145937_T>C, ref: AAAAAAA, alt: AAGAAAA; chr18_CELF4_35145937_T>C, ref: AAAAAAA, alt: AGAAAAA; chr18_CELF4_35145937_T>C, ref: AAAAAAA, alt: GAAAAAA; chr18_CELF4_351…	RARG(chr12_RARG_53626016_T>C, ref: AGAAAAA, alt: GGAAAAA)	GGT1(chr22_GGT1_25006235_G>A, ref: AGAGAAA, alt: AGAAAAA)	TSHZ2(chr20_TSHZ2_51589515_C>A, ref: CAAAAAA, alt: AAAAAAA)	C1QL3(chr10_C1QL3_16563565_T>A, ref: AGAAAAA, alt: TGAAAAA)	EN1(chr2_EN1_119605316_T>G, ref: AAAAAAA, alt: AAAAAAC; chr2_EN1_119605316_T>G, ref: AAAAAAA, alt: AAAAACA; chr2_EN1_119605316_T>G, ref: AAAAAAA, alt: AAAACAA; chr2_EN1_119605316_T>G, ref: AAAAAAA, alt: AAACAAA; chr2_EN1_119605316_T>G, ref: AAAAAAA, alt: AACAAAA; chr2_EN1_119605316_T>G, ref: AAAAAAA, alt: ACAAAAA; chr2_EN1_119605316_T>G, ref: AAAAAAA, alt: CAAAAAA; chr2_EN1_119605317_T>G, ref: AA…	SKIDA1(chr10_SKIDA1_21807779_C>T, ref: AAAAAAG, alt: AAAAAAA)	LOC101929372(chr22_LOC101929372_18071951_C>T, ref: AAAAAAG, alt: AAAAAAA; chr22_LOC101929372_18071951_C>T, ref: AAAAAGA, alt: AAAAAAA; chr22_LOC101929372_18071951_C>T, ref: AAAAGAA, alt: AAAAAAA; chr22_LOC101929372_18071951_C>T, ref: AAAGAAA, alt: AAAAAAA; chr22_LOC101929372_18071951_C>T, ref: AAGAAAA, alt: AAAAAAA; chr22_LOC101929372_18071951_C>T, ref: AGAAAAA, alt: AAAAAAA; chr22_LOC101929372_1…
SRSF1	RNCMPT00106	(GGAGGAC):	4	UBL3(chr13_UBL3_30424601_C>G, ref: GGAGGAC, alt: CGAGGAC)	PRKCE(chr2_PRKCE_45879051_C>G, ref: CGAGGAA, alt: GGAGGAA)	AHCY(chr20_AHCY_32899546_C>G, ref: GGAGGAA, alt: GCAGGAA)	MAGEA4(chrX_MAGEA4_151091951_G>A, ref: GGAGGAC, alt: GGAGAAC)
SRSF1	RNCMPT00109	(GGAGGAA):	32	SH3BP5L(chr1_SH3BP5L_249120086_C>G, ref: GGAGGGG, alt: GGAGCGG)	DFFB(chr1_DFFB_3773842_G>T, ref: GGAGGGC, alt: GGAGGTC)	ST6GALNAC3(chr1_ST6GALNAC3_76540537_G>A, ref: GGAGGGC, alt: GGAGAGC)	LDB1(chr10_LDB1_103874581_T>C, ref: GGAGGGC, alt: GGGGGGC)	ARHGAP22(chr10_ARHGAP22_49813143_G>T, ref: GGCGGAG, alt: GGAGGAG)	NDST2(chr10_NDST2_75571558_T>C, ref: GGAGGGG, alt: GGGGGGG)	MSANTD4(chr11_MSANTD4_105892714_C>T, ref: GGAGGGC, alt: GAAGGGC)	ANO5(chr11_ANO5_22214877_A>G, ref: GGAGAAG, alt: GGAGGAG; chr11_ANO5_22214877_A>G, ref: GAAGGAG, alt: GGAGGAG)	USP44(chr12_USP44_95941796_C>T, ref: GGAGGGG, alt: AGAGGGG)	UBL3(chr13_UBL3_30424601_C>G, ref: GGAGGAC, alt: CGAGGAC)	BAG5(chr14_BAG5_104028425_T>C, ref: AGAGGGA, alt: GGAGGGA)	NHLRC4(chr16_NHLRC4_617664_C>T, ref: GGAGGGC, alt: GGAGGGT)	CBX1(chr17_CBX1_46178421_G>T, ref: GGCGGGG, alt: GGAGGGG)	PHB(chr17_PHB_47492187_C>G, ref: GGAGGGG, alt: GCAGGGG)	ZNF575(chr19_ZNF575_44037483_G>T, ref: GGAGGGG, alt: GGAGTGG)	LYPD5(chr19_LYPD5_44306562_T>A, ref: GGAGGAG, alt: GGTGGAG)	PRKCE(chr2_PRKCE_45879051_C>G, ref: CGAGGAA, alt: GGAGGAA)	SIRPA(chr20_SIRPA_1874996_C>A, ref: GGAGGCG, alt: GGAGGAG)	AHCY(chr20_AHCY_32899546_C>G, ref: GGAGGAA, alt: GCAGGAA)	FEZF2(chr3_FEZF2_62359040_C>T, ref: GGAGGGG, alt: AGAGGGG)	RBM46(chr4_RBM46_155702745_G>A, ref: GGAGGGC, alt: GGAGAGC)	GRM4(chr6_GRM4_34101625_C>A, ref: GGAGGAG, alt: GGAGTAG)	ZBTB5(chr9_ZBTB5_37465354_T>C, ref: GGAGGGG, alt: GGGGGGG)	MAGEA4(chrX_MAGEA4_151091951_G>A, ref: GGAGGAC, alt: GGAGAAC)	ZNF235(chr19_ZNF235_44807564_C>A, ref: GGAGGGG, alt: GGAGTGG)	SLC1A2(chr11_SLC1A2_35441577_C>T, ref: GGAGGGA, alt: GGAAGGA)	CCDC28B(chr1_CCDC28B_32666251_A>C, ref: GGAGGAG, alt: GGAGGCG)	NOTCH2NL(chr1_NOTCH2NL_145209347_A>C, ref: GGAGGAG, alt: GGCGGAG)	RHEB(chr7_RHEB_151216793_C>T, ref: GGGGGGG, alt: GGAGGGG)	RARG(chr12_RARG_53626016_T>C, ref: GGAGGGA, alt: GGAGGGG)	MECOM(chr3_MECOM_169381315_T>C, ref: GGAGAGA, alt: GGAGGGA; chr3_MECOM_169381319_C>T, ref: GGAGGGA, alt: GGAGAGA)	PLAG1(chr8_PLAG1_57123702_T>C, ref: GGAGGGA, alt: GGGGGGA)
SRSF1	RNCMPT00107	(GGAGGAA):	11	ARHGAP22(chr10_ARHGAP22_49813143_G>T, ref: GGCGGAG, alt: GGAGGAG)	ANO5(chr11_ANO5_22214877_A>G, ref: GGAGAAG, alt: GGAGGAG; chr11_ANO5_22214877_A>G, ref: GAAGGAG, alt: GGAGGAG)	UBL3(chr13_UBL3_30424601_C>G, ref: GGAGGAC, alt: CGAGGAC)	LYPD5(chr19_LYPD5_44306562_T>A, ref: GGAGGAG, alt: GGTGGAG)	PRKCE(chr2_PRKCE_45879051_C>G, ref: CGAGGAA, alt: GGAGGAA)	SIRPA(chr20_SIRPA_1874996_C>A, ref: GGAGGCG, alt: GGAGGAG)	AHCY(chr20_AHCY_32899546_C>G, ref: GGAGGAA, alt: GCAGGAA)	GRM4(chr6_GRM4_34101625_C>A, ref: GGAGGAG, alt: GGAGTAG)	MAGEA4(chrX_MAGEA4_151091951_G>A, ref: GGAGGAC, alt: GGAGAAC)	CCDC28B(chr1_CCDC28B_32666251_A>C, ref: GGAGGAG, alt: GGAGGCG)	NOTCH2NL(chr1_NOTCH2NL_145209347_A>C, ref: GGAGGAG, alt: GGCGGAG)
SRSF1	RNCMPT00108	(GGAGGAG):	26	SH3BP5L(chr1_SH3BP5L_249120086_C>G, ref: GGAGGGG, alt: GGAGCGG)	ARHGAP22(chr10_ARHGAP22_49813143_G>T, ref: GGCGGAG, alt: GGAGGAG)	NDST2(chr10_NDST2_75571558_T>C, ref: GGAGGGG, alt: GGGGGGG)	ANO5(chr11_ANO5_22214877_A>G, ref: GGAGAAG, alt: GGAGGAG; chr11_ANO5_22214877_A>G, ref: GAAGGAG, alt: GGAGGAG)	USP44(chr12_USP44_95941796_C>T, ref: GGAGGGG, alt: AGAGGGG)	UBL3(chr13_UBL3_30424601_C>G, ref: GGAGGAC, alt: CGAGGAC)	BAG5(chr14_BAG5_104028425_T>C, ref: AGAGGGA, alt: GGAGGGA)	CBX1(chr17_CBX1_46178421_G>T, ref: GGCGGGG, alt: GGAGGGG)	PHB(chr17_PHB_47492187_C>G, ref: GGAGGGG, alt: GCAGGGG)	ZNF575(chr19_ZNF575_44037483_G>T, ref: GGAGGGG, alt: GGAGTGG)	LYPD5(chr19_LYPD5_44306562_T>A, ref: GGAGGAG, alt: GGTGGAG)	PRKCE(chr2_PRKCE_45879051_C>G, ref: CGAGGAA, alt: GGAGGAA)	SIRPA(chr20_SIRPA_1874996_C>A, ref: GGAGGCG, alt: GGAGGAG)	AHCY(chr20_AHCY_32899546_C>G, ref: GGAGGAA, alt: GCAGGAA)	FEZF2(chr3_FEZF2_62359040_C>T, ref: GGAGGGG, alt: AGAGGGG)	GRM4(chr6_GRM4_34101625_C>A, ref: GGAGGAG, alt: GGAGTAG)	ZBTB5(chr9_ZBTB5_37465354_T>C, ref: GGAGGGG, alt: GGGGGGG)	MAGEA4(chrX_MAGEA4_151091951_G>A, ref: GGAGGAC, alt: GGAGAAC)	ZNF235(chr19_ZNF235_44807564_C>A, ref: GGAGGGG, alt: GGAGTGG)	SLC1A2(chr11_SLC1A2_35441577_C>T, ref: GGAGGGA, alt: GGAAGGA)	CCDC28B(chr1_CCDC28B_32666251_A>C, ref: GGAGGAG, alt: GGAGGCG)	NOTCH2NL(chr1_NOTCH2NL_145209347_A>C, ref: GGAGGAG, alt: GGCGGAG)	RHEB(chr7_RHEB_151216793_C>T, ref: GGGGGGG, alt: GGAGGGG)	RARG(chr12_RARG_53626016_T>C, ref: GGAGGGA, alt: GGAGGGG)	MECOM(chr3_MECOM_169381315_T>C, ref: GGAGAGA, alt: GGAGGGA; chr3_MECOM_169381319_C>T, ref: GGAGGGA, alt: GGAGAGA)	PLAG1(chr8_PLAG1_57123702_T>C, ref: GGAGGGA, alt: GGGGGGA)
SRSF1	RNCMPT00110	(CAGGACAA):	4	ZNF692(chr1_ZNF692_249152916_C>T, ref: CAGGACAC, alt: CAAGACAC)	C14orf177(chr14_C14orf177_99178101_C>A, ref: CAGGACCA, alt: CAGGACAA)	FDPS(chr1_FDPS_155278564_C>T, ref: CAGGACAC, alt: TAGGACAC)	PRSS3(chr9_PRSS3_33794749_C>A, ref: CAGGACAA, alt: AAGGACAA; chr9_PRSS3_33794753_A>G, ref: CAGGACAA, alt: CAGGGCAA)
SRSF1	RNCMPT00163	(GGAGGAG):	7	ARHGAP22(chr10_ARHGAP22_49813143_G>T, ref: GGCGGAG, alt: GGAGGAG)	ANO5(chr11_ANO5_22214877_A>G, ref: GGAGAAG, alt: GGAGGAG; chr11_ANO5_22214877_A>G, ref: GAAGGAG, alt: GGAGGAG)	LYPD5(chr19_LYPD5_44306562_T>A, ref: GGAGGAG, alt: GGTGGAG)	SIRPA(chr20_SIRPA_1874996_C>A, ref: GGAGGCG, alt: GGAGGAG)	GRM4(chr6_GRM4_34101625_C>A, ref: GGAGGAG, alt: GGAGTAG)	CCDC28B(chr1_CCDC28B_32666251_A>C, ref: GGAGGAG, alt: GGAGGCG)	NOTCH2NL(chr1_NOTCH2NL_145209347_A>C, ref: GGAGGAG, alt: GGCGGAG)
SNRNP70	RNCMPT00070	(GATCAAG):	6	MS4A14(chr11_MS4A14_60163562_G>A, ref: GGTCAAG, alt: GATCAAG)	PLVAP(chr19_PLVAP_17488103_C>T, ref: GATCGAG, alt: GATCAAG)	SLC17A2(chr6_SLC17A2_25930950_G>A, ref: AACCAAG, alt: AATCAAG)	LOC100506388(chr17_LOC100506388_181103_C>G, ref: GATCAAG, alt: GATGAAG)	PISD(chr22_PISD_32021836_C>T, ref: GATCGAG, alt: GATCAAG)	ZNF812(chr19_ZNF812_9810711_G>T, ref: GTTCAAG, alt: GTTCAAA)
SNRPA	RNCMPT00071	(TTGCACA):	4	BHLHE41(chr12_BHLHE41_26277809_G>A, ref: ACGCACA, alt: ATGCACA)	SV2B(chr15_SV2B_91769306_T>C, ref: TTGCACA, alt: TCGCACA)	NOTCH2(chr1_NOTCH2_120612265_A>G, ref: TTGCACA, alt: CTGCACA)	PCSK7(chr11_PCSK7_117101120_T>C, ref: TTGCACA, alt: TTGCACG)
SRSF2	RNCMPT00072	(AGGAGAGG):	15	ANO5(chr11_ANO5_22214877_A>G, ref: AGGAGAAG, alt: AGGAGGAG)	CTDSP2(chr12_CTDSP2_58240358_G>C, ref: ACGAGAGG, alt: AGGAGAGG)	SACS(chr13_SACS_23949497_C>T, ref: GGGAGAGG, alt: AGGAGAGG)	UBL3(chr13_UBL3_30424601_C>G, ref: AGGAGAAG, alt: AGGAGAAC)	ZNF575(chr19_ZNF575_44037483_G>T, ref: AGGAGGGG, alt: AGGAGTGG)	SIRPA(chr20_SIRPA_1874996_C>A, ref: AGGCGAGG, alt: AGGAGAGG)	BBS12(chr4_BBS12_123654020_G>A, ref: AGGAGAGG, alt: AAGAGAGG)	GRM4(chr6_GRM4_34101625_C>A, ref: AGGAGAGG, alt: AGTAGAGG)	GRHL3(chr1_GRHL3_24649532_G>A, ref: AGGAGATG, alt: AGAAGATG)	ZNF235(chr19_ZNF235_44807564_C>A, ref: AGGAGGGG, alt: AGGAGTGG)	ODF3(chr11_ODF3_196791_G>C, ref: AGGAGAGA, alt: AGGACAGA)	CCDC28B(chr1_CCDC28B_32666251_A>C, ref: AGGAGAGG, alt: AGGCGAGG)	CGB8(chr19_CGB8_49552176_T>C, ref: AGGAGAGG, alt: GGGAGAGG)	IL34(chr16_IL34_70680480_C>A, ref: CGGAGAAA, alt: AGGAGAAA)	ZNF174(chr16_ZNF174_3451984_A>T, ref: AGGAGAGA, alt: AGGAGAGT)
SRSF7	RNCMPT00073	(GACGACGG):	0
SRSF9	RNCMPT00067	(GGAAGGA):	18	MOV10(chr1_MOV10_113231029_G>T, ref: GGGTGGA, alt: TGGTGGA)	ID3(chr1_ID3_23886130_G>C, ref: CGGAGGA, alt: GGGAGGA)	MAP7D1(chr1_MAP7D1_36621695_A>C, ref: GGGTGGA, alt: GGGTGGC)	IL2RA(chr10_IL2RA_6104260_C>T, ref: GGATGGA, alt: GGATGAA)	UBQLN3(chr11_UBQLN3_5531128_T>C, ref: AGAAGGA, alt: GGAAGGA)	LYPD5(chr19_LYPD5_44306562_T>A, ref: GGGAGGA, alt: GGGTGGA)	PRKCE(chr2_PRKCE_45879051_C>G, ref: GCGAGGA, alt: GGGAGGA)	AHCY(chr20_AHCY_32899546_C>G, ref: GGGAGGA, alt: GGCAGGA)	IFT52(chr20_IFT52_42219334_G>T, ref: GGGTGGA, alt: TGGTGGA)	BDH1(chr3_BDH1_197273350_C>A, ref: GGGAGGA, alt: TGGAGGA)	HDAC9(chr7_HDAC9_18126832_C>T, ref: GGGCGGA, alt: GGGTGGA)	SLC1A2(chr11_SLC1A2_35441577_C>T, ref: GGAGGGA, alt: GGAAGGA)	CCDC28B(chr1_CCDC28B_32666251_A>C, ref: GGGAGGA, alt: GGGAGGC)	CEMIP(chr15_CEMIP_81165906_A>C, ref: GGAAGGA, alt: GGAAGGC)	POTEC(chr18_POTEC_14543299_T>C, ref: GGGTGGA, alt: GGGTGGG)	TBX20(chr7_TBX20_35293602_C>A, ref: GGGAGGA, alt: TGGAGGA)	CDH18(chr5_CDH18_19839130_C>A, ref: GGAAGGA, alt: TGAAGGA)	RAF1(chr3_RAF1_12705670_C>A, ref: GGGAGGA, alt: TGGAGGA)
SRSF9	RNCMPT00074	(AGGAGCA):	4	TBX5(chr12_TBX5_114843477_C>A, ref: AGGAGCA, alt: ATGAGCA)	XPO1(chr2_XPO1_61765352_G>A, ref: AGGAGCA, alt: AGGAGTA)	TMEM74B(chr20_TMEM74B_1165065_C>T, ref: GGGAGCA, alt: AGGAGCA)	NUMA1(chr11_NUMA1_71780891_C>A, ref: AGGAG, alt: ATGAG)
STAR-PAP	RNCMPT00075	(CGATACT):	0
TARDBP	RNCMPT00076	(TGAATGAG):	5	ECD(chr10_ECD_74927803_G>T, ref: GGACTGAG, alt: GGAATGAG)	CD4(chr12_CD4_6898724_G>T, ref: AGAAGGAA, alt: AGAATGAA)	OS9(chr12_OS9_58087939_C>T, ref: GGAACGAA, alt: GGAATGAA)	RAPGEF4(chr2_RAPGEF4_173686597_G>T, ref: GGAATGAA, alt: GTAATGAA)	MTRNR2L7(chr10_MTRNR2L7_37891152_T>A, ref: GGAAAGAT, alt: GGAATGAT)
TIA1	RNCMPT00077	(TTTTTTG):	30	DHRS3(chr1_DHRS3_12677547_G>A, ref: TCTTTTT, alt: TTTTTTT; chr1_DHRS3_12677547_G>A, ref: CTTTTTT, alt: TTTTTTT)	ZBTB18(chr1_ZBTB18_244214667_C>T, ref: CTTTTTT, alt: TTTTTTT)	PTP4A2(chr1_PTP4A2_32385055_G>A, ref: TTTCTTT, alt: TTTTTTT; chr1_PTP4A2_32385055_G>A, ref: TTCTTTT, alt: TTTTTTT)	DNAJC6(chr1_DNAJC6_65775330_A>T, ref: ATTTTTT, alt: TTTTTTT)	TCF7L2(chr10_TCF7L2_114710425_G>T, ref: TTTTTTG, alt: TTTTTTT; chr10_TCF7L2_114710425_G>T, ref: TTTTTGG, alt: TTTTTTG)	SLC6A15(chr12_SLC6A15_85285920_T>A, ref: TTTTTTA, alt: TTTTTTT)	WFIKKN2(chr17_WFIKKN2_48912909_C>T, ref: TTTTTTC, alt: TTTTTTT)	ZSCAN4(chr19_ZSCAN4_58180429_T>C, ref: TTTTTTT, alt: TTCTTTT; chr19_ZSCAN4_58180429_T>C, ref: TTTTTTT, alt: TCTTTTT; chr19_ZSCAN4_58180429_T>C, ref: TTTTTTT, alt: CTTTTTT)	SCN2A(chr2_SCN2A_166150564_A>T, ref: TTTTTTA, alt: TTTTTTT)	PHACTR3(chr20_PHACTR3_58179774_T>C, ref: TTTTTTT, alt: TTTTTTC)	CBR4(chr4_CBR4_169931341_G>A, ref: TTTTTTC, alt: TTTTTTT; chr4_CBR4_169931341_G>A, ref: TTTTTCT, alt: TTTTTTT; chr4_CBR4_169931341_G>A, ref: TTTTCTT, alt: TTTTTTT; chr4_CBR4_169931341_G>A, ref: TTTCTTT, alt: TTTTTTT; chr4_CBR4_169931341_G>A, ref: TTCTTTT, alt: TTTTTTT; chr4_CBR4_169931341_G>A, ref: TCTTTTT, alt: TTTTTTT; chr4_CBR4_169931341_G>A, ref: CTTTTTT, alt: TTTTTTT)	FAM173B(chr5_FAM173B_10250009_T>A, ref: TTTTTTA, alt: TTTTTTT)	PXT1(chr6_PXT1_36410334_G>A, ref: TTTTTCT, alt: TTTTTTT)	GSDMC(chr8_GSDMC_130798580_A>G, ref: TTTTTTT, alt: TCTTTTT; chr8_GSDMC_130798580_A>G, ref: TTTTTTT, alt: CTTTTTT)	RIN2(chr20_RIN2_19867256_C>T, ref: TTCTTTT, alt: TTTTTTT; chr20_RIN2_19867256_C>T, ref: TCTTTTT, alt: TTTTTTT; chr20_RIN2_19867256_C>T, ref: CTTTTTT, alt: TTTTTTT)	NR5A2(chr1_NR5A2_199996832_T>C, ref: TTTTTTT, alt: TTTTTTC)	RCAN1(chr21_RCAN1_35899182_A>G, ref: TTTTTTT, alt: TTTTTTC)	GLRA1(chr5_GLRA1_151304204_A>C, ref: TTTTTTG, alt: GTTTTTG)	EVI2A(chr17_EVI2A_29648733_A>G, ref: TTTTTTT, alt: TTTTTTC; chr17_EVI2A_29648733_A>G, ref: TTTTTTT, alt: TTTTTCT; chr17_EVI2A_29648733_A>G, ref: TTTTTTT, alt: TTTTCTT)	RAPGEF4(chr2_RAPGEF4_173686501_C>T, ref: TTTTCTT, alt: TTTTTTT)	DAG1(chr3_DAG1_49506274_T>A, ref: TTTTTTT, alt: ATTTTTT; chr3_DAG1_49506275_T>A, ref: TTTTTTT, alt: TATTTTT; chr3_DAG1_49506275_T>A, ref: TTTTTTT, alt: ATTTTTT)	ECT2(chr3_ECT2_172470092_G>T, ref: TTTTTGT, alt: TTTTTTT)	COL13A1(chr10_COL13A1_71561999_C>T, ref: TTTTTCG, alt: TTTTTTG)	COA6(chr1_COA6_234509864_T>G, ref: TTTTTTT, alt: TTTTTGT; chr1_COA6_234509864_T>G, ref: TTTTTTT, alt: TTTTGTT; chr1_COA6_234509864_T>G, ref: TTTTTTT, alt: TTTGTTT; chr1_COA6_234509864_T>G, ref: TTTTTTT, alt: TTGTTTT; chr1_COA6_234509864_T>G, ref: TTTTTTT, alt: TGTTTTT; chr1_COA6_234509864_T>G, ref: TTTTTTT, alt: GTTTTTT)	CDKL1(chr14_CDKL1_50862928_A>G, ref: TTTTTTT, alt: TTTCTTT; chr14_CDKL1_50862928_A>G, ref: TTTTTTT, alt: TTCTTTT; chr14_CDKL1_50862928_A>G, ref: TTTTTTT, alt: TCTTTTT; chr14_CDKL1_50862928_A>G, ref: TTTTTTT, alt: CTTTTTT; chr14_CDKL1_50862932_G>A, ref: TTTCTTT, alt: TTTTTTT; chr14_CDKL1_50862932_G>A, ref: TTCTTTT, alt: TTTTTTT; chr14_CDKL1_50862932_G>A, ref: TCTTTTT, alt: TTTTTTT; chr14_CDKL1_508…	FGF9(chr13_FGF9_22245936_C>T, ref: TTTTTTC, alt: TTTTTTT; chr13_FGF9_22245936_C>T, ref: TTTTTCT, alt: TTTTTTT)	COLCA1(chr11_COLCA1_111167227_T>A, ref: TATTTTT, alt: TTTTTTT; chr11_COLCA1_111167227_T>A, ref: ATTTTTT, alt: TTTTTTT)	SLC22A18,SLC22A18AS(chr11_"SLC22A18,SLC22A18AS"_2920962_A>G, ref: TTTTTTT, alt: CTTTTTT)	FAM65B(chr6_FAM65B_25042253_G>A, ref: TTTTCTT, alt: TTTTTTT; chr6_FAM65B_25042253_G>A, ref: TTTCTTT, alt: TTTTTTT; chr6_FAM65B_25042253_G>A, ref: TTCTTTT, alt: TTTTTTT; chr6_FAM65B_25042253_G>A, ref: TCTTTTT, alt: TTTTTTT)	BLM(chr15_BLM_91303337_T>C, ref: TTTTTTT, alt: TTTTTTC)
TIA1	RNCMPT00165	(TTTTTTC):	32	DHRS3(chr1_DHRS3_12677547_G>A, ref: TCTTTTT, alt: TTTTTTT; chr1_DHRS3_12677547_G>A, ref: CTTTTTT, alt: TTTTTTT)	PAPPA2(chr1_PAPPA2_176432348_C>T, ref: TTTTCTC, alt: TTTTTTC)	ZBTB18(chr1_ZBTB18_244214667_C>T, ref: CTTTTTT, alt: TTTTTTT)	PTP4A2(chr1_PTP4A2_32385055_G>A, ref: TTTCTTT, alt: TTTTTTT; chr1_PTP4A2_32385055_G>A, ref: TTCTTTT, alt: TTTTTTT)	DNAJC6(chr1_DNAJC6_65775330_A>T, ref: ATTTTTT, alt: TTTTTTT)	TCF7L2(chr10_TCF7L2_114710425_G>T, ref: TTTTTTG, alt: TTTTTTT)	SLC6A15(chr12_SLC6A15_85285920_T>A, ref: TTTTTTA, alt: TTTTTTT)	WFIKKN2(chr17_WFIKKN2_48912909_C>T, ref: TTTTTTC, alt: TTTTTTT; chr17_WFIKKN2_48912909_C>T, ref: TTTTTCC, alt: TTTTTTC)	ZSCAN4(chr19_ZSCAN4_58180429_T>C, ref: TTTTTTT, alt: TTCTTTT; chr19_ZSCAN4_58180429_T>C, ref: TTTTTTT, alt: TCTTTTT; chr19_ZSCAN4_58180429_T>C, ref: TTTTTTT, alt: CTTTTTT)	SCN2A(chr2_SCN2A_166150564_A>T, ref: TTTTTTA, alt: TTTTTTT)	PHACTR3(chr20_PHACTR3_58179774_T>C, ref: TTTTTTT, alt: TTTTTTC; chr20_PHACTR3_58179774_T>C, ref: TTTTTTC, alt: TTTTTCC)	CBR4(chr4_CBR4_169931341_G>A, ref: TTTTTTC, alt: TTTTTTT; chr4_CBR4_169931341_G>A, ref: TTTTTCT, alt: TTTTTTT; chr4_CBR4_169931341_G>A, ref: TTTTCTT, alt: TTTTTTT; chr4_CBR4_169931341_G>A, ref: TTTCTTT, alt: TTTTTTT; chr4_CBR4_169931341_G>A, ref: TTCTTTT, alt: TTTTTTT; chr4_CBR4_169931341_G>A, ref: TCTTTTT, alt: TTTTTTT; chr4_CBR4_169931341_G>A, ref: CTTTTTT, alt: TTTTTTT)	FAM173B(chr5_FAM173B_10250009_T>A, ref: TTTTTTA, alt: TTTTTTT)	GPBP1(chr5_GPBP1_56471734_C>T, ref: CTTTTTC, alt: TTTTTTC)	PXT1(chr6_PXT1_36410334_G>A, ref: TTTTTCT, alt: TTTTTTT; chr6_PXT1_36410334_G>A, ref: TTTTCTC, alt: TTTTTTC)	GSDMC(chr8_GSDMC_130798580_A>G, ref: TTTTTTT, alt: TCTTTTT; chr8_GSDMC_130798580_A>G, ref: TTTTTTT, alt: CTTTTTT)	UTY(chrY_UTY_15591673_A>G, ref: TTTTTTC, alt: TCTTTTC)	RIN2(chr20_RIN2_19867256_C>T, ref: TTCTTTT, alt: TTTTTTT; chr20_RIN2_19867256_C>T, ref: TCTTTTT, alt: TTTTTTT; chr20_RIN2_19867256_C>T, ref: CTTTTTT, alt: TTTTTTT)	NR5A2(chr1_NR5A2_199996832_T>C, ref: TTTTTTT, alt: TTTTTTC; chr1_NR5A2_199996832_T>C, ref: TTTTTTC, alt: TTTTTCC)	RCAN1(chr21_RCAN1_35899182_A>G, ref: TTTTTTT, alt: TTTTTTC; chr21_RCAN1_35899182_A>G, ref: TTTTTTC, alt: TTTTTCC)	EVI2A(chr17_EVI2A_29648733_A>G, ref: TTTTTTT, alt: TTTTTTC; chr17_EVI2A_29648733_A>G, ref: TTTTTTT, alt: TTTTTCT; chr17_EVI2A_29648733_A>G, ref: TTTTTTT, alt: TTTTCTT; chr17_EVI2A_29648733_A>G, ref: TTTTTTC, alt: TTTCTTC)	RAPGEF4(chr2_RAPGEF4_173686501_C>T, ref: TTTTCTT, alt: TTTTTTT)	DAG1(chr3_DAG1_49506274_T>A, ref: TTTTTTT, alt: ATTTTTT; chr3_DAG1_49506275_T>A, ref: TTTTTTT, alt: TATTTTT; chr3_DAG1_49506275_T>A, ref: TTTTTTT, alt: ATTTTTT)	ECT2(chr3_ECT2_172470092_G>T, ref: TTTTTGT, alt: TTTTTTT)	COA6(chr1_COA6_234509864_T>G, ref: TTTTTTT, alt: TTTTTGT; chr1_COA6_234509864_T>G, ref: TTTTTTT, alt: TTTTGTT; chr1_COA6_234509864_T>G, ref: TTTTTTT, alt: TTTGTTT; chr1_COA6_234509864_T>G, ref: TTTTTTT, alt: TTGTTTT; chr1_COA6_234509864_T>G, ref: TTTTTTT, alt: TGTTTTT; chr1_COA6_234509864_T>G, ref: TTTTTTT, alt: GTTTTTT)	CDKL1(chr14_CDKL1_50862928_A>G, ref: TTTTTTT, alt: TTTCTTT; chr14_CDKL1_50862928_A>G, ref: TTTTTTT, alt: TTCTTTT; chr14_CDKL1_50862928_A>G, ref: TTTTTTT, alt: TCTTTTT; chr14_CDKL1_50862928_A>G, ref: TTTTTTT, alt: CTTTTTT; chr14_CDKL1_50862932_G>A, ref: TTTCTTT, alt: TTTTTTT; chr14_CDKL1_50862932_G>A, ref: TTCTTTT, alt: TTTTTTT; chr14_CDKL1_50862932_G>A, ref: TCTTTTT, alt: TTTTTTT; chr14_CDKL1_508…	FGF9(chr13_FGF9_22245936_C>T, ref: TTTTTTC, alt: TTTTTTT; chr13_FGF9_22245936_C>T, ref: TTTTTCT, alt: TTTTTTT; chr13_FGF9_22245936_C>T, ref: TTTTCTC, alt: TTTTTTC)	SKIDA1(chr10_SKIDA1_21807013_A>G, ref: TTTTTTC, alt: TTTTTCC)	COLCA1(chr11_COLCA1_111167227_T>A, ref: TATTTTT, alt: TTTTTTT; chr11_COLCA1_111167227_T>A, ref: ATTTTTT, alt: TTTTTTT)	SLC22A18,SLC22A18AS(chr11_"SLC22A18,SLC22A18AS"_2920962_A>G, ref: TTTTTTT, alt: CTTTTTT)	FAM65B(chr6_FAM65B_25042253_G>A, ref: TTTTCTT, alt: TTTTTTT; chr6_FAM65B_25042253_G>A, ref: TTTCTTT, alt: TTTTTTT; chr6_FAM65B_25042253_G>A, ref: TTCTTTT, alt: TTTTTTT; chr6_FAM65B_25042253_G>A, ref: TCTTTTT, alt: TTTTTTT; chr6_FAM65B_25042253_G>A, ref: CTTTTTC, alt: TTTTTTC)	BLM(chr15_BLM_91303337_T>C, ref: TTTTTTT, alt: TTTTTTC; chr15_BLM_91303337_T>C, ref: TTTTTTC, alt: TTTTTCC)
U2AF2	RNCMPT00079	(TTTTTTC):	18	PAPPA2(chr1_PAPPA2_176432348_C>T, ref: TTTTCTC, alt: TTTTTTC)	RLBP1(chr15_RLBP1_89762236_A>G, ref: TTTTTCC, alt: TTTTCCC)	WFIKKN2(chr17_WFIKKN2_48912909_C>T, ref: TTTTTTC, alt: TTTTTTT; chr17_WFIKKN2_48912909_C>T, ref: TTTTTCC, alt: TTTTTTC; chr17_WFIKKN2_48912909_C>T, ref: TTTTCCC, alt: TTTTTCC)	TMEM230(chr20_TMEM230_5093470_G>A, ref: TCTTTCC, alt: TTTTTCC)	PHACTR3(chr20_PHACTR3_58179774_T>C, ref: TTTTTTT, alt: TTTTTTC; chr20_PHACTR3_58179774_T>C, ref: TTTTTTC, alt: TTTTTCC; chr20_PHACTR3_58179774_T>C, ref: TTTTTCC, alt: TTTTCCC)	CBR4(chr4_CBR4_169931341_G>A, ref: TTTTTTC, alt: TTTTTTT)	GPBP1(chr5_GPBP1_56471734_C>T, ref: CTTTTTC, alt: TTTTTTC)	PXT1(chr6_PXT1_36410334_G>A, ref: TTTTCTC, alt: TTTTTTC)	UTY(chrY_UTY_15591673_A>G, ref: TTTTTTC, alt: TCTTTTC; chrY_UTY_15591673_A>G, ref: TTTTTCC, alt: CTTTTCC)	NR5A2(chr1_NR5A2_199996832_T>C, ref: TTTTTTT, alt: TTTTTTC; chr1_NR5A2_199996832_T>C, ref: TTTTTTC, alt: TTTTTCC; chr1_NR5A2_199996832_T>C, ref: TTTTTCC, alt: TTTTCCC)	RCAN1(chr21_RCAN1_35899182_A>G, ref: TTTTTTT, alt: TTTTTTC; chr21_RCAN1_35899182_A>G, ref: TTTTTTC, alt: TTTTTCC; chr21_RCAN1_35899182_A>G, ref: TTTTTCC, alt: TTTTCCC)	EVI2A(chr17_EVI2A_29648733_A>G, ref: TTTTTTT, alt: TTTTTTC; chr17_EVI2A_29648733_A>G, ref: TTTTTTC, alt: TTTCTTC; chr17_EVI2A_29648733_A>G, ref: TTTTTCC, alt: TTCTTCC)	GPR137(chr11_GPR137_64052309_T>C, ref: TTTTTCC, alt: CTTTTCC)	CDKL1(chr14_CDKL1_50862940_G>A, ref: TTCTTTC, alt: TTTTTTC)	FGF9(chr13_FGF9_22245936_C>T, ref: TTTTTTC, alt: TTTTTTT; chr13_FGF9_22245936_C>T, ref: TTTTCTC, alt: TTTTTTC)	SKIDA1(chr10_SKIDA1_21807013_A>G, ref: TTTTTTC, alt: TTTTTCC; chr10_SKIDA1_21807013_A>G, ref: TTTTTCC, alt: TTTTCCC)	FAM65B(chr6_FAM65B_25042253_G>A, ref: CTTTTTC, alt: TTTTTTC)	BLM(chr15_BLM_91303337_T>C, ref: TTTTTTT, alt: TTTTTTC; chr15_BLM_91303337_T>C, ref: TTTTTTC, alt: TTTTTCC; chr15_BLM_91303337_T>C, ref: TTTTTCC, alt: TTTTCCC)
YBX1	RNCMPT00116	(AACATCA):	2	GORASP1(chr3_GORASP1_39149763_C>T, ref: GACATCA, alt: AACATCA)	DCAF4L2(chr8_DCAF4L2_88886210_G>T, ref: AACATCC, alt: AACATCA)
YBX1	RNCMPT00083	(AACATCA):	2	GORASP1(chr3_GORASP1_39149763_C>T, ref: GACATCA, alt: AACATCA)	DCAF4L2(chr8_DCAF4L2_88886210_G>T, ref: AACATCC, alt: AACATCA)
YBX2	RNCMPT00084	(AACAACA):	5	ST3GAL2(chr16_ST3GAL2_70433225_C>T, ref: AACAGCA, alt: AACAACA)	GORASP1(chr3_GORASP1_39149763_C>T, ref: GACATCA, alt: AACATCA)	DCAF4L2(chr8_DCAF4L2_88886210_G>T, ref: AACATCC, alt: AACATCA)	PRSS54(chr16_PRSS54_58327952_G>T, ref: AACCACA, alt: AACAACA)	BIRC8(chr19_BIRC8_53794795_G>A, ref: AACAACG, alt: AACAATG)
ZC3H10	RNCMPT00085	(GCAGCGC):	6	SLC10A2(chr13_SLC10A2_103718639_G>A, ref: CCAGCGC, alt: CCAGTGC)	CD300LG(chr17_CD300LG_41924577_C>A, ref: CCAGCGC, alt: CCAGAGC)	C7orf71(chr7_C7orf71_26678712_C>A, ref: CCAGCGC, alt: CCAGAGC)	THSD4(chr15_THSD4_71839631_C>T, ref: CCAGCGC, alt: TCAGCGC; chr15_THSD4_71839635_C>T, ref: CCAGCGC, alt: CCAGTGC)	CFAP97(chr4_CFAP97_186125089_T>C, ref: CCAGCGC, alt: CCGGCGC)	NFKBIA(chr14_NFKBIA_35873926_G>A, ref: CCAGCGC, alt: CTAGCGC)
ZC3H14	RNCMPT00086	(TTTGTTT):	3	POT1(chr7_POT1_124538316_T>A, ref: TATGTTT, alt: TTTGTTT)	PDE7B(chr6_PDE7B_136172969_G>T, ref: TTTGTGT, alt: TTTGTTT)	COA6(chr1_COA6_234509864_T>G, ref: TTTTTTT, alt: TTTGTTT)
ZCRB1	RNCMPT00087	(GAATTAAG):	0
ZNF638	RNCMPT00164	(TGTTCGT):	3	IFT52(chr20_IFT52_42219334_G>T, ref: TGTGGGT, alt: TGTTGGT)	ARMCX4(chrX_ARMCX4_100743554_G>A, ref: TGTTCGT, alt: TGTTCAT)	MFAP1(chr15_MFAP1_44116866_G>A, ref: TGTTCGC, alt: TGTTCGT)
