# Supplementary material for: Multiplexed functional genomic analysis of 5’ untranslated region mutations across the spectrum of prostate cancer
Source: Nat Commun. 2021 Jul 9;12:4217. doi: 10.1038/s41467-021-24445-6 (PMC8270899; doi:10.1038/s41467-021-24445-6)
Supplement: Supplementary file 8 — Supplementary Data 6 [file 41467_2021_24445_MOESM8_ESM.xlsx]

## Sheet: 6a 5' UTR sequences
5' UTR length (bp)	Gene name	5' UTR genomic coordinate	sequence of 5' UTR
42	RPS6	RPS6_chr9_19380199_A_T_UTR5	CCTCTTTTCCGTGGCGCCTCGGAGGCGTTCAGCTGCATCAAG
42	RPS6	RPS6_chr9_19380199_WT_UTR5	CCTCTTTTCCGTGGCGCCTCGGAGGCGTTCAGCTGCTTCAAG
46	GRHL3	GRHL3_chr1_24649532_G_A_UTR5	AGAAGATGTGCCAAACTGTTAAGAGTGGTTATTTCTGAGCAGAAGA
46	GRHL3	GRHL3_chr1_24649532_WT_UTR5	AGGAGATGTGCCAAACTGTTAAGAGTGGTTATTTCTGAGCAGAAGA
47	PRRX1	PRRX1_chr1_170633335_G_T_UTR5	TGATTCGAGCGGGAAGAGGGGGTTGGGTGGGATCGGTGGGGGAGACC
47	PRRX1	PRRX1_chr1_170633335_WT_UTR5	TGATTCGAGCGGGAAGAGGGGGGTGGGTGGGATCGGTGGGGGAGACC
52	TPSAB1	TPSAB1_chr16_1290700_A_G_UTR5	ATAAATGGGGAGGGGAGAGCCCGCTGGGTAGAAGGAACAGGGAGCGGCCAGG
52	TPSAB1	TPSAB1_chr16_1290700_WT_UTR5	ATAAATGGGGAGGGGAGAGCCCACTGGGTAGAAGGAACAGGGAGCGGCCAGG
63	PDHA2	PDHA2_chr4_96761252_C_T_UTR5	AGGCCAGGCCTTCTGGCGGTCGTTACGGGACGCCGCTGCCATCTACAGCACTCCGTGAAGAAT
63	PDHA2	PDHA2_chr4_96761265_G_A_UTR5	AGGCCAGGCCTTCCGGCGGTCGTTACAGGACGCCGCTGCCATCTACAGCACTCCGTGAAGAAT
63	PDHA2	PDHA2_chr4_96761265_WT_UTR5	AGGCCAGGCCTTCCGGCGGTCGTTACGGGACGCCGCTGCCATCTACAGCACTCCGTGAAGAAT
70	LGALS9C	LGALS9C_chr17_18380135_C_G_UTR5	AGTCATTCCTTCTGCAAAGGACTGCCTGGCAGGTGTGAAAGGCAGTGGTGGCCACAGAGGCGGTGGAGAG
70	LGALS9C	LGALS9C_chr17_18380144_T_C_UTR5	AGTCATTCCTTCTGCAAAGGACTGCCTGGCAGGTGTCAAAGGCAGCGGTGGCCACAGAGGCGGTGGAGAG
70	LGALS9C	LGALS9C_chr17_18380144_WT_UTR5	AGTCATTCCTTCTGCAAAGGACTGCCTGGCAGGTGTCAAAGGCAGTGGTGGCCACAGAGGCGGTGGAGAG
72	EIF4EBP3	EIF4EBP3_chr5_139927257_C_G_UTR5	CCGCCTGAGACTCAGAGCTGCGCTCCTCGACCTCAACGCCAGGCGGTTACTTTGCTGCTCCTCCCGCTCGCT
72	EIF4EBP3	EIF4EBP3_chr5_139927257_WT_UTR5	CCGCCTCAGACTCAGAGCTGCGCTCCTCGACCTCAACGCCAGGCGGTTACTTTGCTGCTCCTCCCGCTCGCT
88	COX7C	COX7C_chr5_85913801_delA_UTR5	CAAGGTCGTGAAAAAAAGGTCTTGGTGAGGTGCCGCCATTTCATCTGTCCTCATTCTCTGCGCCTTTCGCAGAGCTTCCAGCAGCGGT
89	COX7C	COX7C_chr5_85913801_WT_UTR5	CAAGGTCGTGAAAAAAAAGGTCTTGGTGAGGTGCCGCCATTTCATCTGTCCTCATTCTCTGCGCCTTTCGCAGAGCTTCCAGCAGCGGT
89	TP63	TP63_chr3_189349269_T_C_UTR5	CCCGGCTTTATATCTATATATACACAGGTATATGTGTATATTTTATATAATTGCTCTCCGTTCGTTGATATCAAAGACAGTTGAAGGAA
89	TP63	TP63_chr3_189349269_WT_UTR5	CCCGGCTTTATATCTATATATACACAGGTATATGTGTATATTTTATATAATTGTTCTCCGTTCGTTGATATCAAAGACAGTTGAAGGAA
90	TAF1L	TAF1L_chr9_32635663_C_T_UTR5	CCCCACCTTTATTCAGCTTCCGGTAGACGCTGGTAGGGTAAGGGAGCTAAGTAGATCACTTCCGGGCGACTGTTGTTTTATTTCCGGTTT
90	TAF1L	TAF1L_chr9_32635663_WT_UTR5	CCCCGCCTTTATTCAGCTTCCGGTAGACGCTGGTAGGGTAAGGGAGCTAAGTAGATCACTTCCGGGCGACTGTTGTTTTATTTCCGGTTT
93	SFPQ	SFPQ_chr1_35658706_G_A_UTR5	TGTGTCATCCGCCATTTTGTGAGAAGCAAGGTGGCCTTCACGTTTCCTGAGCGTCTTCTTCGCTTTTGCCTCGACCGCCCCTTGACCACAGAC
93	SFPQ	SFPQ_chr1_35658706_WT_UTR5	TGTGTCATCCGCCATTTTGTGAGAAGCAAGGTGGCCTCCACGTTTCCTGAGCGTCTTCTTCGCTTTTGCCTCGACCGCCCCTTGACCACAGAC
94	NFKBIA	NFKBIA_chr14_35873926_G_A_UTR5	AGCCCACAGCAGTCCGTGCCGCCGTCCCGCCCGCTAGCGCCCCAGCGAGGAAGCAGCGCAGCGCAGCGCACGCAGCAGCGCGCAGCTCGTCCGC
94	NFKBIA	NFKBIA_chr14_35873926_WT_UTR5	AGCCCACAGCAGTCCGTGCCGCCGTCCCGCCCGCCAGCGCCCCAGCGAGGAAGCAGCGCAGCGCAGCGCACGCAGCAGCGCGCAGCTCGTCCGC
98	CKS2	CKS2_chr9_91926143_C_T_UTR5	GTTAGTCTCCGGCGAGTTGTTGCCTGGGCTGGATGTGGTTTTGTCTGCTGCGCCCGCTCTTCGCGCTCTCGTTTCATTTTCTGCAGCGCGCCAGCAGG
98	CKS2	CKS2_chr9_91926171_C_T_UTR5	GTTAGTCTCCGGCGAGTTGTTGCCTGGGCTGGACGTGGTTTTGTCTGCTGCGCCCGCTCTTTGCGCTCTCGTTTCATTTTCTGCAGCGCGCCAGCAGG
98	CKS2	CKS2_chr9_91926171_WT_UTR5	GTTAGTCTCCGGCGAGTTGTTGCCTGGGCTGGACGTGGTTTTGTCTGCTGCGCCCGCTCTTCGCGCTCTCGTTTCATTTTCTGCAGCGCGCCAGCAGG
103	PDE4D	PDE4D_chr5_59064347_A_G_UTR5	CAGCAGCAGGCTCAGACCTGCTTCCCTGGACATTTCCGGGACCGTGAGCGAGGGAACCACGTTGCCCTGGATTCTTGCCAGCTGTACAAAGCTGACCAGGAAA
103	PDE4D	PDE4D_chr5_58335032_G_T_UTR5	CAGCAGCAGGCTCAGACCTGCTTCCCTGGACATTTCCGGGACCGTGAGCGAGGGAACCACGTTGCCCTGGATTCTTGCCAGCTGTACAAAGTTGACAAGGAAA
103	PDE4D	PDE4D_chr5_58335032_WT_UTR5	CAGCAGCAGGCTCAGACCTGCTTCCCTGGACATTTCCGGGACCGTGAGCGAGGGAACCACGTTGCCCTGGATTCTTGCCAGCTGTACAAAGTTGACCAGGAAA
103	ZNF235	ZNF235_chr19_44807564_C_A_UTR5	GGAGGCACTTCCGCTCCAGGAAGGCGAGGTCGGATCTGAGATATCTCCCAGGGAGGTTCACTTCCCCGGAACTCTGCCTTTTCCCAGAAGGAGGAGTGGAAAA
103	ZNF235	ZNF235_chr19_44809132_G_C_UTR5	GGAGGCACTTCCGCTCCAGGAAGGCGAGGTCGGATCTGAGATATCTGCCAGGGAGGTTCACTTCCCCGGAACTCTGCCTTTTCCCAGAAGGAGGAGGGGAAAA
103	ZNF235	ZNF235_chr19_44809132_WT_UTR5	GGAGGCACTTCCGCTCCAGGAAGGCGAGGTCGGATCTGAGATATCTCCCAGGGAGGTTCACTTCCCCGGAACTCTGCCTTTTCCCAGAAGGAGGAGGGGAAAA
108	FANK1	FANK1_chr10_127585141_C_G_UTR5	TGCCCACTTCGCCTCCGGGTTGTCAGGGCAACCGTAGGGACGCCGGCCCTGGCTGAGAGGCGTTAGGAGTCCGGGGGTTCGCCCGCGGAGGCCGGGGAGCAGCCGACC
108	FANK1	FANK1_chr10_127585125_G_C_UTR5	TGCCCACTTCGCCTCCGGGTTCTCAGGGCAACCGTAGCGACGCCGGCCCTGGCTGAGAGGCGTTAGGAGTCCGGGGGTTCGCCCGCGGAGGCCGGGGAGCAGCCGACC
108	FANK1	FANK1_chr10_127585154_G_C_UTR5	TGCCCACTTCGCCTCCGGGTTGTCAGGGCAACCGTAGCGACGCCGGCCCTCGCTGAGAGGCGTTAGGAGTCCGGGGGTTCGCCCGCGGAGGCCGGGGAGCAGCCGACC
108	FANK1	FANK1_chr10_127585154_WT_UTR5	TGCCCACTTCGCCTCCGGGTTGTCAGGGCAACCGTAGCGACGCCGGCCCTGGCTGAGAGGCGTTAGGAGTCCGGGGGTTCGCCCGCGGAGGCCGGGGAGCAGCCGACC
110	TP73	TP73_chr1_3598911_G_A_UTR5	AGGGGACGCAGCGAAACCGGGGCCCGCGCCAGGCCAGCCGGGACGGACGCCGATGCCCGGGGCTGCGACGGCTGCAGAGCGAGCTGCCCTCAGAGGCCGGCGTGGGGAAG
110	TP73	TP73_chr1_3598911_WT_UTR5	AGGGGACGCAGCGAAACCGGGGCCCGCGCCAGGCCAGCCGGGACGGACGCCGATGCCCGGGGCTGCGACGGCTGCAGAGCGAGCTGCCCTCGGAGGCCGGCGTGGGGAAG
125	CDKN1A	CDKN1A_chr6_36646530_C_T_UTR5	GTTGTATATCAGGGCCGCGCTGAGCTGCGCCAGCTGAGGTGTGAGCAGCTGCCGAAGTCAGTTCCTTGTGGAGCTGGAGCTGGGCGCGGATTCGCCGAGGCACCGAGGCACTCAGAGGAGGCGCC
125	CDKN1A	CDKN1A_chr6_36646530_WT_UTR5	GTTGTATATCAGGGCCGCGCTGAGCTGCGCCAGCTGAGGTGTGAGCAGCTGCCGAAGTCAGTTCCTTGTGGAGCCGGAGCTGGGCGCGGATTCGCCGAGGCACCGAGGCACTCAGAGGAGGCGCC
126	COLQ	COLQ_chr3_15563255_T_C_UTR5	CACGCGCACACACACACACACAAACACACGCGCACGCAAACAGCAGTGAGGAAGAGAAAAGCAGAGATAAGCAAGGCTCCGCAGCAGCCTCCTTTCTAACTTGACCCTCGCCAGACCCTGGCCAGC
126	COLQ	COLQ_chr3_15563255_WT_UTR5	CACACGCACACACACACACACAAACACACGCGCACGCAAACAGCAGTGAGGAAGAGAAAAGCAGAGATAAGCAAGGCTCCGCAGCAGCCTCCTTTCTAACTTGACCCTCGCCAGACCCTGGCCAGC
126	SOCS1	SOCS1_chr16_11350033_A_G_UTR5	GGCAGCCGCACGGCTCCTGGCCCCGGAGCATGCGCGAGAGCCGGAGCGCCCCGGAGGTGTCGCGCCCCGCCGCCAGCGCACCCCCGGACGCTATGGCCCACCCCTCCGGCTGGCCCCTTCTGTAGG
126	SOCS1	SOCS1_chr16_11350033_WT_UTR5	GGCAGCTGCACGGCTCCTGGCCCCGGAGCATGCGCGAGAGCCGGAGCGCCCCGGAGGTGTCGCGCCCCGCCGCCAGCGCACCCCCGGACGCTATGGCCCACCCCTCCGGCTGGCCCCTTCTGTAGG
127	SNX32	SNX32_chr11_65601466_C_T_UTR5	GGCCGGGCGGGGGAGAGCGTCCCCGTCAGCTGAGAGCATCCTCACTCGGTCAGTTCTTCGGGCGAGTTACGGGGACGACCTGCGGGAGCACGCGGGCAGTGGCCGGACGCTGAAGCCCAGGAGAGCG
127	SNX32	SNX32_chr11_65601468_C_T_UTR5	GGCCGGGCGGGGGAGAGCGTCCCCGTCAGCTGAGAGCATCCTCACTCGGTCAGTTCCTTGGGCGAGTTACGGGGACGACCTGCGGGAGCACGCGGGCAGTGGCCGGACGCTGAAGCCCAGGAGAGCG
127	SNX32	SNX32_chr11_65601468_WT_UTR5	GGCCGGGCGGGGGAGAGCGTCCCCGTCAGCTGAGAGCATCCTCACTCGGTCAGTTCCTCGGGCGAGTTACGGGGACGACCTGCGGGAGCACGCGGGCAGTGGCCGGACGCTGAAGCCCAGGAGAGCG
129	DDX10	DDX10_chr11_108535845_C_T_UTR5	AAAAGCTCGGGGGCGGGCTTCTGAGTTCGCGCATGCGCCTCTGTGCGTTTGTCCCATGCTGGTTCCGTGAGTCTGGCCTTAGGTGTCTCGTGTTTGGGGTTGATCCGAGCTGTCGCCGCCGCCGCCGCA
129	DDX10	DDX10_chr11_108535845_WT_UTR5	AAAAGCTCGGGGGCGGGCTTCTGAGTTCGCGCATGCGCCTCTGTGCGTTTGTCCCATGCTGGTTCCGTGAGTCTGGCCTTAGGTGTCTCGTGTCTGGGGTTGATCCGAGCTGTCGCCGCCGCCGCCGCA
130	TCL1A	TCL1A_chr14_96180525_C_T_UTR5	GTCCTCCCACCCCGCCGCTTGGTGGCGGCCGCATGCTGCCCGGATATAAAGGGTCGGCCCCACATCCCAGGGACCAGCGAGCGGCCTTGAGAGGCTCTGGCTCTTGCTTCTTAGGCGGCCCGAGGACGCC
130	TCL1A	TCL1A_chr14_96180525_WT_UTR5	GTCCTCCCGCCCCGCCGCTTGGTGGCGGCCGCATGCTGCCCGGATATAAAGGGTCGGCCCCACATCCCAGGGACCAGCGAGCGGCCTTGAGAGGCTCTGGCTCTTGCTTCTTAGGCGGCCCGAGGACGCC
132	NES	NES_chr1_156647175_C_G_UTR5	GCTACTCCCACCCCCCCCGCCCCGTCATTGTCCCCGTCGGTCTCTTTTCTCTTCCGTCCTAAAAGCTCTGCGAGCCGCTCCCTTCTCCCGGTGCCCCGCGTCTGTCCATCCTCAGTGGGTCAGACGAGCAGG
132	NES	NES_chr1_156647180_T_G_UTR5	GCTACTCCCCCCCGCCCCGCCCCGTCATTGTCCCCGTCGGTCTCTTTTCTCTTCCGTCCTAAAAGCTCTGCGAGCCGCTCCCTTCTCCCGGTGCCCCGCGTCTGTCCATCCTCAGTGGGTCAGACGAGCAGG
132	NES	NES_chr1_156647180_WT_UTR5	GCTACTCCCACCCGCCCCGCCCCGTCATTGTCCCCGTCGGTCTCTTTTCTCTTCCGTCCTAAAAGCTCTGCGAGCCGCTCCCTTCTCCCGGTGCCCCGCGTCTGTCCATCCTCAGTGGGTCAGACGAGCAGG
133	RIN2	RIN2_chr20_19867256_C_T_UTR5	CTTTCAGTGGTGTTGTTGAAAGGGCTTGGCAGCTCCCAAATGTTTGCAGTGTCCTTAGTCCTATGAGGGCTGCCTTCTTCTTCTTTTTTTTTTTTGCTAGCTTTTAGCTAGTATCTGGAAACATCTACTGGAC
133	RIN2	RIN2_chr20_19867256_WT_UTR5	CTTTCAGTGGTGTTGTTGAAAGGGCTTGGCAGCTCCCAAATGTTTGCAGTGTCCTTAGTCCTATGAGGGCTGCCTTCTTCTTCTTCTTTTTTTTTGCTAGCTTTTAGCTAGTATCTGGAAACATCTACTGGAC
133	SERPINA10	SERPINA10_chr14_94759542_G_T_UTR5	GCTGAAGGTTCTGGGCTGCAAAGCTGAAGCTTTGGTTTCTGCTCTAAATGAAGGACTTTTCCAGGAACCAAGGCCACACACTGGAAGTCTTGCAGCTGAAGGGAGGCACTCCTTGGCCTCCGCAGCCGATCAC
133	SERPINA10	SERPINA10_chr14_94759542_WT_UTR5	GCTGAAGGTTCTGGGCTGCAAAGCTGAAGCTTTGGTTTCTGCTCTAAATGAAGGACTTTTCCAGGACCCAAGGCCACACACTGGAAGTCTTGCAGCTGAAGGGAGGCACTCCTTGGCCTCCGCAGCCGATCAC
135	TSEN2	TSEN2_chr3_12531297_A_C_UTR5	AAGAAAGGTAAGGGCCCTGGGCGAGGAAAGCGCGGCCCTTTCCGAGTTTGGTGTTTTGCAGCGAAAGGAAATCTCGCTCTTCCGAAAGTCCTCCAGGGCGAGAGAGGAAAGGGCCTAGAATACCTCCTCTGACAA
135	TSEN2	TSEN2_chr3_12526105_G_C_UTR5	AAGAAAGGTAAGGGCCCTGGGCGAGGAAAGCGCGGCCCTTTCCGAGTTTGGTGTTTTGCAGCGAAAGGAAATCTCGCTCTTCCGAAAGTCCTCCACGGCGAGAGAGGAAAGGGCCTAGAATACCTCCTCTGAAAA
135	TSEN2	TSEN2_chr3_12526105_WT_UTR5	AAGAAAGGTAAGGGCCCTGGGCGAGGAAAGCGCGGCCCTTTCCGAGTTTGGTGTTTTGCAGCGAAAGGAAATCTCGCTCTTCCGAAAGTCCTCCAGGGCGAGAGAGGAAAGGGCCTAGAATACCTCCTCTGAAAA
136	FAM9A	FAM9A_chrX_8769305_G_A_UTR5	GAGGAAGCGGCATCAGGGGTCCCTCAGGTGAAGCGCTCGCGGTGGGGAGGCAGGAAGTCGAGCATGCGGCCCTTTCGCAACCAGGGTGTGAAGCGCAGGTTCAGGGATCGCCTCTAACTTCCCAGGACAGCCAACC
136	FAM9A	FAM9A_chrX_8769341_G_T_UTR5	GAGGAAGCGGCATCAGGGGTCCCTCAGGTGAAGCGCTAGCGGTGGGGAGGCAGGAAGTCGAGCATGCGGCCCTCTCGCAACCAGGGTGTGAAGCGCAGGTTCAGGGATCGCCTCTAACTTCCCAGGACAGCCAACC
136	FAM9A	FAM9A_chrX_8769341_WT_UTR5	GAGGAAGCGGCATCAGGGGTCCCTCAGGTGAAGCGCTCGCGGTGGGGAGGCAGGAAGTCGAGCATGCGGCCCTCTCGCAACCAGGGTGTGAAGCGCAGGTTCAGGGATCGCCTCTAACTTCCCAGGACAGCCAACC
137	TARS	TARS_chr5_33440861_T_G_UTR5	ATGATTGTTCCACATAAAGTCAGAAGGGAGGAAAGGCGCACGCGCATTGGGGACTTGACGCTGGAAAGCGTCCAGACCAAGGTCAGCGGAGAGTAGGCCGTCGCTTTCGGGTTCTCTCATCGCTTCGTCGTTCGCCA
137	TARS	TARS_chr5_33440861_WT_UTR5	ATGATTGTTCCACATAAAGTCAGAAGGGAGGAAAGGCGCACGCGCATTGGGGACTTGACTCTGGAAAGCGTCCAGACCAAGGTCAGCGGAGAGTAGGCCGTCGCTTTCGGGTTCTCTCATCGCTTCGTCGTTCGCCA
140	TP63	TP63_chr3_189507530_delG_UTR5	AGAGAGAGAAAGAGAGAGAGGGACTTGAGTTCTGTTATCTTCTTAAGTAGATTCATATTGTAAGGGTCTCGGGGTGGGGGGTTGGCAAAATCCTGGAGCCAGAAGAAAGGACAGCAGCATTGATCAATCTTACAGCTAAC
141	TP63	TP63_chr3_189507530_WT_UTR5	AGAGAGAGAAAGAGAGAGAGGGACTTGAGTTCTGTTATCTTCTTAAGTAGATTCATATTGTAAGGGTCTCGGGGTGGGGGGGTTGGCAAAATCCTGGAGCCAGAAGAAAGGACAGCAGCATTGATCAATCTTACAGCTAAC
144	SMARCAL1	SMARCAL1_chr2_217277501_G_A_UTR5	GATCGTAGGGGTGGGAGTGGGGCGTGGCACCCGCTTACCTTGAGGCTGGGTTGGAAAAAGACTATGTTAGCAAGTGTCACGCCATGCTTTTGCCAACTTTCCAATTAAAGGTTGACATTCCTGCATAAGCATTTCTCTGTGAAA
144	SMARCAL1	SMARCAL1_chr2_217277501_WT_UTR5	GATCGTAGGGGTGGGAGTGGGGCGTGGCGCCCGCTTACCTTGAGGCTGGGTTGGAAAAAGACTATGTTAGCAAGTGTCACGCCATGCTTTTGCCAACTTTCCAATTAAAGGTTGACATTCCTGCATAAGCATTTCTCTGTGAAA
145	PRAMEF1	PRAMEF1_chr1_12854873_T_G_UTR5	GTCACCTGGGGTAGAAGCTAGAGAGGGACAGCATGTACAAGCTAGTTAGTGGGGGTTTCAGCTCTATTGGGGGTGCACGTGTGAATTTCCTGTTACAAAGTGTGTTTCAAGTTGATATGATGTCAAAGAGATAATAGAGGAGGGT
145	PRAMEF1	PRAMEF1_chr1_12854873_WT_UTR5	GTCACCTGGGGTAGAAGCTAGAGAGGGACATCATGTACAAGCTAGTTAGTGGGGGTTTCAGCTCTATTGGGGGTGCACGTGTGAATTTCCTGTTACAAAGTGTGTTTCAAGTTGATATGATGTCAAAGAGATAATAGAGGAGGGT
146	MUTYH	MUTYH_chr1_45805650_WT_UTR5	TCCCGGGTCCGGCGCGGGGAAGGCAGCCTGGCGCGCGCTAATTGCCTATTGGCCTGTGCTGCCGGCTCGCAGCCCGGGTGGACCCGAGCCACGCCCCCTGGAGTGCGCCGGAAAGCCGGGCGCGCTAGAGCTCGCGGGAGGCCATC
146	MUTYH	MUTYH_chr1_45805650_C_T_UTR5	TCCCGGGTCCGGCGCGGGGAAGGCAGCCTGGCGCGCGCTAATTGCCTATTGGCCTGTGCTGCCGGCTCGCAGCCCGGGTGGACCCGAGCCACGCCCCCTGGAGTGCGCCGGAAAGCCGGGCGCGCTAGAGCTCGCGGAAGGCCATC
153	AKT3	AKT3_chr1_244006547_C_T_UTR5	CTCAAATACACATCACCAAACAAATTTTCTCTATTATTTGGGCTGAGTCATCACTAGAGAGTGGGAAGGGCAGCAGCAACAGAGAATCCAAACCCTAAAGCTGATATCACAAAGTACCATTTCTCCAAGTTGGGGGCTCAGAGGGGAGTCATC
153	AKT3	AKT3_chr1_244006547_WT_UTR5	CTCAAATACACATCACCAAACAAATTTTCTCTATTATTTGGGCTGAGTCATCACTAGAGAGTGGGAAGGGCAGCAGCAGCAGAGAATCCAAACCCTAAAGCTGATATCACAAAGTACCATTTCTCCAAGTTGGGGGCTCAGAGGGGAGTCATC
153	ALDH1B1	ALDH1B1_chr9_38392732_A_T_UTR5	AGGCGGAGCCTCATTGGCCGCTGAGCCCCGGGCTGCGCGGAGGCGGGACCTGCGGCCAGCCCTGGGCGGCCTTGTGGACAGAGCTGGGAGGGCCGGAACCAGAACCCAAGCGTGATCCTGAACCGGAGCCCGAGCCTGCTGCAGAGTGTCAGC
153	ALDH1B1	ALDH1B1_chr9_38392729_G_C_UTR5	AGGCGGAGCCTCATTGGCCGCTGAGCCCCGGGCTGCGCGGAGGCGGGACCTGCGGCCAGCCCTGGGCGCCCATGTGGACAGAGCTGGGAGGGCCGGAACCAGAACCCAAGCGTGATCCTGAACCGGAGCCCGAGCCTGCTGCAGAGTGTCAGC
153	ALDH1B1	ALDH1B1_chr9_38392729_WT_UTR5	AGGCGGAGCCTCATTGGCCGCTGAGCCCCGGGCTGCGCGGAGGCGGGACCTGCGGCCAGCCCTGGGCGGCCATGTGGACAGAGCTGGGAGGGCCGGAACCAGAACCCAAGCGTGATCCTGAACCGGAGCCCGAGCCTGCTGCAGAGTGTCAGC
157	BDNF	BDNF_chr11_27741289_T_G_UTR5	AATATCACGTATCACTTAATTAGAGATTTTTAAGCCTTTTCCTCCTGCTGTGCCGGGTGTGTAATCCGGGCGATAGGAGTCCATTCAGCACCTTGGACAGAGCCAACGGATTTGTCCGAGGTGGCGGTACCCCCAGTTCCACCAGGTGAGAAGAGTG
157	BDNF	BDNF_chr11_27741289_WT_UTR5	AATATCAAGTATCACTTAATTAGAGATTTTTAAGCCTTTTCCTCCTGCTGTGCCGGGTGTGTAATCCGGGCGATAGGAGTCCATTCAGCACCTTGGACAGAGCCAACGGATTTGTCCGAGGTGGCGGTACCCCCAGTTCCACCAGGTGAGAAGAGTG
158	ACER2	ACER2_chr9_19408996_C_A_UTR5	GCGGAGCGCGGGAGGCCAGTTGGGAGGCGCACATCCGGCGGTTACCCGGTGCTTCATAAAGCCGCTTTCGCAGCTGGCTGTCGCCGCGTTTTGCCTCCGCAGCAGCTCTGGGCTCTTCTCAGCTGCGCGAGCAGCTGCTCCAATGCCCCGGAGTGGCC
158	ACER2	ACER2_chr9_19409030_C_T_UTR5	GCGGAGCGCGGGAGGCCAGTTGGGAGGCGCACATCCGGCGGTTACCCGGTGCTTCATAAAGCCGCTTTCGCCGCTGGCTGTCGCCGCGTTTTGCCTCCGCAGCAGTTCTGGGCTCTTCTCAGCTGCGCGAGCAGCTGCTCCAATGCCCCGGAGTGGCC
158	ACER2	ACER2_chr9_19409030_WT_UTR5	GCGGAGCGCGGGAGGCCAGTTGGGAGGCGCACATCCGGCGGTTACCCGGTGCTTCATAAAGCCGCTTTCGCCGCTGGCTGTCGCCGCGTTTTGCCTCCGCAGCAGCTCTGGGCTCTTCTCAGCTGCGCGAGCAGCTGCTCCAATGCCCCGGAGTGGCC
159	KIF3A	KIF3A_chr5_132073239_G_C_UTR5	GGAATGCGGCTGCGCACTGGGCGCTCTCGCCGGAGAAGCCGCAGTCTCGAGAGCGTCAACGAGGTGTTTCGGTAGTCTCTGGCCATCCTTTCTGCGCACCCGGTGTCGCTGGGCTGCACCCCGGGCGGGGACGTCCGCCGGGCACGGGAGGGGGCCAAG
159	KIF3A	KIF3A_chr5_132073184_G_T_UTR5	GGAATGCGGCTGCGCACTGGGCGCTCTCGCCCGAGAAGCCGCAGTCTCGAGAGCGTCAACGAGGTGTTTCGGTAGTCTCTGGCCATACTTTCTGCGCACCCGGTGTCGCTGGGCTGCACCCCGGGCGGGGACGTCCGCCGGGCACGGGAGGGGGCCAAG
159	KIF3A	KIF3A_chr5_132073184_WT_UTR5	GGAATGCGGCTGCGCACTGGGCGCTCTCGCCCGAGAAGCCGCAGTCTCGAGAGCGTCAACGAGGTGTTTCGGTAGTCTCTGGCCATCCTTTCTGCGCACCCGGTGTCGCTGGGCTGCACCCCGGGCGGGGACGTCCGCCGGGCACGGGAGGGGGCCAAG
160	PRSS33	PRSS33_chr16_2836670_G_A_UTR5	GGAGCTGAGGACAGACAGAAGGACCACGGAGGGGGTGATGGGCTGGTGTGAGGATTGGTGCCCCTGGGCCAGGACTCTCCTCTCTTCTCCCTGCTGGCTCCAGACCAGAGTCCAAGCCCTAGGCAGTGCCACCCTTACCCAGCCCAGCCTTGAAGACAGA
160	PRSS33	PRSS33_chr16_2836666_G_C_UTR5	GGAGCTGAGGACAGACAGAAGGACCACGGAGGGGGTGACGGGGTGGTGTGAGGATTGGTGCCCCTGGGCCAGGACTCTCCTCTCTTCTCCCTGCTGGCTCCAGACCAGAGTCCAAGCCCTAGGCAGTGCCACCCTTACCCAGCCCAGCCTTGAAGACAGA
160	PRSS33	PRSS33_chr16_2836666_WT_UTR5	GGAGCTGAGGACAGACAGAAGGACCACGGAGGGGGTGACGGGCTGGTGTGAGGATTGGTGCCCCTGGGCCAGGACTCTCCTCTCTTCTCCCTGCTGGCTCCAGACCAGAGTCCAAGCCCTAGGCAGTGCCACCCTTACCCAGCCCAGCCTTGAAGACAGA
162	TM7SF2	TM7SF2_chr11_64879379_C_G_UTR5	GGGACGAGAGCGGTCCTTGTCTGCGTTCCGTGTCCAGGCAGGTGCAGGCGCCGGGGGGCCGGATCCTCCGCGCGGCCGAGTCCATCTCCTGGGAAATGGGGCGGACAGTGTTTCCTTGACTGACTATTGTGAGCGCCCTCTCTCTCCGGCGGAGCGGAGACC
162	TM7SF2	TM7SF2_chr11_64879390_C_T_UTR5	GGGACGAGAGCGGTCCTTGTCTGCGTTCCGTGTCCAGGCAGGTGCAGGCGCCGCGGGGCCGGATTCTCCGCGCGGCCGAGTCCATCTCCTGGGAAATGGGGCGGACAGTGTTTCCTTGACTGACTATTGTGAGCGCCCTCTCTCTCCGGCGGAGCGGAGACC
162	TM7SF2	TM7SF2_chr11_64879390_WT_UTR5	GGGACGAGAGCGGTCCTTGTCTGCGTTCCGTGTCCAGGCAGGTGCAGGCGCCGCGGGGCCGGATCCTCCGCGCGGCCGAGTCCATCTCCTGGGAAATGGGGCGGACAGTGTTTCCTTGACTGACTATTGTGAGCGCCCTCTCTCTCCGGCGGAGCGGAGACC
164	EIF1	EIF1_chr17_39845178_C_T_UTR5	CCGCCCCTCTGCCCCAGTCACTGAGCCGCCGCCGAGGATTCAGCAGCCTCCTCCTTGAGCCCCCTCGCTTCCCGACGTTCCGTTCCCCCCTGCCCGCCTTCTCCCGCCACCGCCGCCGCCGCCTTCCGCAGGCCGTTTCCACCGAGGAAAAGGAATCGTATCGT
164	EIF1	EIF1_chr17_39845178_WT_UTR5	CCGCCCCTCTGCCCCAGTCACTGAGCCGCCGCCGAGGATTCAGCAGCCTCCCCCTTGAGCCCCCTCGCTTCCCGACGTTCCGTTCCCCCCTGCCCGCCTTCTCCCGCCACCGCCGCCGCCGCCTTCCGCAGGCCGTTTCCACCGAGGAAAAGGAATCGTATCGT
167	CDKAL1	CDKAL1_chr6_20534796_C_A_UTR5	AAATAAACGTGGCGGGACGTATGTGTCATGGCGCTCTCCATCTAAAGTCTGTGCAGCTTCCGGAGAGTGGCGGGTTGATTTTCTCACTTTGGACTGGTTTTTACTTCCAGACTTCTGGACTCATCTTTCAAGAGGACTTTAGACTAATTGCAGATAATTAAGAGAAT
167	CDKAL1	CDKAL1_chr6_20534759_G_T_UTR5	AAATAAACGTGGCGGGACGTATGTGTCATGGCGCTCTCCATCTAAAGTCTGTGCAGCTTCCGGAGAGTGGCTGGTTGATTTTCTCACTTTGGACTGGTTTTTACTTCCCGACTTCTGGACTCATCTTTCAAGAGGACTTTAGACTAATTGCAGATAATTAAGAGAAT
167	CDKAL1	CDKAL1_chr6_20534759_WT_UTR5	AAATAAACGTGGCGGGACGTATGTGTCATGGCGCTCTCCATCTAAAGTCTGTGCAGCTTCCGGAGAGTGGCGGGTTGATTTTCTCACTTTGGACTGGTTTTTACTTCCCGACTTCTGGACTCATCTTTCAAGAGGACTTTAGACTAATTGCAGATAATTAAGAGAAT
176	HOXD3	HOXD3_chr2_177028827_A_T_UTR5	GCCTCCACAGATATCAAAAGAATCCTGAAGAGCCTACAAAAAAAAAAGAGATAAAGACAAAATTCAAGAAAACACACACATACATAATTGTGGTCACCTGGAGCCTGGGGGCCGGCCCAGCTCTCTCAGGATTCAGCAGACATTGGAGGTGGCAGTGAAGGATACAGTGGTAGTCA
176	HOXD3	HOXD3_chr2_177028827_WT_UTR5	GCCTCCACAGATATCAAAAGAAACCTGAAGAGCCTACAAAAAAAAAAGAGATAAAGACAAAATTCAAGAAAACACACACATACATAATTGTGGTCACCTGGAGCCTGGGGGCCGGCCCAGCTCTCTCAGGATTCAGCAGACATTGGAGGTGGCAGTGAAGGATACAGTGGTAGTCA
179	RABGAP1L	RABGAP1L_chr1_174769084_A_G_UTR5	GAGTATCTTTGTTCCATTGAATGTTTGCGGTCACAGAGAGAACTTAGAGTTATATGACACTCAAAGGAAAAGCAAAAGAGCATTAAGAAGTGTCTGTTTTTGTTATTGCCATTTCATAAATATTTTAGTAGGTGTTCAATTTCATTGGATATTCTTTTTTTTTAATTGTCTTTGTACCT
179	RABGAP1L	RABGAP1L_chr1_174769084_WT_UTR5	AAGTATCTTTGTTCCATTGAATGTTTGCGGTCACAGAGAGAACTTAGAGTTATATGACACTCAAAGGAAAAGCAAAAGAGCATTAAGAAGTGTCTGTTTTTGTTATTGCCATTTCATAAATATTTTAGTAGGTGTTCAATTTCATTGGATATTCTTTTTTTTTAATTGTCTTTGTACCT
179	UBB	UBB_chr17_16284605_T_G_UTR5	GGGGGGGAGGGGAGGGCGAGGTGACGCGGCGCTGGGCCTTTCCGGGACAGTGGGCCTTGTTGACCTGAGGGGGGCGAGGGCGGTTGGCGCGCGCGCGCGTTGACGGAAACTAACGGACGCCTAACCGATCGGCGATTCTGTCGAGTTTACTTCGCGGGGAAGGCGGAAAAGAGGTCAAA
179	UBB	UBB_chr17_16284605_WT_UTR5	GTGGGGGAGGGGAGGGCGAGGTGACGCGGCGCTGGGCCTTTCCGGGACAGTGGGCCTTGTTGACCTGAGGGGGGCGAGGGCGGTTGGCGCGCGCGCGCGTTGACGGAAACTAACGGACGCCTAACCGATCGGCGATTCTGTCGAGTTTACTTCGCGGGGAAGGCGGAAAAGAGGTCAAA
184	MFAP1	MFAP1_chr15_44116902_A_T_UTR5	CATCCCACAATCCTCTCGTCACGTATTTCCGGTTTATCTAGCTCAGCCGAAAGTAGTTTCTCTATCAGTCGCGCAGCTGTGTTCGCGGACTCAGGTGGAAGGAATTTCTTCTCTTCGTTGACGTTGCTGGTGTTCACTGTTTGGAATTAGTCAAGTTTCGGGAATCACCGTCGCTGCCATCAAC
184	MFAP1	MFAP1_chr15_44116866_G_A_UTR5	CATCCCACAATCCTCTCGTCACGTATTTCCGGTTTATCTAGCTCAGCCGTAAGTAGTTTCTCTATCAGTCGCGCAGCTGTGTTCGTGGACTCAGGTGGAAGGAATTTCTTCTCTTCGTTGACGTTGCTGGTGTTCACTGTTTGGAATTAGTCAAGTTTCGGGAATCACCGTCGCTGCCATCAAC
184	MFAP1	MFAP1_chr15_44116866_WT_UTR5	CATCCCACAATCCTCTCGTCACGTATTTCCGGTTTATCTAGCTCAGCCGTAAGTAGTTTCTCTATCAGTCGCGCAGCTGTGTTCGCGGACTCAGGTGGAAGGAATTTCTTCTCTTCGTTGACGTTGCTGGTGTTCACTGTTTGGAATTAGTCAAGTTTCGGGAATCACCGTCGCTGCCATCAAC
193	SUCLG1	SUCLG1_chr2_84686516_G_A_UTR5	TTTCTAGGAAGGAGCCGAGTTATTATCTGCCTCTCCGATAGGATGCCTCTTTGTCTTCACCTGCCATTCCTGCTGTTTCGTGAAGAATCCTCTGTAAAGGGAAATTTGTTCAGGCGACTGCTGTGGCCACCCTCTGCCTCCTCCGGCCTCTGCCCCTGGGAGGTCCCCGGGGGCCTGGGAGTGTCATTGGCGT
193	SUCLG1	SUCLG1_chr2_84686552_G_C_UTR5	TTTCTAGGAAGGAGCCGAGTTATTATCTGCCTCTGCGATAGGATGCCTCTTTGTCTTCACCTGCCATTCCCGCTGTTTCGTGAAGAATCCTCTGTAAAGGGAAATTTGTTCAGGCGACTGCTGTGGCCACCCTCTGCCTCCTCCGGCCTCTGCCCCTGGGAGGTCCCCGGGGGCCTGGGAGTGTCATTGGCGT
193	SUCLG1	SUCLG1_chr2_84686552_WT_UTR5	TTTCTAGGAAGGAGCCGAGTTATTATCTGCCTCTCCGATAGGATGCCTCTTTGTCTTCACCTGCCATTCCCGCTGTTTCGTGAAGAATCCTCTGTAAAGGGAAATTTGTTCAGGCGACTGCTGTGGCCACCCTCTGCCTCCTCCGGCCTCTGCCCCTGGGAGGTCCCCGGGGGCCTGGGAGTGTCATTGGCGT
194	NAF1	NAF1_chr4_164087902_C_A_UTR5	CGGAAAGCGTTGCTGCGTAAATGGCGGGGGCGTGTCTTTTGGCTCCTCCGCGTGTAGTTACCTGAGAAACGCGGGAAGTTGGGCCCAGGCAGTGTTGCTGCGGTTGCCTAAGTTGTTTTTCTATTTCTGGAGAGAGCCGTGAGCTTGTCCAGGGGCCCCAATCCTGAGGCCTACCCGGTTTCTGGCGCGGTGCG
194	NAF1	NAF1_chr4_164087917_G_T_UTR5	CGGAAAGCGTTGCTGCGTAAATGGCGGGGGCGTGTCTTTTGGCTCCTCCGCGTGTAGTTACCTGAGAAACGCGGGAAGTTGGGCCCAGGCAGTGTTGCTGCGGTTGCCTAAGTTGTTTTTCTATTTCTGGAGAGAGCCGTGAGCTTGTCCAGGGGCACCAATCCTGAGGCCGACCCGGTTTCTGGCGCGGTGCG
194	NAF1	NAF1_chr4_164087917_WT_UTR5	CGGAAAGCGTTGCTGCGTAAATGGCGGGGGCGTGTCTTTTGGCTCCTCCGCGTGTAGTTACCTGAGAAACGCGGGAAGTTGGGCCCAGGCAGTGTTGCTGCGGTTGCCTAAGTTGTTTTTCTATTTCTGGAGAGAGCCGTGAGCTTGTCCAGGGGCCCCAATCCTGAGGCCGACCCGGTTTCTGGCGCGGTGCG
197	ANAPC5	ANAPC5_chr12_121790171_G_A_UTR5	CAAGACCAGCCGGGCCAACATGGTGAAACCCCATCTCTACAAACAATACAAAAATTAGCCGGGCGTGGTGGTGCGTGCCTGTAGTTCCAGCTACTTGGGAGGCTGAGGGCCCAGATATTACACTGTCAAAACTTTACAAGTTAATTGAAGAGTCTTGTCCACAGCTGGCAAATTCAGTGCAGATCAGAATCAAACTG
197	ANAPC5	ANAPC5_chr12_121790171_WT_UTR5	CAAGACCAGCCGGGCCAACATGGTGAAACCCCATCTCTACAAACAATACAAAAATTAGCCGGGCGTGGTGGTGCGTGCCTGTAGTTCCAGCTACTCGGGAGGCTGAGGGCCCAGATATTACACTGTCAAAACTTTACAAGTTAATTGAAGAGTCTTGTCCACAGCTGGCAAATTCAGTGCAGATCAGAATCAAACTG
198	ARNT	ARNT_chr1_150849232_A_C_UTR5	ATATAGGCGGGGGCTCCCCGCCGCAGGGGCTGGGATGCTGGGGGCTGCTGAAGCCGCCATCTTGGATTCCGCGGTAGCGGAGGCGGCGGTCAGGCGCCGCTTCTGGGGAGTGGCCTTTCTTTTCCCCTCCCTCCCGGTTCGGTGGCGGCGGCTCCTCCCACTGGGGGGGGTGGCGCGGCGGCGGTGGCATCTGCGGCC
198	ARNT	ARNT_chr1_150849232_WT_UTR5	ATATAGGCGGGGTCTCCCCGCCGCAGGGGCTGGGATGCTGGGGGCTGCTGAAGCCGCCATCTTGGATTCCGCGGTAGCGGAGGCGGCGGTCAGGCGCCGCTTCTGGGGAGTGGCCTTTCTTTTCCCCTCCCTCCCGGTTCGGTGGCGGCGGCTCCTCCCACTGGGGGGGGTGGCGCGGCGGCGGTGGCATCTGCGGCC
199	TSLP	TSLP_chr5_110407401_G_T_UTR5	GCAGCCAGAAATCTCTGGAGCATCAGGGAGACTCCAACTTAAGGCAACAGCATGGGTGAATAAGGGCTTCCTGTGGACTGGCAATGAGAGGCAAAACCTGGTGCTTGAGCACTGGCCCCTAAGGCAGGCCTTACAGATCTCTTACACTCGTGGTGGGAAGAGTTTAGTGTGAAACTGGGGTGGAATTGGGTGTCCACGT
199	TSLP	TSLP_chr5_110407401_WT_UTR5	GCAGCCAGAAAGCTCTGGAGCATCAGGGAGACTCCAACTTAAGGCAACAGCATGGGTGAATAAGGGCTTCCTGTGGACTGGCAATGAGAGGCAAAACCTGGTGCTTGAGCACTGGCCCCTAAGGCAGGCCTTACAGATCTCTTACACTCGTGGTGGGAAGAGTTTAGTGTGAAACTGGGGTGGAATTGGGTGTCCACGT
201	CASP8	CASP8_chr2_202122853_C_A_UTR5	GAGTGAGTCATCTCTGTTCTGCTTTAGGAGTAAAGTTTACCCTGCAGTTCCTTCTGTGGTGAAGTTTTCTCTTTCTCTCGGAGACCAGATTCTGCCTTTATGCTGGAGGGAAGTGTTTTCACAGGTTCTCCTCCTTTTATCTTTTGTGTTTTTTTTCAAGCCCTGCTGAATTTGCTAGTCAACTCAACAGGAAGTGAGGCC
201	CASP8	CASP8_chr2_202122853_WT_UTR5	GAGTGAGTCATCTCTGTTCTGCTTTAGGAGTAAAGTTTACCCTGCAGTTCCTTCTGTGGTGAAGTTTTCTCTTTCTCTCGGAGACCAGATTCTGCCTTTCTGCTGGAGGGAAGTGTTTTCACAGGTTCTCCTCCTTTTATCTTTTGTGTTTTTTTTCAAGCCCTGCTGAATTTGCTAGTCAACTCAACAGGAAGTGAGGCC
201	TRIM2	TRIM2_chr4_154074398_C_T_UTR5	AGCATTTTGAGTGAGCTTGCAGAAAATGAGGGGCTTTCAGCTGGTCGCCTGCTTGTCACCTCTCGCTGCCTGAAAGGCAGCTCTCAGAGCCCTTTCCTGTCCTTCTAATTACAGCGGCGGGGGCAGTGTGCGCTTCGGGACGCAATTGGAAACCAGCGTGCAGGGTCAAAGACAGCCGGCCCCCCATGTCAGTGGTCTAGG
201	TRIM2	TRIM2_chr4_154074398_WT_UTR5	AGCATTTTGAGTGAGCTTGCAGAAAATGAGGGGCTTTCAGCTGGTCGCCTGCTTGTCACCTCTCGCTGCCTGAAAGGCAGCTCTCAGAGCCCTTTCCTGTCCTTCTAATTACAGCGGCGGGGGCAGTGCGCGCTTCGGGACGCAATTGGAAACCAGCGTGCAGGGTCAAAGACAGCCGGCCCCCCATGTCAGTGGTCTAGG
205	FOS	FOS_chr14_75745674_C_G_UTR5	ATTCATAAAACGCTTGTTATAAAAGCAGTGGCTGCGGCGCCTCGTACTCCAACCGCATCTGCAGCGAGCATCTGAGAAGCCAAGACTGAGCCGGCGGCCGCGGCGCAGCGAACGAGCAGTGACCGTGCTCCTACCCAGCTCTGCTCCACAGCGCCCACCTGTCTCCGCCCCTCGGCCCCTCGCCCGGCTTTGCGTAACCGCCACG
205	FOS	FOS_chr14_75745674_WT_UTR5	ATTCATAAAACGCTTGTTATAAAAGCAGTGGCTGCGGCGCCTCGTACTCCAACCGCATCTGCAGCGAGCATCTGAGAAGCCAAGACTGAGCCGGCGGCCGCGGCGCAGCGAACGAGCAGTGACCGTGCTCCTACCCAGCTCTGCTCCACAGCGCCCACCTGTCTCCGCCCCTCGGCCCCTCGCCCGGCTTTGCCTAACCGCCACG
207	OS9	OS9_chr12_58087939_C_T_UTR5	CTGACCAATCACGGACAGCGATTGATATTTCTAATCGTCGTGATCCACCTCCCCAGGACCTTGGAGCCACGTTTACAAATAGGAATAGGGTACGTGGGAGGGATAGAACGTACAGCCAATAAAATCATGTGGCGCCGATGGGCGTGTTGAGGCCGCTGCCTGGCTTAGGGCGGAAACAGATTCTCTGCATAAGAAGGGGAATGAAAG
207	OS9	OS9_chr12_58087827_G_C_UTR5	CTGACCAATCACGGACAGCGATTGATATTTCTAATCGTCGTGATCCACCTCCCCAGGACCTTGGAGCCACGTTTACAAATAGGAATAGGCTACGTGGGAGGGATAGAACGTACAGCCAATAAAATCATGTGGCGCCGATGGGCGTGTTGAGGCCGCTGCCTGGCTTAGGGCGGAAACAGATTCTCTGCATAAGAAGGGGAACGAAAG
207	OS9	OS9_chr12_58087827_WT_UTR5	CTGACCAATCACGGACAGCGATTGATATTTCTAATCGTCGTGATCCACCTCCCCAGGACCTTGGAGCCACGTTTACAAATAGGAATAGGGTACGTGGGAGGGATAGAACGTACAGCCAATAAAATCATGTGGCGCCGATGGGCGTGTTGAGGCCGCTGCCTGGCTTAGGGCGGAAACAGATTCTCTGCATAAGAAGGGGAACGAAAG
208	EIF1AX	EIF1AX_chrX_20159853_C_T_UTR5	GAGTCGCGGCGCCATTTGCTGCCGCCGAGCGTGGACGCAGGCGGATCTCTGAAGAGCTGGGTCGCCAGCCTCTCCCGCGCACGTTGCCTGGCCTCCAGCACCTACTTGGTCCCACGCGCTCCCTCGTGTCGCCCCTCGGAGCAGCAGCCGCCGCGGTCGCCGCTACCCGGAAAGAAGTCAGAGACGCCGCGAGGTCGCCGCCACCGCC
208	EIF1AX	EIF1AX_chrX_20159910_G_A_UTR5	GAGTCGCGGCGCCATTTGCTGCCGCCGAGCGTGGACGCAGGCGGATCTCTGAAGAGTTGGGTCGCCAGCCTCTCCCGCGCACGTTGCCTGGCCTCCAGCACCTACTTGGTCCCGCGCGCTCCCTCGTGTCGCCCCTCGGAGCAGCAGCCGCCGCGGTCGCCGCTACCCGGAAAGAAGTCAGAGACGCCGCGAGGTCGCCGCCACCGCC
208	EIF1AX	EIF1AX_chrX_20159910_WT_UTR5	GAGTCGCGGCGCCATTTGCTGCCGCCGAGCGTGGACGCAGGCGGATCTCTGAAGAGCTGGGTCGCCAGCCTCTCCCGCGCACGTTGCCTGGCCTCCAGCACCTACTTGGTCCCGCGCGCTCCCTCGTGTCGCCCCTCGGAGCAGCAGCCGCCGCGGTCGCCGCTACCCGGAAAGAAGTCAGAGACGCCGCGAGGTCGCCGCCACCGCC
208	THSD4	THSD4_chr15_71839631_C_T_UTR5	ATTACATGAAGAGATCAGCTTACCAGTTTTCTTCAGAACAGAGGCTGAGCTCGAAGCGCCGGGCAGTACAGTGAGGGAGAGCCGAGGGAATCAGCGCGGTGCCTAGCGGAACTCCAGGGCTGGAATCCCGAGACACAAGTGCATCTGCTAGCTGTTAGCACTTGGCAGACGGAGTTCTCCTCTAGGGTAGTTCTAACTTTGGGTAATA
208	THSD4	THSD4_chr15_71839635_C_T_UTR5	ATTACATGAAGAGATCAGCTTACCAGTTTTCTTCAGAACAGAGGCTGAGCTCGAAGCGCCGGGCAGTACAGTGAGGGAGAGCCGAGGGAACCAGTGCGGTGCCTAGCGGAACTCCAGGGCTGGAATCCCGAGACACAAGTGCATCTGCTAGCTGTTAGCACTTGGCAGACGGAGTTCTCCTCTAGGGTAGTTCTAACTTTGGGTAATA
208	THSD4	THSD4_chr15_71839635_WT_UTR5	ATTACATGAAGAGATCAGCTTACCAGTTTTCTTCAGAACAGAGGCTGAGCTCGAAGCGCCGGGCAGTACAGTGAGGGAGAGCCGAGGGAACCAGCGCGGTGCCTAGCGGAACTCCAGGGCTGGAATCCCGAGACACAAGTGCATCTGCTAGCTGTTAGCACTTGGCAGACGGAGTTCTCCTCTAGGGTAGTTCTAACTTTGGGTAATA
209	CDH26	CDH26_chr20_58571514_A_G_UTR5	CTTGGCAAGGCTAATAAGAAAGCAGCTTTTCCAAGAAACAATACAATATTACTGGCCAGATAGTATTATTGATTAATTCAACAAACAGTTATGTAGCGTCTACTGGTACCCTGGAACTGTGCTGAACTTTATAGCTACACAGATGACTAAGACGCAATTTGGCCTTGCCAGTTCATGACTGAGTTATACATGAACAGAACAAGATCCTC
209	CDH26	CDH26_chr20_58571514_WT_UTR5	CTTGGCAAGGCTAATAAGAAAGCAGCTTTTCCAAGAAACAATACAATATTACTGGCCAGATAGTATTATTGATTAATTCAACAAACAGTTATGTAGCATCTACTGGTACCCTGGAACTGTGCTGAACTTTATAGCTACACAGATGACTAAGACGCAATTTGGCCTTGCCAGTTCATGACTGAGTTATACATGAACAGAACAAGATCCTC
209	DCAF5	DCAF5_chr14_69619772_G_C_UTR5	AGAGGCAGAGGGAGGAGCCTCGGGGGGAAGGAGAGGGAGGGGACCGTCAGGAAGCCGCGAACGCCGCCGAGTGTCTGCACACCTCGCTCTGCCTGCCATGGCTGGTTAAAGAACCATCCGGATCGCAGCGCGGGGGGAGGGCGGGGTGGGGGGAGCAGCGGCCGCGCGTGAGGCCGAGGGACGGCGGCGCGAGCGGCGGCGGTTCCAGC
209	DCAF5	DCAF5_chr14_69619772_WT_UTR5	AGAGGCAGAGGGAGGAGCCTCGGGGGGAAGGAGAGGGAGGGGACCGTCAGGAAGCCGCGAACGCCGCCGAGTGTCTGCACACCTCGCTCTGCCTGCCATGGCTGGTTAAAGAACCATCCGGATCGCAGCGCGGGGGGAGGGCCGGGTGGGGGGAGCAGCGGCCGCGCGTGAGGCCGAGGGACGGCGGCGCGAGCGGCGGCGGTTCCAGC
209	RBMX	RBMX_chrX_135962794_G_C_UTR5	GGTCCTTCAGCCTCGTTCCCGGGCAGTATAAAGTTTGCTGTCTCCTTTGTTCGCCCTCGTTGCGCAGTAGTGCTAGCGGCTTCGCGGTTCGGTCCTCGCACCCGGCAGCCGCCACTGGTGCTGAGCTGCTAGGAAGCCCCTATCGGCGAGCTCGTTGGAGCTTGAACCCATTGTCACCCCTCCGACTCACCGGCCCAAAAAAAAAAAAC
209	RBMX	RBMX_chrX_135962794_WT_UTR5	GGTCCTTCAGCCTCGTTCCCGGGCAGTATAAAGTTTGCTGTCTCCTTTGTTCGCCCTCGTTGCGCAGTAGTGCTAGCGGCTTCGCGGTTCGGTCCTCGCACCCGGCAGCCGCCACTGGTGCTGAGCTGCTAGGAAGCCCCTATCGCCGAGCTCGTTGGAGCTTGAACCCATTGTCACCCCTCCGACTCACCGGCCCAAAAAAAAAAAAC
210	GINS4	GINS4_chr8_41387707_C_T_UTR5	GTGCCTGGGCGGAAACTTTGCGAGAGTAGCGCGGGAGCTGAGAAGTTGCAGGGTTGAGTTGGTCCCGGCAAGTCCTTGAGCAGTTTGTTCCTCTGTCTTCCCGCTTCCTGGTGCCCCGACTGCGTCCCCACGAACGCCCCGTCCTTACCGCCGGCTGCTGTGGAGTGCCTCGCTGTCTCCCAGGTCCCCGAGTTCTTGGTTTCAGAGAAG
210	GINS4	GINS4_chr8_41386727_G_A_UTR5	GTACCTGGGCGGAAACTTTGCGAGAGTAGCGCGGGAGCTGAGAAGTTGCAGGGTTGAGTTGGTCCCGGCAAGTCCTTGAGCAGTTTGTTCCTCTGTCTTCCCGCTTCCTGGTGCCCCGACTGCGTCCCCACGAACGCCCCGTCCTTACCGCCGGCTGCTGTGGAGTGCCTCGCTGTCTCCCAGGTCCCCGAGTTCCTGGTTTCAGAGAAG
210	GINS4	GINS4_chr8_41386727_WT_UTR5	GTGCCTGGGCGGAAACTTTGCGAGAGTAGCGCGGGAGCTGAGAAGTTGCAGGGTTGAGTTGGTCCCGGCAAGTCCTTGAGCAGTTTGTTCCTCTGTCTTCCCGCTTCCTGGTGCCCCGACTGCGTCCCCACGAACGCCCCGTCCTTACCGCCGGCTGCTGTGGAGTGCCTCGCTGTCTCCCAGGTCCCCGAGTTCCTGGTTTCAGAGAAG
211	OSTF1	OSTF1_chr9_77703444_C_G_UTR5	ACTGCTCCGGCGGCCGCGGGGCGGGGCGGAGCACTCGGCGGAGCCGGTCTGCCTGCGTCCGCTCTTCCCGCAGCCAAGGGTGGGCGCCGGTCCTAGGAGGCGCACGGTTGTAAGCCAGACAAAAAGAACTGGGGTGCCCGGAGTGCCAGGTGGCGGGCAAGCGGTGGGCTTTTCGGCGGGGTCTTTAGGATTTGCAGCTCCAGGAAGCGAG
211	OSTF1	OSTF1_chr9_77703488_T_G_UTR5	ACTGCTCCGGCGGCCGCGGGGCGGGGCGGAGCACTCGGCGGAGCCGCTCTGCCTGCGTCCGCTCTTCCCGCAGCCAAGGGTGGGCGCCGGGCCTAGGAGGCGCACGGTTGTAAGCCAGACAAAAAGAACTGGGGTGCCCGGAGTGCCAGGTGGCGGGCAAGCGGTGGGCTTTTCGGCGGGGTCTTTAGGATTTGCAGCTCCAGGAAGCGAG
211	OSTF1	OSTF1_chr9_77703488_WT_UTR5	ACTGCTCCGGCGGCCGCGGGGCGGGGCGGAGCACTCGGCGGAGCCGCTCTGCCTGCGTCCGCTCTTCCCGCAGCCAAGGGTGGGCGCCGGTCCTAGGAGGCGCACGGTTGTAAGCCAGACAAAAAGAACTGGGGTGCCCGGAGTGCCAGGTGGCGGGCAAGCGGTGGGCTTTTCGGCGGGGTCTTTAGGATTTGCAGCTCCAGGAAGCGAG
219	FDPS	FDPS_chr1_155278564_C_T_UTR5	TCAGCGCGGCTCATCTTCGCCCAGCTAGGACACGCAGGATCGCGTTATCTGTCCCTCCCGCGGGCACATTGGGAGTTGTAGTCTAATTATATATTTCCGCCCTTAGTGTGGGGAGAGCGGGAACTACTCGACCCACAGAGCCGATCGCGGAGCGGATTCTGCTTTTAGGAGTACCCGCCAACAAGCGGGACCGAGCAGGAATCCGTATCTGGGAACAGA
219	FDPS	FDPS_chr1_155278576_G_A_UTR5	TCAGCGCGGCTCATCTTCGCCCAGCCAGGACACGCAGAATCGCGTTATCTGTCCCTCCCGCGGGCACATTGGGAGTTGTAGTCTAATTATATATTTCCGCCCTTAGTGTGGGGAGAGCGGGAACTACTCGACCCACAGAGCCGATCGCGGAGCGGATTCTGCTTTTAGGAGTACCCGCCAACAAGCGGGACCGAGCAGGAATCCGTATCTGGGAACAGA
219	FDPS	FDPS_chr1_155278576_WT_UTR5	TCAGCGCGGCTCATCTTCGCCCAGCCAGGACACGCAGGATCGCGTTATCTGTCCCTCCCGCGGGCACATTGGGAGTTGTAGTCTAATTATATATTTCCGCCCTTAGTGTGGGGAGAGCGGGAACTACTCGACCCACAGAGCCGATCGCGGAGCGGATTCTGCTTTTAGGAGTACCCGCCAACAAGCGGGACCGAGCAGGAATCCGTATCTGGGAACAGA
223	TDG	TDG_chr12_104359677_A_G_UTR5	GATTTGGCTCCGAGGAGGCGGAAGTGCAGCACAGAAAGGGGGTCCGTGGGGGACGGTAGAAGCCTGGAGGAGGAGCTTGAGTCCGGCCACTGTCTGGGTACTGCCAGCCATCGGGCCCAGGTCTCTGGGGTTGTCTTACCGCAGTGAGTACCACGCGGTACTACAGAGACCGGCTGCCCGTGTGCCCGGCAGGTGGAGCCGCCCGCATCAGCGGCCTCGGGGA
223	TDG	TDG_chr12_104359779_C_T_UTR5	GATTTGGCTCCGAGGAGGCGGAAGTGCAGCACAGAAAGGGGGTCCGTGGGGGACGGTAGAAGCCTGGAGGAGGAGCTTGAGTCCAGCCACTGTCTGGGTACTGCCAGCCATCGGGCCCAGGTCTCTGGGGTTGTCTTACCGCAGTGAGTACCACGCGGTACTACAGAGACCGGCTGCCCGTGTGCCTGGCAGGTGGAGCCGCCCGCATCAGCGGCCTCGGGGA
223	TDG	TDG_chr12_104359763_C_T_UTR5	GATTTGGCTCCGAGGAGGCGGAAGTGCAGCACAGAAAGGGGGTCCGTGGGGGACGGTAGAAGCCTGGAGGAGGAGCTTGAGTCCAGCCACTGTCTGGGTACTGCCAGCCATCGGGCCCAGGTCTCTGGGGTTGTCTTACCGCAGTGAGTACCACGCGGTACTACAGAGACTGGCTGCCCGTGTGCCCGGCAGGTGGAGCCGCCCGCATCAGCGGCCTCGGGGA
223	TDG	TDG_chr12_104359763_WT_UTR5	GATTTGGCTCCGAGGAGGCGGAAGTGCAGCACAGAAAGGGGGTCCGTGGGGGACGGTAGAAGCCTGGAGGAGGAGCTTGAGTCCAGCCACTGTCTGGGTACTGCCAGCCATCGGGCCCAGGTCTCTGGGGTTGTCTTACCGCAGTGAGTACCACGCGGTACTACAGAGACCGGCTGCCCGTGTGCCCGGCAGGTGGAGCCGCCCGCATCAGCGGCCTCGGGGA
224	COMT	COMT_chr22_19939057_G_A_UTR5	TGGAGATAACACAGATCGCTGTGTACACTGTGTGCTCCGGTTGTTGCATCCGAGGGTTGATCGGATGGTGGTTCCCATCCAGATCCAAGTCCTGGCCCCTGATCACAGAGAAACACAGCTGGACATTAAAGTGAAATAACATCTGCTTTGCTGCCGAGCTCAGAGGAGACCCCAGACCCCTCCCGCAGCCAGAGGGCTGGAGCCTGCTCAGAGGTGCTTTGAAG
224	COMT	COMT_chr22_19939057_WT_UTR5	TGGAGATAACACGGATCGCTGTGTACACTGTGTGCTCCGGTTGTTGCATCCGAGGGTTGATCGGATGGTGGTTCCCATCCAGATCCAAGTCCTGGCCCCTGATCACAGAGAAACACAGCTGGACATTAAAGTGAAATAACATCTGCTTTGCTGCCGAGCTCAGAGGAGACCCCAGACCCCTCCCGCAGCCAGAGGGCTGGAGCCTGCTCAGAGGTGCTTTGAAG
224	OLIG3	OLIG3_chr6_137815499_T_G_UTR5	AGTTCAAGCACACACCAACTAGCTGTCCAGGACGCAGCCTAACCAGAGAGAGGGGCGTGGGAGGGAGAGAGGCGGGGAAAAGCAGCGTCTCCGCTTTTCTTCTCACGTCTTGCCGCGGAGAAGTGGGTTCCTGGGCAGTGCAGATTTTTTTTTTTTAATTCAAGATTTTCTTTAATTTCCCGCCTAAAGCCTCCCCACGGTAGGGCCGCATCCCCTGTAATAAA
224	OLIG3	OLIG3_chr6_137815499_WT_UTR5	AGTTCAAGCACACACCAACTAGCTGTCCAGGAAGCAGCCTAACCAGAGAGAGGGGCGTGGGAGGGAGAGAGGCGGGGAAAAGCAGCGTCTCCGCTTTTCTTCTCACGTCTTGCCGCGGAGAAGTGGGTTCCTGGGCAGTGCAGATTTTTTTTTTTTAATTCAAGATTTTCTTTAATTTCCCGCCTAAAGCCTCCCCACGGTAGGGCCGCATCCCCTGTAATAAA
225	MTRNR2L9	MTRNR2L9_chr6_62284157_T_C_UTR5	TATTACTCCTACTGTTAACCCAACACAGGCATGCCCACAAGGAAAGGTTAAAAAAAGTAAAAGGAACTCGGCAAATCTTACCCCGCCTGTTTACCAAAAACATCACCTCTAGCATTACCAGTATTAGAGGCACCGCCTGCCCAGTGACACATGTTTAACGGCCGTGGTACCCTAACCGTGCAAAGGTAGCATGATCACTTGTTCCTTAAATAGGGACTTGTATGA
225	MTRNR2L9	MTRNR2L9_chr6_62284123_T_C_UTR5	TATTACTCCTACTGTTAACCCAACACAGGCATGCCCACAAGGAAAGGTTAAAAAAAGTAAAAGGAACTCGGCAAATCTTACCCCGCCTGTTTACCAAAAACATCACCTCTAGCATCACCAGTATTAGAGGCACCGCCTGCCCAGTGACATATGTTTAACGGCCGTGGTACCCTAACCGTGCAAAGGTAGCATGATCACTTGTTCCTTAAATAGGGACTTGTATGA
225	MTRNR2L9	MTRNR2L9_chr6_62284123_WT_UTR5	TATTACTCCTACTGTTAACCCAACACAGGCATGCCCACAAGGAAAGGTTAAAAAAAGTAAAAGGAACTCGGCAAATCTTACCCCGCCTGTTTACCAAAAACATCACCTCTAGCATTACCAGTATTAGAGGCACCGCCTGCCCAGTGACATATGTTTAACGGCCGTGGTACCCTAACCGTGCAAAGGTAGCATGATCACTTGTTCCTTAAATAGGGACTTGTATGA
229	NCOA4	NCOA4_chr10_51576443_A_T_UTR5	ATTGATTCAATTTTACACTGTGCCAGGCATTGTGGCATTCCACACAAATGGTGAGAAGCTAAAAGTGAGAAATTTGGCACAGGTGAAGAAGGCTGGGTAACACATTTGAAAGACTGCTAAACAGGTCTTGCATGACTGGCCTAAGTGCAAAGTGAAGCTGCCCATCACGCTCCAGCTCTCCAAATCGGAGCCGGCATTTCACCCATGTGATACAGGAGCAGTGAGGAGA
229	NCOA4	NCOA4_chr10_51576443_WT_UTR5	ATTGATTCAATTTTACACTGTGCCAGGCATTGTGGCATTCCACACAAATGGTGAGAAGCTAAAAGTGAGAAATTTGGCACAGGTGAAGAAGGCTGGGTAACACATTTGAAAGACTGCTAAACAGGTCTTGCATGACTGGCCTAAGTGCAAAGTGAAGCAGCCCATCACGCTCCAGCTCTCCAAATCGGAGCCGGCATTTCACCCATGTGATACAGGAGCAGTGAGGAGA
235	FTH1	FTH1_chr11_61735059_A_C_UTR5	ATAAGAGACCACAAGCGACCCGCAGGGCCAGACGTTCTTCGCCGAGAGTCGTCGGGGTTTCCTGCTTCAACAGGGCTTGGACGGAACCCGGCGCTCGTTCCCCACCCCGGCCGGCCGCCCATAGCCAGCCCTCCGTCACCTCTTCACCGCACCCTCGGACTGCCCCAAGGCCCCCGCCGCCGCTCCAGCGCCGCGCAGCCACCGCCGCCGCCGCCGCCTCTCCTTAGTCGCCGCC
235	FTH1	FTH1_chr11_61735034_A_G_UTR5	ATAAGAGACCACAAGCGACCCGCAGGGCCAGACGTTCTTCGCCGAGAGTCGTCGGGGTTTCCTGCTTCAACAGTGCTTGGACGGAACCCGGCGCTCGTCCCCCACCCCGGCCGGCCGCCCATAGCCAGCCCTCCGTCACCTCTTCACCGCACCCTCGGACTGCCCCAAGGCCCCCGCCGCCGCTCCAGCGCCGCGCAGCCACCGCCGCCGCCGCCGCCTCTCCTTAGTCGCCGCC
235	FTH1	FTH1_chr11_61735080_G_T_UTR5	ATAAGAGACCACAAGCGACCCGCAGGGCCAGACGTTCTTCGCCGAGAGTCGTAGGGGTTTCCTGCTTCAACAGTGCTTGGACGGAACCCGGCGCTCGTTCCCCACCCCGGCCGGCCGCCCATAGCCAGCCCTCCGTCACCTCTTCACCGCACCCTCGGACTGCCCCAAGGCCCCCGCCGCCGCTCCAGCGCCGCGCAGCCACCGCCGCCGCCGCCGCCTCTCCTTAGTCGCCGCC
235	FTH1	FTH1_chr11_61735080_WT_UTR5	ATAAGAGACCACAAGCGACCCGCAGGGCCAGACGTTCTTCGCCGAGAGTCGTCGGGGTTTCCTGCTTCAACAGTGCTTGGACGGAACCCGGCGCTCGTTCCCCACCCCGGCCGGCCGCCCATAGCCAGCCCTCCGTCACCTCTTCACCGCACCCTCGGACTGCCCCAAGGCCCCCGCCGCCGCTCCAGCGCCGCGCAGCCACCGCCGCCGCCGCCGCCTCTCCTTAGTCGCCGCC
235	HOXB8	HOXB8_chr17_46692092_G_A_UTR5	CCTTTTCTATTCCTGGAAACCACAAAAAGTGTGTCGGCTTCGAGATCTTCTTCGCCTTTTCTTTCTTTTCTTTTTTTCCCTCCTCTCTTTCCCTCTCCTTTCCTGGCGAGGGTGACTAGGAGCCGGCGAATCCGCGTTTTTTTCTCTCTCTCCCTCCCTTTCCCCCTCCCCACCCCCTCCCCAACAGCCCCCAACTATAGCCTCCGCCGTCGCCGCCGCCTCAAAATTCAATAAA
235	HOXB8	HOXB8_chr17_46692092_WT_UTR5	CCTTTTCTATTCCTGGAAACCACAAAAAGTGTGTCGGCTTCGAGATCTTCTTCGCCTTTTCTTTCTTTTCTTTTTTTCCCTCCTCTCTTTCCCTCTCCTTTCCTGGCGAGGGTGACTAGGAGCCGGCGAATCCGCGTTTTTTTCTCTCTCTCCCTCCCTTTCCCCCTCCCCACCCCCTCCCCAACAGCCCCCAACTATAGCCTCCGCCGCCGCCGCCGCCTCAAAATTCAATAAA
243	TAF1D	TAF1D_chr11_93474617_C_T_UTR5	GATTTCGGCCTGACTATTACTTGGGCCACGGAAATAGCCAACCCTTTTCTTCCGCACGGTTGGAGGAGGTCGGCTGGTTATCGGGAATTGGAGGGCTGAGGTCGGGAGGGTGGTGTGTACAGAGCTCTAGGACACCAGGCCAGTCGCGGGTTTTGGGCCGAGGCCTGGGTTACAAGCAGCAAGTGCGCGGTTGGGGCCACTGCGAGGCCGTTTTAGAAAACTGTTTAAAACAAAGAGCAATTG
243	TAF1D	TAF1D_chr11_93474691_T_C_UTR5	GATTTCGGCCTGGCTATTACTTGGGCCACGGAAATAGCCAACCCTTTTCTTCCGCACGGTTGGAGGAGGTCGGCTGGTTATCGGGAGTTGGAGGGCTGAGGTCGGGAGGGTGGTGTGTACAGAGCTCTAGGACACCAGGCCAGTCGCGGGTTTTGGGCCGAGGCCTGGGTTACAAGCAGCAAGTGCGCGGTTGGGGCCACTGCGAGGCCGTTTTAGAAAACTGTTTAAAACAAAGAGCAATTG
243	TAF1D	TAF1D_chr11_93474691_WT_UTR5	GATTTCGGCCTGACTATTACTTGGGCCACGGAAATAGCCAACCCTTTTCTTCCGCACGGTTGGAGGAGGTCGGCTGGTTATCGGGAGTTGGAGGGCTGAGGTCGGGAGGGTGGTGTGTACAGAGCTCTAGGACACCAGGCCAGTCGCGGGTTTTGGGCCGAGGCCTGGGTTACAAGCAGCAAGTGCGCGGTTGGGGCCACTGCGAGGCCGTTTTAGAAAACTGTTTAAAACAAAGAGCAATTG
246	NR5A2	NR5A2_chr1_199996896_C_T_UTR5	GAAACTGGATACATGGTTTACAGCAGGTCACTAATGTTGGAAAAAGTACAGAGTCCAGGGAAAGACTTGCTTGTAACTTTATGAATTCTGGATTTTTTTTTTTCCTTTGCTTTTTCTTAACTTTCACTAAGGGTTACTGTAGTCTGATGTGTCCTTCCCAAGGCCATGAAATTTGACAAGCTGCACTTTTCTTTTGCTCAATGATTTCTGCTTTAAGCCAAAGAACTGCCTATAATTTCACTAAGA
246	NR5A2	NR5A2_chr1_199996832_T_C_UTR5	GAAACTGGATACATGGTTTACAGCAGGTCACTAATGTTGGAAAAAGTACAGAGTCCAGGGAAAGACTTGCTTGTAACTTTATGAATTCTGGATTTTTTTTTTCCCTTTGCTTTTTCTTAACTTTCACTAAGGGTTACTGTAGTCTGATGTGTCCTTCCCAAGGCCACGAAATTTGACAAGCTGCACTTTTCTTTTGCTCAATGATTTCTGCTTTAAGCCAAAGAACTGCCTATAATTTCACTAAGA
246	NR5A2	NR5A2_chr1_199996832_WT_UTR5	GAAACTGGATACATGGTTTACAGCAGGTCACTAATGTTGGAAAAAGTACAGAGTCCAGGGAAAGACTTGCTTGTAACTTTATGAATTCTGGATTTTTTTTTTTCCTTTGCTTTTTCTTAACTTTCACTAAGGGTTACTGTAGTCTGATGTGTCCTTCCCAAGGCCACGAAATTTGACAAGCTGCACTTTTCTTTTGCTCAATGATTTCTGCTTTAAGCCAAAGAACTGCCTATAATTTCACTAAGA
247	ZSCAN1	ZSCAN1_chr19_58547354_A_G_UTR5	GTGCGGGGATGGGGTCCGCCCGCGGCGTTGGGCGCGCTCGCCAGCCCAGGGGTCGCCATGACCGAGTGGCCCAGGCCCGAGCGAAGCCCGCGCGCGGTCACATGGGAGCCCGGCACCATTTGGAGGAGATTCAGAGAAGCCCCTGATTGCTGATTCTGTCCGCCTGCCACACCGGCTCTGTCCGGAGCCACTGGGACTCGGGATCCAGTCCACACACACCCCTCAGAGGGGCACTGTGGCCAGAGAA
247	ZSCAN1	ZSCAN1_chr19_58547352_C_T_UTR5	GTGCGGGGATGGGGTCCGCCCGCGGCGTTGGGCGCGCTCGCCAGCCCAGGGGTCGCCATGACCGAGTGGCCCAGGCCCGAGCGAAGCCCGCGCGCGGTCACATGGGAGCCTGACACCATTTGGAGGAGATTCAGAGAAGCCCCTGATTGCTGATTCTGTCCGCCTGCCACACCGGCTCTGTCCGGAGCCACTGGGACTCGGGATCCAGTCCACACACACCCCTCAGAGGGGCACTGTGGCCAGAGAA
247	ZSCAN1	ZSCAN1_chr19_58547352_WT_UTR5	GTGCGGGGATGGGGTCCGCCCGCGGCGTTGGGCGCGCTCGCCAGCCCAGGGGTCGCCATGACCGAGTGGCCCAGGCCCGAGCGAAGCCCGCGCGCGGTCACATGGGAGCCCGACACCATTTGGAGGAGATTCAGAGAAGCCCCTGATTGCTGATTCTGTCCGCCTGCCACACCGGCTCTGTCCGGAGCCACTGGGACTCGGGATCCAGTCCACACACACCCCTCAGAGGGGCACTGTGGCCAGAGAA
248	HNRNPH3	HNRNPH3_chr10_70091815_C_A_UTR5	AGTTCTCGCTCCGCCCCCCACTTCTTGCTCGTTCCCTCCCATCCCCCAAAGCCAGTAGCTGTGCTGCGCAGCTCCCTAAGCGGTTGTCACCGCTGGAGACGGTTGGGAGAACCGTTGTGGCGAGCGCTACACGAGGCAAACGACTTCTCCCTTCTTTGAACTGGACCCCGCGAGCACCAGAGTCGGCGTAACTATCGCCTGACAGGGTATCTGAAGTAAAAGGGGCATTTAAATCAAACGGTATTGAG
248	HNRNPH3	HNRNPH3_chr10_70091873_G_A_UTR5	AGTTCTCGCTCCGCCCCCCACTTCTTGCTCGTTCCCTCCCATCCCCCCAAGCCAGTAGCTGTGCTGCGCAGCTCCCTAAGCGGTTGTCACCGCTGGAGACGGTTGAGAGAACCGTTGTGGCGAGCGCTACACGAGGCAAACGACTTCTCCCTTCTTTGAACTGGACCCCGCGAGCACCAGAGTCGGCGTAACTATCGCCTGACAGGGTATCTGAAGTAAAAGGGGCATTTAAATCAAACGGTATTGAG
248	HNRNPH3	HNRNPH3_chr10_70091873_WT_UTR5	AGTTCTCGCTCCGCCCCCCACTTCTTGCTCGTTCCCTCCCATCCCCCCAAGCCAGTAGCTGTGCTGCGCAGCTCCCTAAGCGGTTGTCACCGCTGGAGACGGTTGGGAGAACCGTTGTGGCGAGCGCTACACGAGGCAAACGACTTCTCCCTTCTTTGAACTGGACCCCGCGAGCACCAGAGTCGGCGTAACTATCGCCTGACAGGGTATCTGAAGTAAAAGGGGCATTTAAATCAAACGGTATTGAG
248	PAPSS2	PAPSS2_chr10_89419665_C_T_UTR5	CTAGGCGGCGGCGGCCGGGTCCCCAAGGCTGGGCGCTGCTTGCGGAACCGACGGGGCGGAGAGGAGCGTGGCGGGAGGAGGAGTAGGAGAAGGGGGCTGGTCAAGGGAAGTGCGACGTGTCTGCGGAGCCTTTTTATACCTCCTTCCCGGGAGTCCGGCAGCCGCTGCTGCTGCTGCTGCCGCCGCCGCCGTCCCTGCGTCCTTCGGTCTCTGCTCCCGGGACCCGGGCTCCGCCGCAGCCAGCCAGC
248	PAPSS2	PAPSS2_chr10_89419665_WT_UTR5	CTAGGCGGCGGCGGCCGGGTCCCCAAGGCTGGGCGCTGCTTGCGGAACCGACGGGGCGGAGAGGAGCGTGGCGGGAGGAGGAGTAGGAGAAGGGGGCTGGTCAAGGGAAGTGCGACGTGTCTGCGGAGCCTTTTTATACCTCCTTCCCGGGAGTCCGGCAGCCGCTGCTGCTGCTGCCGCCGCCGCCGCCGTCCCTGCGTCCTTCGGTCTCTGCTCCCGGGACCCGGGCTCCGCCGCAGCCAGCCAGC
250	NRG1	NRG1_chr8_32579402_G_A_UTR5	TCTGAACCTTTCCTTTGGAAAACTAATGACTCCACCTATCATTCCCTTGGCATCTAGAGAAGCTACATTAGGTGGCACAGCTCTTTCTGCTCAGCTTCTGCTCCAGAGCTTCATCTTCAGGAACCACCTAAACATTTTTTTCCCCAGTAGGAGTTCAGTCTGCTCATTATACCTAATTGCAAAGGAGCTATATTCAGAGCAAGAATAATAATTTCAGATTTTTTAACTGGACTTCAAAGAGCAGGAAAGT
250	NRG1	NRG1_chr8_32579402_WT_UTR5	TCTGAACCTTTCCTTTGGAAAACTAATGACTCCACCTATCATTCCCTTGGCATCTAGAGAAGCTACATTAGGTGGCACAGCTCTTTCTGCTCAGCTTCTGCTCCAGAGCTTCATCTTCAGGAACCACCTAAGCATTTTTTTCCCCAGTAGGAGTTCAGTCTGCTCATTATACCTAATTGCAAAGGAGCTATATTCAGAGCAAGAATAATAATTTCAGATTTTTTAACTGGACTTCAAAGAGCAGGAAAGT
251	DDX11	DDX11_chr12_31226979_A_G_UTR5	TGCGCAGCGGCGGGGGTTGTTCCGGCTGCCTTTCACTGAGGGGACCCGCCAGTTTCTAACTCAGTGGCGTTTGCCCTGATTCCCGGGGCCTGGCTTTCAGCGTAGCAATTCTGCCGGCGAAGAAGGTGAGCGCAGTGCTGTGTGGCAGCAGAGCTCCTTAGGACGAGGAGCAGCGGGACGAGGAAGGGCAGACTGGTGAAGTCGCAAACTGGGCGTCTGTTCCGGCGCCGGACCCCTATTTGCAAAGGTCC
251	DDX11	DDX11_chr12_31226934_C_T_UTR5	TGCGCAGCGGCGGGGGTTGTTCCGGCTGCCTTTCACTGAGGGGACCCGCCAGTTTCTAACTCAGTGGCGTTTGCCCTGATTCCCGGGGCCTGGCTTTCAGCGTAGCAATTCTGCCGGCGAAGAAGGTGAGCGCAGTGCTGTGTGGCAGCAGAGCTTCTTAGGACGAGGAGCAGCGGGACGAGGAAGGGCAGACTGGTGAAATCGCAAACTGGGCGTCTGTTCCGGCGCCGGACCCCTATTTGCAAAGGTCC
251	DDX11	DDX11_chr12_31226934_WT_UTR5	TGCGCAGCGGCGGGGGTTGTTCCGGCTGCCTTTCACTGAGGGGACCCGCCAGTTTCTAACTCAGTGGCGTTTGCCCTGATTCCCGGGGCCTGGCTTTCAGCGTAGCAATTCTGCCGGCGAAGAAGGTGAGCGCAGTGCTGTGTGGCAGCAGAGCTCCTTAGGACGAGGAGCAGCGGGACGAGGAAGGGCAGACTGGTGAAATCGCAAACTGGGCGTCTGTTCCGGCGCCGGACCCCTATTTGCAAAGGTCC
252	MAT1A	MAT1A_chr10_82049249_WT_UTR5	GAGTCGCTCAGGAGCAAGCTGTGGCAAGCTGGAGGGAGGGACACATCCCGTGTTCCATCCACTCCCTCCCTTCTCAGCAGTCCTCGCCTGTTCTCACGTGCTCACAGGCAGTTAGGCAGAAGTGATCCCCGTGGCTCTGCCAAAGACAAGCCTGTTGGGTTGAAAGAAGAAGAAGAAGAAAAAAAAACTCAGGCAAAGTCACAGCCTCAAAATTGTTCACTGAAAGAAGCGTGAGTGGAGAAGTGTGAGAAG
256	GOLGA5	GOLGA5_chr14_93260682_A_G_UTR5	AGTCGCCTGCAGGTGGCTGTTCGCGTCTCCCTGCCGTGCAGGCAGCTCGAAAGCCACTCTGTTGTGGGGTCCTCGCTTCCCTTCCACGTCTCCCGGAAGCGGTAGCGGGGCCCCGGCGGGTCGGGGAGGAGGTTTACTCAGCTTGGGCCCCCTCCGGGCCAGCCGCCGAGGGGGCGCGGCCCAGGACGGCGGCTAGGCCGTAGTGCAGCCTCTCCGGAGTCCTCAGGTTTGCCAATAGGATTATCCTGCTGCCATC
256	GOLGA5	GOLGA5_chr14_93260682_WT_UTR5	AGTCGCCTGCAGGTGGCTGTTCGCGTCTCCCTGCCGTGCAGGCAGCTCGAAAGCCACTCTGTTGTGGGGTCCTCGCTTCCCTTCCACGTCTCCCGGAAGCGGTAGCAGGGCCCCGGCGGGTCGGGGAGGAGGTTTACTCAGCTTGGGCCCCCTCCGGGCCAGCCGCCGAGGGGGCGCGGCCCAGGACGGCGGCTAGGCCGTAGTGCAGCCTCTCCGGAGTCCTCAGGTTTGCCAATAGGATTATCCTGCTGCCATC
256	MLF1	MLF1_chr3_158289140_A_C_UTR5	TATCCCGGCGGGCACCGCCTGCGCCGCGGCGAGTGAGGCGTCGTCCGTACTGGAGGCTAGCTCTTGTCGCGGCCGCGGCGAGTTAACATCGTTTTTCCAATCTGTCCGCGGCTGCCGCCACCCAAGACAGAGCCAGAATGTTCAGGATGCTGAACAGCAGTTTTGAGGATGACCCCTTCTTCTCGTGCGTTACGGGAGCCAGGAGTCCGGGGTCGCGCGGGAATTAAGTGAGTCCATTCTTGCACACCGAGAAAAT
256	MLF1	MLF1_chr3_158288988_A_T_UTR5	TATCCCGGCGGGCACCGCCTGCGCCGCGGCGAGTGTGGCGTCGTCCGTACTGGAGGCTAGCTCTTGTCGCGGCCGCGGCGAGTTAACATCGTTTTTCCAATCTGTCCGCGGCTGCCGCCACCCAAGACAGAGCCAGAATGTTCAGGATGCTGAACAGCAGTTTTGAGGATGACCCCTTCTTCTCGTGAGTTACGGGAGCCAGGAGTCCGGGGTCGCGCGGGAATTAAGTGAGTCCATTCTTGCACACCGAGAAAAT
256	MLF1	MLF1_chr3_158288988_WT_UTR5	TATCCCGGCGGGCACCGCCTGCGCCGCGGCGAGTGAGGCGTCGTCCGTACTGGAGGCTAGCTCTTGTCGCGGCCGCGGCGAGTTAACATCGTTTTTCCAATCTGTCCGCGGCTGCCGCCACCCAAGACAGAGCCAGAATGTTCAGGATGCTGAACAGCAGTTTTGAGGATGACCCCTTCTTCTCGTGAGTTACGGGAGCCAGGAGTCCGGGGTCGCGCGGGAATTAAGTGAGTCCATTCTTGCACACCGAGAAAAT
257	ASPM	ASPM_chr1_197115623_G_A_UTR5	ATTGGTGGAGGCGGCAAGTTTAAACAGAGTCAAAACGCCATACTTGTTTGGCTCCTCTTTTTAATTTGCGAGTTTATTGGGCTTGTTTTCTGTTTTCTAGGGAGTAGGTTAGTGGAAAAGAAAAAGGGCCGAATTCACTCCCACGACCTCTACAGCCGCCCCTGAGGGGAAGCGGTCAGCGTAAGTCCCGGATCCCCGCTCTGGAGCCGCCTCGTGGGAGCGGGGCAAGGAGATCCAGGAGGGGTCTCGAATCTGCC
257	ASPM	ASPM_chr1_197115824_T_C_UTR5	GTTGGTGGAGGCGGCAAGTTTAAACAGAGTCAAAACGCCATACTTGTTTGGCTCCTCTTTTTAATTTGCGAGTTTATTGGGCTTGTTTTCTGTTTTCTAGGGAGTAGGTTAGTGGAAAAGAAAAAGGGCCGAATTCACTCCCACGACCTCTACAGCCGCCCCTGAGGGGAAGCGGTCAGCGTAAGTCCCGGATCCCCGCTCCGGAGCCGCCTCGTGGGAGCGGGGCAAGGAGATCCAGGAGGGGTCTCGAATCTGCC
257	ASPM	ASPM_chr1_197115824_WT_UTR5	ATTGGTGGAGGCGGCAAGTTTAAACAGAGTCAAAACGCCATACTTGTTTGGCTCCTCTTTTTAATTTGCGAGTTTATTGGGCTTGTTTTCTGTTTTCTAGGGAGTAGGTTAGTGGAAAAGAAAAAGGGCCGAATTCACTCCCACGACCTCTACAGCCGCCCCTGAGGGGAAGCGGTCAGCGTAAGTCCCGGATCCCCGCTCCGGAGCCGCCTCGTGGGAGCGGGGCAAGGAGATCCAGGAGGGGTCTCGAATCTGCC
257	HNRNPCL1	HNRNPCL1_chr1_12908303_A_G_UTR5	CCTGGAGTTCCTGCTTGGCTCTTCCTGAGGTCTGAGCTACAACTACAACCAGAGGTCTAAACTACAACCAGATCTGAATTCTTGTTGGGAGCCATTCTGTGAAGAGACGAAGACTGAGCTGGTTTGGCTGCATTTCTGGCCTCGAGCCGCAGTCAGTTTCTCCCCGTAGAACCCGGCAGTAGGAGACTTAGAATCGAATCTCTTCTCCCTCCCGCCTCCTGTTTTTGGCTTTTTGAGAAACCTTATCATCCAACACA
257	HNRNPCL1	HNRNPCL1_chr1_12908291_C_T_UTR5	CCTGGAGTTCCTGCTTGGCTCTTCCTGAGGTCTGAGCTACAACTACAACCAGAGGTCTAAACTACAACCAGATCTGAATTCTTGTTGGGAGCCATTTTGTGAAGAGACAAAGACTGAGCTGGTTTGGCTGCATTTCTGGCCTCGAGCCGCAGTCAGTTTCTCCCCGTAGAACCCGGCAGTAGGAGACTTAGAATCGAATCTCTTCTCCCTCCCGCCTCCTGTTTTTGGCTTTTTGAGAAACCTTATCATCCAACACA
257	HNRNPCL1	HNRNPCL1_chr1_12908591_G_A_UTR5	CCTGGAGTTCCTGCTTGGTTCTTCCTGAGGTCTGAGCTACAACTACAACCAGAGGTCTAAACTACAACCAGATCTGAATTCTTGTTGGGAGCCATTTTGTGAAGAGACGAAGACTGAGCTGGTTTGGCTGCATTTCTGGCCTCGAGCCGCAGTCAGTTTCTCCCCGTAGAACCCGGCAGTAGGAGACTTAGAATCGAATCTCTTCTCCCTCCCGCCTCCTGTTTTTGGCTTTTTGAGAAACCTTATCATCCAACACA
257	HNRNPCL1	HNRNPCL1_chr1_12908591_WT_UTR5	CCTGGAGTTCCTGCTTGGCTCTTCCTGAGGTCTGAGCTACAACTACAACCAGAGGTCTAAACTACAACCAGATCTGAATTCTTGTTGGGAGCCATTTTGTGAAGAGACGAAGACTGAGCTGGTTTGGCTGCATTTCTGGCCTCGAGCCGCAGTCAGTTTCTCCCCGTAGAACCCGGCAGTAGGAGACTTAGAATCGAATCTCTTCTCCCTCCCGCCTCCTGTTTTTGGCTTTTTGAGAAACCTTATCATCCAACACA
257	SLC1A2	SLC1A2_chr11_35344223_C_A_UTR5	AGGCCAGAGATTTATTCGAGCTTCGGCGGGGGAGGGAGCGCAGCTGGGCCGCGTTTAGGCTGCACCACCCGCGTGTTTCAGCCGCTCGACTCCGCTGGACCTGGGACCCCCAGACGTGGGAGGATGGGGGTTACCTAGTGTCTTCCAGTAGGGCAATCTCTGGACATCTTTATCTCCCCAGTACCTCTCCAGATCCTGAAGCCTGGGGCCAGGGAGGAGAGGTTAGATGTCAGCAGTGGAAGGACAGTGCCAACAAT
257	SLC1A2	SLC1A2_chr11_35441577_C_T_UTR5	AGGCCAGAGATTTATTCGAGCTTCGGCGGGGGAAGGAGCGCAGCTGGGCCGCGTTTAGGCTGCACCACCCGCGTGTTTCAGCCGCTCGACTCCGCTGGACCTGGGACCCCCAGACGTGGGAGGATGGGGGTGACCTAGTGTCTTCCAGTAGGGCAATCTCTGGACATCTTTATCTCCCCAGTACCTCTCCAGATCCTGAAGCCTGGGGCCAGGGAGGAGAGGTTAGATGTCAGCAGTGGAAGGACAGTGCCAACAAT
257	SLC1A2	SLC1A2_chr11_35441577_WT_UTR5	AGGCCAGAGATTTATTCGAGCTTCGGCGGGGGAGGGAGCGCAGCTGGGCCGCGTTTAGGCTGCACCACCCGCGTGTTTCAGCCGCTCGACTCCGCTGGACCTGGGACCCCCAGACGTGGGAGGATGGGGGTGACCTAGTGTCTTCCAGTAGGGCAATCTCTGGACATCTTTATCTCCCCAGTACCTCTCCAGATCCTGAAGCCTGGGGCCAGGGAGGAGAGGTTAGATGTCAGCAGTGGAAGGACAGTGCCAACAAT
258	MAT1A	MAT1A_chr10_82049249_delTTTTTC_UTR5	GAGTCGCTCAGGAGCAAGCTGTGGCAAGCTGGAGGGAGGGACACATCCCGTGTTCCATCCACTCCCTCCCTTCTCAGCAGTCCTCGCCTGTTCTCACGTGCTCACAGGCAGTTAGGCAGAAGTGATCCCCGTGGCTCTGCCAAAGACAAGCCTGTTGGGTTGAAAGAAGAAGAAGAAGAAAAATTCTTCAAAACTCAGGCAAAGTCACAGCCTCAAAATTGTTCACTGAAAGAAGCGTGAGTGGAGAAGTGTGAGAAG
261	RCAN1	RCAN1_chr21_35899182_A_G_UTR5	AAGGTGTTGACGTCACCTCTTTCCAGTAGAAACTTACACTTTGTCCCTGTCTGCCTGCAAGCATGCAGGACTTGACTCAGGAATTTGCTGTCCAAACAGGATGCTGTGGAAGCTGCACTTTTTTTTCCCCCAGGGAGTGGGGGCTGGCCCTTACTGCTTTATAAGCACCAGCTCAAGAAGGAACCTACAGCCTCTTGGAAAGGAATCTCACTAGGGGCTTGACTGCGTGGGTCTGTAGCGCTTTCACTGTAAGAAAGCAAG
261	RCAN1	RCAN1_chr21_35899135_G_A_UTR5	AAGGTGTTGACGTCACCTCTTTCCAGTAGAAACTTACACTTTGTCCCTGTCTGCCTGCAAGCATGCAGGACTTGACTCAGGAATTTGCTGTCCAAACAGGATGCTGTGGAAGCTGCACTTTTTTTTTCCCCAGGGAGTGGGGGCTGGCCCTTACTGCTTTATAAGCACCAGCTTAAGAAGGAACCTACAGCCTCTTGGAAAGGAATCTCACTAGGGGCTTGACTGCGTGGGTCTGTAGCGCTTTCACTGTAAGAAAGCAAG
261	RCAN1	RCAN1_chr21_35899135_WT_UTR5	AAGGTGTTGACGTCACCTCTTTCCAGTAGAAACTTACACTTTGTCCCTGTCTGCCTGCAAGCATGCAGGACTTGACTCAGGAATTTGCTGTCCAAACAGGATGCTGTGGAAGCTGCACTTTTTTTTTCCCCAGGGAGTGGGGGCTGGCCCTTACTGCTTTATAAGCACCAGCTCAAGAAGGAACCTACAGCCTCTTGGAAAGGAATCTCACTAGGGGCTTGACTGCGTGGGTCTGTAGCGCTTTCACTGTAAGAAAGCAAG
262	CASQ2	CASQ2_chr1_116311384_G_A_UTR5	AGCTTGGCTGTTTTTCTACTCTCATGCGTGCGTGCGTGCGTGTGTGTGTGTGTGTGTGCCTCTGCTCTTTGTCCTGAGCCCACGATTCCAGAGCTGGCTGGACCCAAGGAGGTGAAGAGTCACTTTTCAGCCCCAGGAAGGGCAAAGAAGAGAGAAAATCAGCCTGTCTGCTCTCTCCTTGGCTCAACAAGGCCTCTAACAGTCTTCTGTCCTCTATTCTGCACACAGCATATTTGGGAACGAGAAACAAAAGTTTTCCCAA
262	CASQ2	CASQ2_chr1_116311388_G_A_UTR5	AGCTTGGCTGTTTTTCTACTCTCATGCGTGCGTGCGTGTGTGCGTGTGTGTGTGTGTGCCTCTGCTCTTTGTCCTGAGCCCACGATTCCAGAGCTGGCTGGACCCAAGGAGGTGAAGAGTCACTTTTCAGCCCCAGGAAGGGCAAAGAAGAGAGAAAATCAGCCTGTCTGCTCTCTCCTTGGCTCAACAAGGCCTCTAACAGTCTTCTGTCCTCTATTCTGCACACAGCATATTTGGGAACGAGAAACAAAAGTTTTCCCAA
262	CASQ2	CASQ2_chr1_116311388_WT_UTR5	AGCTTGGCTGTTTTTCTACTCTCATGCGTGCGTGCGTGCGTGCGTGTGTGTGTGTGTGCCTCTGCTCTTTGTCCTGAGCCCACGATTCCAGAGCTGGCTGGACCCAAGGAGGTGAAGAGTCACTTTTCAGCCCCAGGAAGGGCAAAGAAGAGAGAAAATCAGCCTGTCTGCTCTCTCCTTGGCTCAACAAGGCCTCTAACAGTCTTCTGTCCTCTATTCTGCACACAGCATATTTGGGAACGAGAAACAAAAGTTTTCCCAA
264	MAB21L3	MAB21L3_chr1_116655162_A_G_UTR5	ATTTTTACTGCCAGCTTTCAAGTTGGAAGAGGGAAATTACGTTTAAAGGTCAGCAGATGACAGATGGATTTTCACAATTTGGAAATAAAAACATGAGTGAAGGGTTCGGAAGGCAAGTCTCTGGTCCATTACACACTTCCAGAAAAACTTAGTACCCAGAGACTCACATTACTGGGAGTGCTATCTACTCGCAAGTGTTGCACTCCATTGAGAAAAAAAAAAAACCAGGAAGTTGCTGTTCTACTGAGGACTGACCAAGAAGCC
264	MAB21L3	MAB21L3_chr1_116654415_C_G_UTR5	ATTTTTACTGCCAGCTTTCAAGTTGGAAGAGGGAAATTAGGTTTAAAGGTCAGCAGATGACAGATGGATTTTCACAATTTGGAAATAAAAACATGAGTGAAGGGTTCGGAAGGCAAGTCTCTGGTCCATTACACACTTCCAGAAAAACTTAGTACCCAGAGACTCACATTACTGGGAGTGCTATCTACTCACAAGTGTTGCACTCCATTGAGAAAAAAAAAAAACCAGGAAGTTGCTGTTCTACTGAGGACTGACCAAGAAGCC
264	MAB21L3	MAB21L3_chr1_116654415_WT_UTR5	ATTTTTACTGCCAGCTTTCAAGTTGGAAGAGGGAAATTACGTTTAAAGGTCAGCAGATGACAGATGGATTTTCACAATTTGGAAATAAAAACATGAGTGAAGGGTTCGGAAGGCAAGTCTCTGGTCCATTACACACTTCCAGAAAAACTTAGTACCCAGAGACTCACATTACTGGGAGTGCTATCTACTCACAAGTGTTGCACTCCATTGAGAAAAAAAAAAAACCAGGAAGTTGCTGTTCTACTGAGGACTGACCAAGAAGCC
264	MFAP5	MFAP5_chr12_8815360_G_A_UTR5	TAACATTTGGAATGAGGGTGTGAGCAACTGCAAATTCCCATCTCCCTTCTCATTCCAGCCTCATTGTAACACACATTCTACGCCTAGCCTGGCTTTCTTGCTCTCCCTCATCTCATTGTTTCAGTGGAGGCCAAATCTGAAGTCCTTTCCAGGGAGTGGCTCTGTTCATCTTATTCGCCAGCCAAAGTAGGAACAGCGTAAGAGGAGAGAGACACATTCAGCAGCCAAAGGACTCGGTGGAAAGAGCAGAACACCATAGACAAT
264	MFAP5	MFAP5_chr12_8815318_G_T_UTR5	TAACATTTGGAATGAGGGTGTGAGCAACTGCAAATTCCCATCTCCCTTCTCATTCCAGCCTCATTGTAACACACATTCTACGCCTAGCCTGGCTTTCTTGCTCTCCCTCATCTCATTGTTTCAGCGGAGGCCAAATCTGAAGTCCTTTCCAGGGAGTGGCTCTGTTAATCTTATTCGCCAGCCAAAGTAGGAACAGCGTAAGAGGAGAGAGACACATTCAGCAGCCAAAGGACTCGGTGGAAAGAGCAGAACACCATAGACAAT
264	MFAP5	MFAP5_chr12_8815318_WT_UTR5	TAACATTTGGAATGAGGGTGTGAGCAACTGCAAATTCCCATCTCCCTTCTCATTCCAGCCTCATTGTAACACACATTCTACGCCTAGCCTGGCTTTCTTGCTCTCCCTCATCTCATTGTTTCAGCGGAGGCCAAATCTGAAGTCCTTTCCAGGGAGTGGCTCTGTTCATCTTATTCGCCAGCCAAAGTAGGAACAGCGTAAGAGGAGAGAGACACATTCAGCAGCCAAAGGACTCGGTGGAAAGAGCAGAACACCATAGACAAT
265	ERBB3	ERBB3_chr12_56473890_T_A_UTR5	ACTCCAGCCTCGCGCGGGAGGGCGTGACTCACCCCCTTCCCTCTGCGTTCCTCCCTCCCTCTCTCTCTCTCTCACACACACACACACCCCTCCCCTGCCATCCCTCGGACTCCGGCTCCGGCTCCGATTGCAATTTGCAACCTCCGCTGCCGTCGCCGCAGCAGCCACCAATTCGCCAGCGGTTCAGGTGGCTCTTGCCTCGATGTCCTAGCCTAGGGGCCCCCGGGCCGGACTTGGCTGGGCTCCCTTCACCCTCTGCGGAGTC
265	ERBB3	ERBB3_chr12_56473890_WT_UTR5	ACTCCAGCCTCGCGCGGGAGGGCGTGACTCACCCCCTTCCCTCTGCGTTCCTCCCTCCCTCTCTCTCTCTCTCTCACACACACACACCCCTCCCCTGCCATCCCTCGGACTCCGGCTCCGGCTCCGATTGCAATTTGCAACCTCCGCTGCCGTCGCCGCAGCAGCCACCAATTCGCCAGCGGTTCAGGTGGCTCTTGCCTCGATGTCCTAGCCTAGGGGCCCCCGGGCCGGACTTGGCTGGGCTCCCTTCACCCTCTGCGGAGTC
267	BCS1L	BCS1L_chr2_219525668_G_A_UTR5	GAAAGGACCCGGGGCGGGGCCGAACGCAGCTTCCCCAAGGTGCAGGCGCGGTGAAACCATCGAGACGGAGGGCCAGAGAGTCACGGCGGATCTTATTGTCTACGATGTGACGATCCGTGGAGAAAGTAGCAGATGGGCAGATTTTCATTTGGGGAGAATGAGGGAGAAAAGAACGGGCATTCCGAGCCAAGAGCACTGCATGAGCAAGGAGTTGGGAGGTTTTCATAACACCCCAGGGCCTGTAAGGTTTGGTGTTTCCCTTTCAAG
267	BCS1L	BCS1L_chr2_219524846_G_T_UTR5	GAAAGGACCCGGGGCGGGGCCGAACGCAGCTTCCCCAAGGTGCAGGCGCGGTGAAACCATCGAGACGGAGGGCCAGAGAGTCACGGCGGATCTTATTGTCTACGATGTGACGATCCGTGGAGAAAGTAGCAGATGGGCAGATTTTCATTTGGGGAGAATGAGGGAGAAAAGAACTGGCATTCCGAGCCAAGAGCACTGCATGAGCAAGGAGTTGGGAGGTTTTCGTAACACCCCAGGGCCTGTAAGGTTTGGTGTTTCCCTTTCAAG
267	BCS1L	BCS1L_chr2_219524846_WT_UTR5	GAAAGGACCCGGGGCGGGGCCGAACGCAGCTTCCCCAAGGTGCAGGCGCGGTGAAACCATCGAGACGGAGGGCCAGAGAGTCACGGCGGATCTTATTGTCTACGATGTGACGATCCGTGGAGAAAGTAGCAGATGGGCAGATTTTCATTTGGGGAGAATGAGGGAGAAAAGAACGGGCATTCCGAGCCAAGAGCACTGCATGAGCAAGGAGTTGGGAGGTTTTCGTAACACCCCAGGGCCTGTAAGGTTTGGTGTTTCCCTTTCAAG
267	CELF4	CELF4_chr18_35145918_C_T_UTR5	GTCCAGCCTGTTTAAACGGAAAGGACAGAGATCCTGTCTGTTCAATGTAAAAAAAAAAAGAAAAAAAAAAAATCAGATCAGACCGAGGAGAGAGGGAAGAAGAGGGAGAGGGGGGAGAGCAGAGCGCGAGCGCGAGAGAAGAGGAGAAAGAGAGAGAGCAGAGATGTAGAGAAACCGAGGGGGAGAGAACCCGAGTGTGTGTATGCGTGTGCGTGTGTGAGCGCGAGCGAGGAGCGAGAAAGAATAAAAGGAAAGAAGATTTTCTCT
267	CELF4	CELF4_chr18_35145937_T_C_UTR5	GTCCAGCCTGTTTAAACGGAAAGGACAGAGATCCTGTCTGTTCAATGTAAAAGAAAAAAGAAAAAAGAAAAATCAGATCAGACCGAGGAGAGAGGGAAGAAGAGGGAGAGGGGGGAGAGCAGAGCGCGAGCGCGAGAGAAGAGGAGAAAGAGAGAGAGCAGAGATGTAGAGAAACCGAGGGGGAGAGAACCCGAGTGTGTGTATGCGTGTGCGTGTGTGAGCGCGAGCGAGGAGCGAGAAAGAATAAAAGGAAAGAAGATTTTCTCT
267	CELF4	CELF4_chr18_35145937_WT_UTR5	GTCCAGCCTGTTTAAACGGAAAGGACAGAGATCCTGTCTGTTCAATGTAAAAAAAAAAAGAAAAAAGAAAAATCAGATCAGACCGAGGAGAGAGGGAAGAAGAGGGAGAGGGGGGAGAGCAGAGCGCGAGCGCGAGAGAAGAGGAGAAAGAGAGAGAGCAGAGATGTAGAGAAACCGAGGGGGAGAGAACCCGAGTGTGTGTATGCGTGTGCGTGTGTGAGCGCGAGCGAGGAGCGAGAAAGAATAAAAGGAAAGAAGATTTTCTCT
268	DDIT3	DDIT3_chr12_57911354_C_T_UTR5	GAGGTCAGAGACTTAAGTCTAAGGCACTGAGCGTATCATGTTAAAGATGAGCGGGTGGCAGCGACAGAGCCAAAATCAGAGCTGGAACCTGAGGAGAGAGTGTTCAAGAAGGAAGTGTATCTTCATACATCACCACACCTGAAAGCAGCACCAAAGCAGCCATAAACAATATATAAATAAACAGATGTGGCTGTATTCCAGTACAACTTTACCTACAAAAACAGGCATCAGACCAGCTTGCCAACTTGTGGCATAGACTGTTTGCTAC
268	DDIT3	DDIT3_chr12_57911354_WT_UTR5	GAGGTCAGAGACTTAAGTCTAAGGCACTGAGCGTATCATGTTAAAGATGAGCGGGTGGCAGCGACAGAGCCAAAATCAGAGCTGGAACCTGAGGAGAGAGTGTTCAAGAAGGAAGTGTATCTTCATACATCACCACACCTGAAAGCAGCACCAAAGCAGCCATAAACAATATGTAAATAAACAGATGTGGCTGTATTCCAGTACAACTTTACCTACAAAAACAGGCATCAGACCAGCTTGCCAACTTGTGGCATAGACTGTTTGCTAC
273	CRYAB	CRYAB_chr11_111782601_G_T_UTR5	AGGAGGAGGAGGCACCAAACGGCCTGGGTGGATAGAAGGGGGACAAGGAGGCACACCCAGGCCGGCAAAGAGCAGCTCAGTGAGTACTGGGTATGTGTCACATTGCCAAATCCCGGATCAAAAGTCTCCATGAACTGCTGGTGAGCTAGGATAATAAAACCCCTGACATCACCATTCCAGAAGCTTCACAAGACTGCATATATAAGGGGCTGGCTGTAGCTGCAGCTGAAGGAGCTGACCAGCCAGCTGACCCCTCACACTCACCTAGCCACC
273	CRYAB	CRYAB_chr11_111782601_WT_UTR5	AGGAGGAGGAGGCACCAAACGGCCTGGGTGGATAGAAGGGGGACAAGGAGGCACACCCAGGCCGGCAAAGAGCAGCTCAGTGAGTACTGGGTATGTGTCACATTGCCAAATCCCGGATCACAAGTCTCCATGAACTGCTGGTGAGCTAGGATAATAAAACCCCTGACATCACCATTCCAGAAGCTTCACAAGACTGCATATATAAGGGGCTGGCTGTAGCTGCAGCTGAAGGAGCTGACCAGCCAGCTGACCCCTCACACTCACCTAGCCACC
275	OCIAD1	OCIAD1_chr4_48833457_T_G_UTR5	TCGCCTGCTGCTGTCGTCGGGAGGTGGGTGAGGTGACGCAAACAGCCCCGTTGTTGCCCTCCGCGTATCCCCTCACCACCTTTGCGGCCATCCACGACTTTCGCACCTTCCGCCATTTTCCTGCCTGTGAGGGTGGACAGATCGCGCTCGGGTCTCGGCCTCCTGAGTGCCGGTGACTGCGGGAGGCGACGGAGTGCTTCTGGGGGTGTGAGCGGGGGAAGTTCGTGGTCACGGATGCGTGTGGGGTTGCTGCTCAGTCTGTAACGGCAGGAAAG
275	OCIAD1	OCIAD1_chr4_48833457_WT_UTR5	TCGCCTGCTGCTGTCGTCGGGAGGTGGGTGAGGTGACGCAAACAGCCCCGTTGTTGCCCTCCGCGTATCCCCTCACCACCTTTGCGGCCATCCACGACTTTCGCACCTTCCGCCATTTTCCTGCCTGTGAGGGTGGACAGATCGCGCTCGGGTCTCGGCCTCCTGAGTGCCGGTGACTGCGGGAGGCGACGGAGTGCTTCTGGGGGTGTGAGCTGGGGAAGTTCGTGGTCACGGATGCGTGTGGGGTTGCTGCTCAGTCTGTAACGGCAGGAAAG
276	FOLR1	FOLR1_chr11_71900688_C_A_UTR5	TGGAGGCCTGGCTGGTGCTCACATACAATAATTAACTGCTGAGTGGCCTTCGCCCAATCCCAGGCTCCACTCCTGGGCTCCATTCCAACTCCCTGCCTGTCTCCTAGGCCACTAAACCACAGCTGTCCCCTGGAATAAGGCAAGGGGGAGTGTAGAGCAGAGCAGAAGCCTGAGCCAGACGGAGAGCCACCTCCTCTCCCAGGAACTGAACCCAAAGGATCACCTGGTATTCCCTGAGAGTACAGATTTCTCCGGCGTGGCCCTCAAGGGACAGAC
276	FOLR1	FOLR1_chr11_71901670_C_T_UTR5	TGGAGGCCTGGCTGGTGCTCACATACAATAATTAACTGCTGAGTGGCCTTCGCCCAATCCCAGGCTCCACTCCTGGGCTCCATTCCCACTCCCTGCCTGTCTCCTAGGCCACTAAACCACAGCTGTCCCCTGGAATAAGGCAAGGGGGAGTGTAGAGCAGAGCAGAAGCCTGAGCCAGACGGAGAGCCACCTCCTCTCCCAGGAACTGAACCCAAAGGATCACCTGGTATTCCCTGAGAGTACAGATTTCTCTGGCGTGGCCCTCAAGGGACAGAC
276	FOLR1	FOLR1_chr11_71901670_WT_UTR5	TGGAGGCCTGGCTGGTGCTCACATACAATAATTAACTGCTGAGTGGCCTTCGCCCAATCCCAGGCTCCACTCCTGGGCTCCATTCCCACTCCCTGCCTGTCTCCTAGGCCACTAAACCACAGCTGTCCCCTGGAATAAGGCAAGGGGGAGTGTAGAGCAGAGCAGAAGCCTGAGCCAGACGGAGAGCCACCTCCTCTCCCAGGAACTGAACCCAAAGGATCACCTGGTATTCCCTGAGAGTACAGATTTCTCCGGCGTGGCCCTCAAGGGACAGAC
278	GALNT2	GALNT2_chr1_230193672_C_T_UTR5	AGGCACACAAGGAACTGGCTACCGGAGGAGCTGCGGGGCGTCTTGAGAAGAAGCTTACCCTAAAGGAAGGTAGCAACCACAGGCAGGAGGGGTAGGAAATGGGAAGGGGCATTGCTGGGGTTAGGTAAGTGTCGTCTGGGGCTAGGAGGATTCCGCTGGCTCCTTTCCCCAGGACGAAGGGAGGAAAGGGCTCTGATACAAGAGTGTACACGAACGAAAAGCACTGGCTGGAGATCATCTATGTGGAATGTGGACAGGGCAAGGTGCCCGTAGCCCCT
278	GALNT2	GALNT2_chr1_230193575_G_A_UTR5	AGGCACACAAGGAACTGGCTACCGGAGGAGCTGCGGGGCATCTTGAGAAGAAGCTTACCCTAAAGGAAGGTAGCAACCACAGGCAGGAGGGGTAGGAAATGGGAAGGGGCATTGCTGGGGTTAGGTAAGTGTCGTCCGGGGCTAGGAGGATTCCGCTGGCTCCTTTCCCCAGGACGAAGGGAGGAAAGGGCTCTGATACAAGAGTGTACACGAACGAAAAGCACTGGCTGGAGATCATCTATGTGGAATGTGGACAGGGCAAGGTGCCCGTAGCCCCT
278	GALNT2	GALNT2_chr1_230193642_G_A_UTR5	AGGCACACAAGGAACTGGCTACCGGAGGAGCTGCGGGGCGTCTTGAGAAGAAGCTTACCCTAAAGGAAGGTAGCAACCACAGGCAGGAGGGGTAGGAAATGGGAAGAGGCATTGCTGGGGTTAGGTAAGTGTCGTCCGGGGCTAGGAGGATTCCGCTGGCTCCTTTCCCCAGGACGAAGGGAGGAAAGGGCTCTGATACAAGAGTGTACACGAACGAAAAGCACTGGCTGGAGATCATCTATGTGGAATGTGGACAGGGCAAGGTGCCCGTAGCCCCT
278	GALNT2	GALNT2_chr1_230193642_WT_UTR5	AGGCACACAAGGAACTGGCTACCGGAGGAGCTGCGGGGCGTCTTGAGAAGAAGCTTACCCTAAAGGAAGGTAGCAACCACAGGCAGGAGGGGTAGGAAATGGGAAGGGGCATTGCTGGGGTTAGGTAAGTGTCGTCCGGGGCTAGGAGGATTCCGCTGGCTCCTTTCCCCAGGACGAAGGGAGGAAAGGGCTCTGATACAAGAGTGTACACGAACGAAAAGCACTGGCTGGAGATCATCTATGTGGAATGTGGACAGGGCAAGGTGCCCGTAGCCCCT
278	GALNT9	GALNT9_chr12_132690472_G_C_UTR5	GGCGCTTCTGAAGACGGGTGGGCAGACGATGGAGGACGAGGCTCTGTCCCGCCCCTGCAGAGCTTCCTTCGTTCCGGCCCCTTCCAGCGAAGGGCAGGGCTGCGAGCAGAGACAACAGACAGAAACCCAGAAACCACCTGCCACGATGTGAACCTGATGCAGAAACGCGGTTCGCTCCCTCGGGATGCAAAGGCCAACTTCAGCCTGGCACGGCGGCGCCGCGGACTCCACCATCCCGGGGAAGGAGCCGGACCCCTGTGTGGCAGTGTGGCGGCAGC
278	GALNT9	GALNT9_chr12_132690149_G_T_UTR5	GGCGCTTCTGAAGACGGGTGGGCAGACGATGGAGGACGAGGCTCTGTCCCGCCCCTGCAGAGCTTCCTTCGTTCCGGCCCCTTCCAGCGAAGGGCAGGGCTCCGAGCAGAGACAACAGACAGAAACCCAGAAACCACCTGCCACGATGTGAACCTGATGCAGAAACGCGGTTCGCTCCCTCGGGATGCAAAGGCCAACTTCAGCCTGGCACGGAGGCGCCGCGGACTCCACCATCCCGGGGAAGGAGCCGGACCCCTGTGTGGCAGTGTGGCGGCAGC
278	GALNT9	GALNT9_chr12_132690149_WT_UTR5	GGCGCTTCTGAAGACGGGTGGGCAGACGATGGAGGACGAGGCTCTGTCCCGCCCCTGCAGAGCTTCCTTCGTTCCGGCCCCTTCCAGCGAAGGGCAGGGCTCCGAGCAGAGACAACAGACAGAAACCCAGAAACCACCTGCCACGATGTGAACCTGATGCAGAAACGCGGTTCGCTCCCTCGGGATGCAAAGGCCAACTTCAGCCTGGCACGGCGGCGCCGCGGACTCCACCATCCCGGGGAAGGAGCCGGACCCCTGTGTGGCAGTGTGGCGGCAGC
279	SBDS	SBDS_chr7_66460493_C_A_UTR5	TTTGGGCGTGGAAAGATGGCGTAAAAAGCCACAATACGCAGGCGTCATCGCTCACTTTTCCCCTCCCGGCTTCTGCTCCACCTGACGCCTGCGCAGTAAGTAAGCCTGCCAGACACACTGTGACGGCTGCCTGAAGCTAGTGAGTCGCGGCGCCGCGCACTGGTGGTTGGGTCAGTGCCGCGCGCCGATCTGTCGTTACCGCGAGGCGCTGGTGGCCTTCAGGCTGGACGGCGCGGGTCAGCCCTGGTTCGCCGGCTTCTGGGTCTTTGAACAGCCGCG
279	SBDS	SBDS_chr7_66460493_WT_UTR5	TTTGGGCGTGGAAAGATGGCGTAAAAAGCCACAATACGCAGGCGTCATCGCTCACTTTTCCCCTCCCGGCTTCTGCTCCACCTGACGCCTGCGCAGTAAGTAAGCCTGCCAGACACACTGTGACGGCTGCCTGAAGCTAGTGAGTCGCGGCGCCGCGCACTGGTGGTTGGGTCAGTGCCGCGCGCCGATCGGTCGTTACCGCGAGGCGCTGGTGGCCTTCAGGCTGGACGGCGCGGGTCAGCCCTGGTTCGCCGGCTTCTGGGTCTTTGAACAGCCGCG
281	LPAR5	LPAR5_chr12_6730599_C_T_UTR5	AGCAAAGAGCAGTGCCCAGCCCAGCTCAGAGGGCAAATGGGACAGATCCCAGAGGCCCTGAGGAGGTCTCTGCTGCTGATGAAGCTGTGACCAAACACACCCAACCCTTGGCAGCCATCTGTCCCTGCAGCCATAGCCCACATTCCCATGACCTCCCTCTGCTTGTTTTGGGACCATGTCTGTACAGCCTCTAGGCCCCAGCCCCGGAGGTGAATGCCATGCCATGATTCTGGTGTGCTCCATGGCATCCCCAGCCTAGCTCCCAATCCCACTTTGGCACG
281	LPAR5	LPAR5_chr12_6730599_WT_UTR5	AGCAAAGAGCAGTGCCCAGCCCAGCTCAGAGGGCAAATGGGACAGATCCCAGAGGCCCTGAGGAGGTCTCTGCTGCTGATGAAGCTGTGACCAAACGCACCCAACCCTTGGCAGCCATCTGTCCCTGCAGCCATAGCCCACATTCCCATGACCTCCCTCTGCTTGTTTTGGGACCATGTCTGTACAGCCTCTAGGCCCCAGCCCCGGAGGTGAATGCCATGCCATGATTCTGGTGTGCTCCATGGCATCCCCAGCCTAGCTCCCAATCCCACTTTGGCACG
281	MLLT3	MLLT3_chr9_20622414_C_T_UTR5	GAGGCTCGGAGCCCGGGTGTCAGGCGCCACGGCGCATGCTCCGCAATCATCTTCTTTACCCTGGAGCTGCTGCTGCTGCTTTTGCTTTTGGGGCTGAGTTTAATAAGCGAGCGAGCGAGCAAACGAGCGCGGGGGGAAAAAGGCAGAGAATGTCCGCCATCTACCCTCCGCTCCTGGGCGCGCTCTCATTCATAGCAGCCTCTTCATGAATTACAGCTGAGGGGGGGCGGAGGAGGGGGGGGTACCACACAACACCCCAGCAAACCTCCGGGCCCCCAGGC
281	MLLT3	MLLT3_chr9_20622414_WT_UTR5	GAGGCTCGGAGCCCGGGTGTCAGGCGCCACGGCGCATGCTCCGCAATCATCTTCTTTACCCTGGAGCTGCTGCTGCTGCTTTTGCTTTTGGGGCTGAGTTTAATAAGCGAGCGAGCGAGCAAGCGAGCGCGGGGGGAAAAAGGCAGAGAATGTCCGCCATCTACCCTCCGCTCCTGGGCGCGCTCTCATTCATAGCAGCCTCTTCATGAATTACAGCTGAGGGGGGGCGGAGGAGGGGGGGGTACCACACAACACCCCAGCAAACCTCCGGGCCCCCAGGC
285	FCGR3B	FCGR3B_chr1_161600688_C_T_UTR5	AGGATCTCCCTGGTTGAGGGAGAAGTTTGAGATGCCTTGGGTTCATCAGACACCCCTTTTCAGGCTACGAATGAGACTCCCACAAAGGGATGGGACCCCTCACCACATCTATAGCTGTGGATTGAGCTACCAGGACAAGCCAAGATGGGACTAGAAATGAGGAGAATGCTGGTTCCAATTGGGTCATAGTCATGAGTGAGGCCAGTCACTTCACCCCTCTGGGTCCCAGAATCACTATGTGGAACCAAAGAGCTTCGACTAGATGGTCCCTAGGTTTCAGCTGGC
285	FCGR3B	FCGR3B_chr1_161600601_T_G_UTR5	AGGATCTCCCTGGTTGAGGGAGAAGTTTGAGATGCCTTGGGTTCATCAGACACCCCTTTTCAGGCTACGAATGAGACTCCCACAAAGGGATGGGACCCCTCACCACATCTATAGCTGTGGATTGAGCTACCAGGACAAGCCAAGATGGGGCTAGAAATGAGGAGAATGCTGGTTCCAATTGGGTCATAGTCATGAGTGAGGCCAGTCACTTCACCCCTCTGGGTCCCAGAATCACTCTGTGGAACCAAAGAGCTTCGACTAGATGGTCCCTAGGTTTCAGCTGGC
285	FCGR3B	FCGR3B_chr1_161600601_WT_UTR5	AGGATCTCCCTGGTTGAGGGAGAAGTTTGAGATGCCTTGGGTTCATCAGACACCCCTTTTCAGGCTACGAATGAGACTCCCACAAAGGGATGGGACCCCTCACCACATCTATAGCTGTGGATTGAGCTACCAGGACAAGCCAAGATGGGGCTAGAAATGAGGAGAATGCTGGTTCCAATTGGGTCATAGTCATGAGTGAGGCCAGTCACTTCACCCCTCTGGGTCCCAGAATCACTATGTGGAACCAAAGAGCTTCGACTAGATGGTCCCTAGGTTTCAGCTGGC
287	GLRA1	GLRA1_chr5_151304204_A_C_UTR5	CAACAGACACGCTGGAGTTTAACAAACAGCAATACTCTTCGCGCTCCTGAAAAGCAGGTCTGGACGCTCTCCGTGGTGCTGAAACGCCTCGCAGCCGCCGCTGTCCGTGGTATCTACGACCCCCTCGCTCCAATTTCCCCTGGGGCTCTCCCTCCGCGCCCCTGTTCCCCGCCTCCCTTTAACATCTGGATTAGTTTTTGCAATAGCGCTTTCTGGTTTTGTAAGTGCCAATTTGAAACATTTTTGCCCCCATAACTCGTGGACTACAAAGCACAAGGACCTGAAAA
287	GLRA1	GLRA1_chr5_151304159_G_A_UTR5	CAACAGACACGCTGGAGTTTAACAAACAGCAATACTCTTCGCGCTCCTGAAAAGCAGGTCTGGACGCTCTCCGTGGTGCTGAAACGCCTCGCAGCCGCCGCTGTCCGTGGTATCTACGACCCCCTCGCTCCAATTTCCCCTGGGGCTCTCCCTCCGCGCCCCTGTTCCCCGCCTCCCTTTAACATCTGGATTATTTTTTGCAATAGCGCTTTCTGGTTTTGTAAGTGCCAATTTGAAATATTTTTGCCCCCATAACTCGTGGACTACAAAGCACAAGGACCTGAAAA
287	GLRA1	GLRA1_chr5_151304159_WT_UTR5	CAACAGACACGCTGGAGTTTAACAAACAGCAATACTCTTCGCGCTCCTGAAAAGCAGGTCTGGACGCTCTCCGTGGTGCTGAAACGCCTCGCAGCCGCCGCTGTCCGTGGTATCTACGACCCCCTCGCTCCAATTTCCCCTGGGGCTCTCCCTCCGCGCCCCTGTTCCCCGCCTCCCTTTAACATCTGGATTATTTTTTGCAATAGCGCTTTCTGGTTTTGTAAGTGCCAATTTGAAACATTTTTGCCCCCATAACTCGTGGACTACAAAGCACAAGGACCTGAAAA
289	C2orf48	C2orf48_chr2_10281578_G_T_UTR5	AGCTACGCTCACTGACACGCATCTCATGCTGTGCTAGGATGTTGTCCCCATGTTAGTGTGCCCTCTCCATGGAGACTGCCAGCCCTCGTGGGTGTGCATCTTCTGCTTCTGCATCCTTGGTCACTGCCAGCAGAGGTCTGGGCACATGGTGGTGGACAGTGGCTATTAACTGTGGTTGTGCTGGAATGGAGGAGGCCTGGTGTCTGGTCTTGGAGTCAAGAATGCATGTGCTTAAGGATTCCAAGATCACACGGAGGAGGGTGCTGGGAGACCGTGAAGTGCAAAGCAG
289	C2orf48	C2orf48_chr2_10281691_G_T_UTR5	AGCTACGCTCACTGACACGCATCTCATGCTGTGCTAGGATGTTGTCCCCATGTTAGTGTGCCCTCTCCAGGGAGACTGCCAGCCCTCGTGGGTGTGCATCTTCTGCTTCTGCATCCTTGGTCACTGCCAGCAGAGGTCTGGGCACATGGTGGTGGACAGTGGCTATTAACTGTGGTTGTGCTTGAATGGAGGAGGCCTGGTGTCTGGTCTTGGAGTCAAGAATGCATGTGCTTAAGGATTCCAAGATCACACGGAGGAGGGTGCTGGGAGACCGTGAAGTGCAAAGCAG
289	C2orf48	C2orf48_chr2_10281691_WT_UTR5	AGCTACGCTCACTGACACGCATCTCATGCTGTGCTAGGATGTTGTCCCCATGTTAGTGTGCCCTCTCCAGGGAGACTGCCAGCCCTCGTGGGTGTGCATCTTCTGCTTCTGCATCCTTGGTCACTGCCAGCAGAGGTCTGGGCACATGGTGGTGGACAGTGGCTATTAACTGTGGTTGTGCTGGAATGGAGGAGGCCTGGTGTCTGGTCTTGGAGTCAAGAATGCATGTGCTTAAGGATTCCAAGATCACACGGAGGAGGGTGCTGGGAGACCGTGAAGTGCAAAGCAG
290	FAM71D	FAM71D_chr14_67656230_A_G_UTR5	AACAATGCCCAGAGCAGCCTGGCCTGTGCTTCTTTTACTAAGTGGTTAGTTGCCTGCTGAGTAGACATAAACACCTGCTAAAGAAATGTGAAAAGAGTGGAAACGTGCTATTTGGAGGTTGTTTTCCTAGTCGACATCCAGGAGATCTCCAGAGATCTATTTCAGCCCCACCTGTTGATTTCATCATGAAAAGGAGGAAGCTCAAACTGAAGTGAGTTAAAAACTTCATCTCCTAGAGAGGACTGTGGCTCGGCCTGAGTTGAGTTTTTTTATGTTTATGTGCAAGCGCA
290	FAM71D	FAM71D_chr14_67656192_G_T_UTR5	AACAATGCCCAGAGCAGCCTGGCCTGTGCTTCTTTTACTAAGTGGTTAGTTGCCTGCTGAGTAGACATAAACACCTGCTAAATAAATGTGAAAAGAGTGGAAACGTGCTATTTGGAGGTTATTTTCCTAGTCGACATCCAGGAGATCTCCAGAGATCTATTTCAGCCCCACCTGTTGATTTCATCATGAAAAGGAGGAAGCTCAAACTGAAGTGAGTTAAAAACTTCATCTCCTAGAGAGGACTGTGGCTCGGCCTGAGTTGAGTTTTTTTATGTTTATGTGCAAGCGCA
290	FAM71D	FAM71D_chr14_67656192_WT_UTR5	AACAATGCCCAGAGCAGCCTGGCCTGTGCTTCTTTTACTAAGTGGTTAGTTGCCTGCTGAGTAGACATAAACACCTGCTAAAGAAATGTGAAAAGAGTGGAAACGTGCTATTTGGAGGTTATTTTCCTAGTCGACATCCAGGAGATCTCCAGAGATCTATTTCAGCCCCACCTGTTGATTTCATCATGAAAAGGAGGAAGCTCAAACTGAAGTGAGTTAAAAACTTCATCTCCTAGAGAGGACTGTGGCTCGGCCTGAGTTGAGTTTTTTTATGTTTATGTGCAAGCGCA
294	NOTCH2	NOTCH2_chr1_120612269_A_G_UTR5	GCTTGCGGTGGGAGGAGGCGGCTGAGGCGGAAGGACACACGAGGCTGCCTCGTTGCACACCCGAGAAAGTTTCAGCCAAACTTCGGGCGGCGGCTGAGGCGGCGGCCGAGGAGCGGCGGACTCGGGGCGCGGGGAGTCGAGGCATTTGCGCCTGGGCTTCGGAGCGTAGCGCCAGGGCCTGAGCCTTTGAAGCAGGAGGAGGGGAGGAGAGAGTGGGGCTCCTCTATCGGGACCCCCTCCCCATGTGGATCTGCCCAGGCGGCGGCGGCGGCGGAGGAGGAGGCGACCGAGAAG
294	NOTCH2	NOTCH2_chr1_120612265_A_G_UTR5	GCTTGCGGTGGGAGGAGGCGGCTGAGGCGGAAGGACACACGAGGCTGCTTCGCTGCACACCCGAGAAAGTTTCAGCCAAACTTCGGGCGGCGGCTGAGGCGGCGGCCGAGGAGCGGCGGACTCGGGGCGCGGGGAGTCGAGGCATTTGCGCCTGGGCTTCGGAGCGTAGCGCCAGGGCCTGAGCCTTTGAAGCAGGAGGAGGGGAGGAGAGAGTGGGGCTCCTCTATCGGGACCCCCTCCCCATGTGGATCTGCCCAGGCGGCGGCGGCGGCGGAGGAGGAGGCGACCGAGAAG
294	NOTCH2	NOTCH2_chr1_120612084_G_A_UTR5	GCTTGCGGTGGGAGGAGGCGGCTGAGGCGGAAGGACACACGAGGCTGCTTCGTTGCACACCCGAGAAAGTTTCAGCCAAACTTCGGGCGGCGGCTGAGGCGGCGGCCGAGGAGCGGCGGACTCGGGGCGCGGGGAGTCGAGGCATTTGCGCCTGGGCTTCGGAGCGTAGCGCCAGGGCCTGAGCCTTTGAAGCAGGAGGAGGGGAGGAGAGAGTGGGGCTCCTCTATCGGGACTCCCTCCCCATGTGGATCTGCCCAGGCGGCGGCGGCGGCGGAGGAGGAGGCGACCGAGAAG
294	NOTCH2	NOTCH2_chr1_120612265_WT_UTR5	GCTTGCGGTGGGAGGAGGCGGCTGAGGCGGAAGGACACACGAGGCTGCTTCGTTGCACACCCGAGAAAGTTTCAGCCAAACTTCGGGCGGCGGCTGAGGCGGCGGCCGAGGAGCGGCGGACTCGGGGCGCGGGGAGTCGAGGCATTTGCGCCTGGGCTTCGGAGCGTAGCGCCAGGGCCTGAGCCTTTGAAGCAGGAGGAGGGGAGGAGAGAGTGGGGCTCCTCTATCGGGACCCCCTCCCCATGTGGATCTGCCCAGGCGGCGGCGGCGGCGGAGGAGGAGGCGACCGAGAAG
294	ODF3	ODF3_chr11_196939_C_T_UTR5	CCTCTCCCCAATTCTGTAAGCCCATGAGGAGAGAGGAAGGCCTTTCTCTCCATGCTCCTTTTGCGGGAACTCCCTGGCACCAAGGCCAGGGGGGAAAGGACAGTCTCTGATGAGGATGGGTCTCTAGGCTGCTCTGAGTGCTGTCCCTGCACTGAAGAAGTTATAGTTCCCTCCCAGGTGGCCCCCTCCCTGCCCCTCAGCTCAGCCTCAATCAAGAAGTTCCCCATCTTTGACCACTCCAAGTAGGAGAAACCGGCCCAGGGCTCCCTTAGAGCCGAGAACAGTGAGCTGGCC
294	ODF3	ODF3_chr11_196791_G_C_UTR5	CCTCTCCCCAATTCTGTAAGCCCATGAGGACAGAGGAAGGCCTTTCTCTCCATGCTCCTTTTGCGGGAACTCCCTGGCACCAAGGCCAGGGGGGAAAGGACAGTCTCTGATGAGGATGGGTCTCTAGGCTGCTCTGAGTGCTGTCCCTGCACTGAAGAAGTTATAGTTCCCTCCCAGGCGGCCCCCTCCCTGCCCCTCAGCTCAGCCTCAATCAAGAAGTTCCCCATCTTTGACCACTCCAAGTAGGAGAAACCGGCCCAGGGCTCCCTTAGAGCCGAGAACAGTGAGCTGGCC
294	ODF3	ODF3_chr11_196791_WT_UTR5	CCTCTCCCCAATTCTGTAAGCCCATGAGGAGAGAGGAAGGCCTTTCTCTCCATGCTCCTTTTGCGGGAACTCCCTGGCACCAAGGCCAGGGGGGAAAGGACAGTCTCTGATGAGGATGGGTCTCTAGGCTGCTCTGAGTGCTGTCCCTGCACTGAAGAAGTTATAGTTCCCTCCCAGGCGGCCCCCTCCCTGCCCCTCAGCTCAGCCTCAATCAAGAAGTTCCCCATCTTTGACCACTCCAAGTAGGAGAAACCGGCCCAGGGCTCCCTTAGAGCCGAGAACAGTGAGCTGGCC
294	PIM3	PIM3_chr22_50354396_A_G_UTR5	GAGAGCGTGAGCGCGGAGAGCGGACCGACGCGACACGTGCTCTGCTACGAAAACGAGTCCCGGAGCGGCCCCGCACCCGGCCCTCGCCCGCCCGAAGACAGGCGCCAAGCTGCCGTCTAGCTAGCCTCGGAAGCGTCCGATTCGCGGAGGATACGCCCAAAGCCCGGCGAGGCGGCCGGGTGAGGCGCTCCGCCTGCTGCGCGTCTACGTCGCTTCGCACTGCGGACCGTGCTCGGACGGCTGTCGCTCGGATCGGCGGCTTCGGCGCCTGGCTCGGCTCGAGCGTCGCCCGCG
294	PIM3	PIM3_chr22_50354396_WT_UTR5	GAGAGCGTGAGCGCGGAGAGCGGACCGACGCGACACGTGCTCTGCTACGAAAACGAGTCCCGGAGCGGCCCCGCACCCGGCCCTCGCCCGCCCGAAGACAGGCGCCAAGCTGCCGTCTAGCTAGCCTCGGAAGCGTCCGATTCGCGGAGGATACGCCCAAAACCCGGCGAGGCGGCCGGGTGAGGCGCTCCGCCTGCTGCGCGTCTACGTCGCTTCGCACTGCGGACCGTGCTCGGACGGCTGTCGCTCGGATCGGCGGCTTCGGCGCCTGGCTCGGCTCGAGCGTCGCCCGCG
296	SYNPR	SYNPR_chr3_63263962_C_A_UTR5	AGCCTTCCCCTGGCTCCATGGGTTTCCCCCTCCCCTGTTGTATCTACCATGCCCCAGCTCTTCCCTGCCCACCCCTCGCTGACTCGCTTCGCTTCCCCGACGCGCTGGGTTCCCGGAGCGCAGAGCCCAGCGTTAGCGGGTGGGCTCCCCGAGGCCCCCTGCCCTCGCCGGGCTGCTCCAGGGTGTCGCTCCTCTGGCTGCTCCCGAAGGGGCTTCTGGCCCTGAGGACGGTGGTGCCAAGCGAACTTCATTTTTAAAAAGAACTGGTGGATGAGAAGAGCGAGCGAGGGCGAGCT
296	SYNPR	SYNPR_chr3_63263947_C_G_UTR5	AGCCTTCCCCTGGCTCCATGGGTTTCCCCCTCCGCTGTTGTATCTACCCTGCCCCAGCTCTTCCCTGCCCACCCCTCGCTGACTCGCTTCGCTTCCCCGACGCGCTGGGTTCCCGGAGCGCAGAGCCCAGCGTTAGCGGGTGGGCTCCCCGAGGCCCCCTGCCCTCGCCGGGCTGCTCCAGGGTGTCGCTCCTCTGGCTGCTCCCGAAGGGGCTTCTGGCCCTGAGGACGGTGGTGCCAAGCGAACTTCATTTTTAAAAAGAACTGGTGGATGAGAAGAGCGAGCGAGGGCGAGCT
296	SYNPR	SYNPR_chr3_63263947_WT_UTR5	AGCCTTCCCCTGGCTCCATGGGTTTCCCCCTCCCCTGTTGTATCTACCCTGCCCCAGCTCTTCCCTGCCCACCCCTCGCTGACTCGCTTCGCTTCCCCGACGCGCTGGGTTCCCGGAGCGCAGAGCCCAGCGTTAGCGGGTGGGCTCCCCGAGGCCCCCTGCCCTCGCCGGGCTGCTCCAGGGTGTCGCTCCTCTGGCTGCTCCCGAAGGGGCTTCTGGCCCTGAGGACGGTGGTGCCAAGCGAACTTCATTTTTAAAAAGAACTGGTGGATGAGAAGAGCGAGCGAGGGCGAGCT
300	FOXO3	FOXO3_chr6_108882372_G_A_UTR5	GCGCGAGGCCGTCGATTCGCTCGCGGCTCCATCGCGGCCTGGCCGGGGGGTGTCTGCTGCGCCAGGTTCGCTGGCCGCACGTCTTCAGGTCCTCCTGTTCCTGGGAGGCGGGCGCGGCAGGACTGGGAGGTGGCGGCAGCGGGCGAGGACTCGCCGAGGACGGGGCTCCGGCCCGGGATAACCAACTCTCCTTCTCTCTTCTTTGGTGCTTCCCCAGGAGCCGGAGCCTTCGCGGCGTCCACGTCCCTCCCCCGCTGCACCCCGCCCCGGCGCGAGAGGAAAGCGCGAGAGCCCCAGAAG
300	FOXO3	FOXO3_chr6_108882372_WT_UTR5	GCGCGAGGCCGTCGATTCGCTCGCGGCTCCATCGCGGCCTGGCCGGGGGGTGTCTGCTGCGCCAGGTTCGCTGGCCGCACGTCTTCAGGTCCTCCTGTTCCTGGGAGGCGGGCGCGGCAGGACTGGGAGGTGGCGGCAGCGGGCGAGGACTCGCCGAGGACGGGGCTCCGGCCCGGGATAACCAACTCTCCTTCTCTCTTCTTTGGTGCTTCCCCAGGAGCCGGAGCCTTCGCGGCGTCCACGTCCCTCCCCCGCTGCACCCCGCCCCGGCGCGAGAGGAGAGCGCGAGAGCCCCAGAAG
302	PDE7B	PDE7B_chr6_136173060_A_C_UTR5	CAGTCAGTTGGTCTGGGCACTGCAGCAGGCTCGGCTCTGTCCCAGCACTTGTCTGGGAGAAAAGTGGTGTTACTCACCCAGGGAGAGTCTCTCTTTCTACCTTCCTTCTTTCTCGATCTCCTTGTGTGCTTTTGTGTTTCTTTATTTCTTTTCCTTTTTTTTCTTTTTTTTTTTTGTTACTTAATTATATTCCTAATCCTGGATGAAGTTGCTGGATTCTGCAGCCCAAGTCTTCATGAACAAGCAGCACCGCTCAGAGATTTCACGGCATTCAAAGGTCACAGAACTGCCACTATGGTTAA
302	PDE7B	PDE7B_chr6_136172969_G_T_UTR5	CAGTCAGTTGGTCTGGGCACTGCAGCAGGCTCGGCTCTGTCCCAGCACTTGTCTGGGAGAAAAGTGGTGTTACTCACCCAGGGAGAGTCTCTCTTTCTACCTTCCTTCTTTCTCGATCTCCTTGTGTGCTTTTGTTTTTCTTTATTTCTTTTCCTTTTTTTTCTTTTTTTTTTTTGTTACTTAATTATATTCCTAATCCTGGATGAAGTTGCTGGATTCTGCAGCACAAGTCTTCATGAACAAGCAGCACCGCTCAGAGATTTCACGGCATTCAAAGGTCACAGAACTGCCACTATGGTTAA
302	PDE7B	PDE7B_chr6_136173072_G_T_UTR5	CAGTCAGTTGGTCTGGGCACTGCAGCAGGCTCGGCTCTGTCCCAGCACTTGTCTGGGAGAAAAGTGGTGTTACTCACCCAGGGAGAGTCTCTCTTTCTACCTTCCTTCTTTCTCGATCTCCTTGTGTGCTTTTGTGTTTCTTTATTTCTTTTCCTTTTTTTTCTTTTTTTTTTTTGTTACTTAATTATATTCCTAATCCTGGATGAAGTTGCTGGATTCTGCAGCACAAGTCTTCATTAACAAGCAGCACCGCTCAGAGATTTCACGGCATTCAAAGGTCACAGAACTGCCACTATGGTTAA
302	PDE7B	PDE7B_chr6_136173072_WT_UTR5	CAGTCAGTTGGTCTGGGCACTGCAGCAGGCTCGGCTCTGTCCCAGCACTTGTCTGGGAGAAAAGTGGTGTTACTCACCCAGGGAGAGTCTCTCTTTCTACCTTCCTTCTTTCTCGATCTCCTTGTGTGCTTTTGTGTTTCTTTATTTCTTTTCCTTTTTTTTCTTTTTTTTTTTTGTTACTTAATTATATTCCTAATCCTGGATGAAGTTGCTGGATTCTGCAGCACAAGTCTTCATGAACAAGCAGCACCGCTCAGAGATTTCACGGCATTCAAAGGTCACAGAACTGCCACTATGGTTAA
306	METTL22	METTL22_chr16_8719521_C_T_UTR5	GGAGCCACGGTGCGGGGCAGTCGGATGGTCGCACGCGGGGGCGGGGCCGCGCCTGCGCAGACCGCCTGTTATGGCGGCCGCCTAAGTCCCACAGAGACGGGAGTCGGGTGGGATCCCAGGCTGGGCCCCGCGGCGGCTGGATTCTCTTCCCTGGCCAAGTCTCTGAGATCTTCTCCCAGGGCGATGCAAAGCTACTCGCTACCAGCTTGGACCTGTCTGCAGTATCTCCTCTGGGACCTGCCATGCTGAGGACCCATTCTCACCTCTGAGGGACTCCTGTCCTAGGACTAAGGTGGAGCCTGGGTC
306	METTL22	METTL22_chr16_8719521_WT_UTR5	GGAGCCACGGTGCGGGGCAGTCGGATGGTCGCACGCGGGGGCGGGGCCGCGCCTGCGCAGACCGCCTGTTATGGCGGCCGCCTAAGTCCCACAGAGACGGGAGTCGGGTGGGATCCCAGGCTGGGCCCCGCGGCGGCTGGATTCTCTTCCCTGGCCAAGTCTCTGAGATCTTCTCCCAGGGCGATGCAAAGCTACTCGCTACCAGCTTGGACCTGTCTGCAGTATCTCCTCTGGGACCTGCCATGCTGAGGACCCATTCTCACCTCTGAGGGACTCCTGTCCTAGGACTAAGGTGGAGCCTGGGCC
308	PRAME	PRAME_chr22_22900057_C_G_UTR5	CTCGACTCTCTGGGCGACCTCACTGGATCTCGTGAGATTTTGCCCTGGAAGGACTGAGAAACGGGGATTGGTCAGACCAGGCTGCCCAGCCCCCCGGCCCCCACCGCCGCCCCCCCCCCCCCACGCAGCGGCTAGGGCGCTTAGCTGAGCCATTGTCTCGTTCTTTCCTTCCAGCAACTTCGCGGTGTGGTGAACTCTCTGAGGAAAAACCATTTTGATTATTACTCTCAGACGTGCGTGGCAACAAGTGACTGAGACCTAGAAATCCAAGCGTTGGAGGTCCTGAGGCCAGCCTAAGTCGCTTCAAA
308	PRAME	PRAME_chr22_22900057_WT_UTR5	CTCGACTCTCTGGGCGACCTCACTGGATCTCGTGAGATTTTGCCCTGGAAGGACTGAGAAACGGGGATTGGTCAGACCAGGCTGCCCAGCCCCCCGGCCCCCACCGCCGCCCCCCCCGCCCCACGCAGCGGCTAGGGCGCTTAGCTGAGCCATTGTCTCGTTCTTTCCTTCCAGCAACTTCGCGGTGTGGTGAACTCTCTGAGGAAAAACCATTTTGATTATTACTCTCAGACGTGCGTGGCAACAAGTGACTGAGACCTAGAAATCCAAGCGTTGGAGGTCCTGAGGCCAGCCTAAGTCGCTTCAAA
308	PRSS3	PRSS3_chr9_33794753_A_G_UTR5	GGAGTTCCTGGGGCCAGAGACATCTCCAAGGGAAGGTCAAGGGCCTGGAGGATGTGCGGACCTGACGACAGATGCCCCGCACGCTGGCCGGGACCGGGAAGGGCGGTCAAGTGTGGAAAGGGTCTGGCGGCTGCCAGGCCTGGCAGAGTGGAGCGGGGCGGGGCGCAGCGGGGCGGGGCGGGCCTGGAGCTGCACCCGCTTCTGGGTGGACGCACTTGGCGAGCGGCGCGGGATGCAGACGGCTGCGAGGCGCTGGGCACAGGTTGCCAGGGCAACCGTGAGGCTGCATAAAAAGAACCTATGACAGG
308	PRSS3	PRSS3_chr9_33794749_C_A_UTR5	GGAGTTCCTGGGGCCAGAGACATCTCCAAGGGAAGGTCAAGGGCCTGGAGGATGTGCGGACCTGACGACAGATGCCCCGCACGCTGGCCGGGACCGGGAAGGGCGGTCAAGTGTGGAAAGGGTCTGGCGGCTGCCAGGCCTGGCAGAGTGGAGCGGGGCGGGGCGCAGCGGGGCGGGGCGGGCCTGGAGCTGCACCCGCTTCTGGGTGGACGCACTTGGCGAGCGGCGCGGGATGCAGACGGCTGCGAGGCGCTGGGCACAGGTTGCAAGGACAACCGTGAGGCTGCATAAAAAGAACCTATGACAGG
308	PRSS3	PRSS3_chr9_33794749_WT_UTR5	GGAGTTCCTGGGGCCAGAGACATCTCCAAGGGAAGGTCAAGGGCCTGGAGGATGTGCGGACCTGACGACAGATGCCCCGCACGCTGGCCGGGACCGGGAAGGGCGGTCAAGTGTGGAAAGGGTCTGGCGGCTGCCAGGCCTGGCAGAGTGGAGCGGGGCGGGGCGCAGCGGGGCGGGGCGGGCCTGGAGCTGCACCCGCTTCTGGGTGGACGCACTTGGCGAGCGGCGCGGGATGCAGACGGCTGCGAGGCGCTGGGCACAGGTTGCCAGGACAACCGTGAGGCTGCATAAAAAGAACCTATGACAGG
313	ZNF658	ZNF658_chr9_40792005_C_A_UTR5	CTGCGCATGTGTAAACCCAGCCCCACCTCCTGCCGTCTGCCCTCCCGGGCCTGAAAGGGACACGGTGTCCGAGTCTTTAGGTCTGCGCGGGAGCCGAGGCTGCGCACCTGGTGCACATGAATAGGATTACATGCTCCTTGATTACAGTGGGGTTATGTCGCAGTAAAACCATTATCAAGTCGAACCATCTCATGTCAGGGACCATCTCTGTAAGAACTGAGAGGCAGACCAGGTCTCTCATGACCCCACTGCTCTTTCCTCCTCCCCAGCTGAACCTCCACAGTCCTCTACACTCTTCCAGGAGCAGCAGAAA
313	ZNF658	ZNF658_chr9_40792053_C_A_UTR5	CTGCGCATGTGTAAACCCAGCCCCACCTCCTGCCGTCTGCCCTCCCGGGCCTGAAAGGGACACTGTGTCCGAGTCTTTAGGTCTGCGCGGGAGCCGAGGCTGCGCACCTGGGGCACATGAATAGGATTACATGCTCCTTGATTACAGTGGGGTTATGTCGCAGTAAAACCATTATCAAGTCGAACCATCTCATGTCAGGGACCATCTCTGTAAGAACTGAGAGGCAGACCAGGTCTCTCATGACCCCACTGCTCTTTCCTCCTCCCCAGCTGAACCTCCACAGTCCTCTACACTCTTCCAGGAGCAGCAGAAA
313	ZNF658	ZNF658_chr9_40792053_WT_UTR5	CTGCGCATGTGTAAACCCAGCCCCACCTCCTGCCGTCTGCCCTCCCGGGCCTGAAAGGGACACGGTGTCCGAGTCTTTAGGTCTGCGCGGGAGCCGAGGCTGCGCACCTGGGGCACATGAATAGGATTACATGCTCCTTGATTACAGTGGGGTTATGTCGCAGTAAAACCATTATCAAGTCGAACCATCTCATGTCAGGGACCATCTCTGTAAGAACTGAGAGGCAGACCAGGTCTCTCATGACCCCACTGCTCTTTCCTCCTCCCCAGCTGAACCTCCACAGTCCTCTACACTCTTCCAGGAGCAGCAGAAA
315	CAV2	CAV2_chr7_116140140_G_T_UTR5	CTGAGACCCGCACCCTTCCCCGGTCCCACCCGTCACCAGGCCTCCCGCGTAGCCAGGAATTCTTAGCCAGGTTCCTGTGCGCCCACCGTGACCCTAAGAGAAGAGGCGGACGCCCTGGCACGTCCTTCCCTCCTGCTTCCCCCGCCCAAAGCGCTCCCGGTTCCCGGGGCGTCAGGTTGGCTGACAGTTCGGGGTCCCTGCGTCCTGTCTCCTCAGCTGGGCTTCGAGGATGTGATCGCAGAGCCGGTGACTACGCACTCCTTTGACAAAGTGTGGATCTGCAGCCATGCCCTCTTTGAAATCAGCAAATACGTA
315	CAV2	CAV2_chr7_116140140_WT_UTR5	CTGAGACCCGCACCCTTCCCCGGTCCCACCCGTCACCAGGCCGCCCGCGTAGCCAGGAATTCTTAGCCAGGTTCCTGTGCGCCCACCGTGACCCTAAGAGAAGAGGCGGACGCCCTGGCACGTCCTTCCCTCCTGCTTCCCCCGCCCAAAGCGCTCCCGGTTCCCGGGGCGTCAGGTTGGCTGACAGTTCGGGGTCCCTGCGTCCTGTCTCCTCAGCTGGGCTTCGAGGATGTGATCGCAGAGCCGGTGACTACGCACTCCTTTGACAAAGTGTGGATCTGCAGCCATGCCCTCTTTGAAATCAGCAAATACGTA
317	ALDH1A1	ALDH1A1_chr9_75568219_A_G_UTR5	GCTGCATACACTTACCACAGGTTTCGGCTTTGTAAATTAATTCATCTGCAAATAGTGCACTGTCTCCAGGTACAAATTCGATGCTGGAGCACTGGTTTCTTAAGGATTTAAGTTTAAAGTCAAAGGCTTCCTGCCCTAGGTGTTACAAATAAGTAGTGTCGTTTTCTTTTTTTGCTCTGAGTTTGTTCATCCAATCGTATCCGAGTATGCAAATAAACTTTAGCCCGTGCAGATAAAAAAGGAACAAATAAAGCCAAGTGCTCTATCAGAACCAAATTGCTGAGCCAGTCACCTGTGTTCCAGGAGCCGAATCAGAA
317	ALDH1A1	ALDH1A1_chr9_75568219_WT_UTR5	GCTGCATACACTTATCACAGGTTTCGGCTTTGTAAATTAATTCATCTGCAAATAGTGCACTGTCTCCAGGTACAAATTCGATGCTGGAGCACTGGTTTCTTAAGGATTTAAGTTTAAAGTCAAAGGCTTCCTGCCCTAGGTGTTACAAATAAGTAGTGTCGTTTTCTTTTTTTGCTCTGAGTTTGTTCATCCAATCGTATCCGAGTATGCAAATAAACTTTAGCCCGTGCAGATAAAAAAGGAACAAATAAAGCCAAGTGCTCTATCAGAACCAAATTGCTGAGCCAGTCACCTGTGTTCCAGGAGCCGAATCAGAA
318	SMG1	SMG1_chr16_18937505_A_G_UTR5	GCCGTGTGAGCGTGAGGAGCTGCCGCCACCGCCTGCTCCTCGTCGTCCTCGTCCTCCGGCGACGTGGGCCGCGCACGGCCCTGGAAAAGACGTCGCCTCCCCTTCATCCGCCTCTCTCTCACCCGCTCCCGCCTCCTCGTCCTGCGCTGCGGGCTCAGGCGGAACCCGGAACGGCCGTCCTCTTCCGCCCTCCGCCTCCTCCTCCTCCTTCTCGGCTTCCTCCTCAGCCCCGGGCCGGAGCGGGGTGTCGGCCGGTTCGGGCGGCGACTCGCGCTTCTTTGGGCGGCGGCGCTTGGCCATGTCGTGTCGGGGAAGGTA
318	SMG1	SMG1_chr16_18937502_G_A_UTR5	GCCGTGTGAGCGTGAGGAGCTGCCGCCACCGCCTGCTCCTCGTCGTCCTCGTCCTCCGGCGACGTGGGCCGCGCACGGCCCTGGAAAAGACGTCGCCTCCCCTTCATCCGCCTCTCTCTCACCCGCTCCCGCCTCCTCGTCCTGCGCTGCGGGCTCAGGCGGAACCCGGAACGGCCGTCCTCTTCCGCCCTCCGCCTCCTCCTTCTTCTTCTCGGCTTCCTCCTCAGCCCCGGGCCGGAGCGGGGTGTCGGCCGGTTCGGGCGGCGACTCGCGCTTCTTTGGGCGGCGGCGCTTGGCCATGTCGTGTCGGGGAAGGTA
318	SMG1	SMG1_chr16_18937502_WT_UTR5	GCCGTGTGAGCGTGAGGAGCTGCCGCCACCGCCTGCTCCTCGTCGTCCTCGTCCTCCGGCGACGTGGGCCGCGCACGGCCCTGGAAAAGACGTCGCCTCCCCTTCATCCGCCTCTCTCTCACCCGCTCCCGCCTCCTCGTCCTGCGCTGCGGGCTCAGGCGGAACCCGGAACGGCCGTCCTCTTCCGCCCTCCGCCTCCTCCTTCTCCTTCTCGGCTTCCTCCTCAGCCCCGGGCCGGAGCGGGGTGTCGGCCGGTTCGGGCGGCGACTCGCGCTTCTTTGGGCGGCGGCGCTTGGCCATGTCGTGTCGGGGAAGGTA
319	FGFR2	FGFR2_chr10_123356113_G_A_UTR5	AATTTGTTGAGGAATTTCCCCCTAGCCTTGACCCCTTGACAGCTCCTGCTCCTACTCAGTGCTGGGGAGAAGTAGGGAGGCCTTAAGCGAAGAGATGGGTCTGCACTTTGGAGGAGCCGGACACTGTTGACTTTCCTGATGTGAAATCTACCCAGGAACAAAACACCAGTGACTGCAGCAGCAGCGGCAGCGCCTCGGTTCCTGAGCCCACCGCAGGCTGAAGGCATTGCGCGTAGTCCATGCCCGTAGAGGAAGTGTGCAGATGGGATTAACGTCCACATGGAGATATGGAAGAGGACCGGGGATTGGTACCGTAACC
319	FGFR2	FGFR2_chr10_123356113_WT_UTR5	AATTTGTTGAGGAATTTCCCCCTAGCCTTGACCCCTTGACAGCTCCCGCTCCTACTCAGTGCTGGGGAGAAGTAGGGAGGCCTTAAGCGAAGAGATGGGTCTGCACTTTGGAGGAGCCGGACACTGTTGACTTTCCTGATGTGAAATCTACCCAGGAACAAAACACCAGTGACTGCAGCAGCAGCGGCAGCGCCTCGGTTCCTGAGCCCACCGCAGGCTGAAGGCATTGCGCGTAGTCCATGCCCGTAGAGGAAGTGTGCAGATGGGATTAACGTCCACATGGAGATATGGAAGAGGACCGGGGATTGGTACCGTAACC
319	PRKACB	PRKACB_chr1_84543803_C_T_UTR5	TGCGAAGATACAGTCGGGCCAGGGCCTGGCCTGGCTGCCCGGGCAGAGAGGGCGGACCGCGCGAAGGGGGAGTGTCTGCCCACTGCTGCTGCCACCGCCGTCGCCGCCGCCGCTGCTGCTGCTGCCGGTGCTAAGGAGTTCGCTGGAGCCCTTTCCTCAGACCCGGCCCGGTCTTCGCGCCCGGACTCCTGGCGCCAGCGCTAGGCGCACTCACCGCTCTGACGGGTGCAGACGCGGGAGTTGTCCCAGACTGTGGAGTGGCGGGCACGGCCCCAGCCCCCCTTCCCTTCCCTGACCCCTTCTTGCCATCGCCCCAGAC
319	PRKACB	PRKACB_chr1_84543803_WT_UTR5	TGCGAAGATACAGTCGGGCCAGGGCCTGGCCTGGCTGCCCGGGCAGAGAGGGCGGACCGCGCGAAGGGGGAGTGTCTGCCCACTGCTGCTGCCACCGCCGTCGCCGCCGCCGCCGCTGCTGCTGCCGGTGCTAAGGAGTTCGCTGGAGCCCTTTCCTCAGACCCGGCCCGGTCTTCGCGCCCGGACTCCTGGCGCCAGCGCTAGGCGCACTCACCGCTCTGACGGGTGCAGACGCGGGAGTTGTCCCAGACTGTGGAGTGGCGGGCACGGCCCCAGCCCCCCTTCCCTTCCCTGACCCCTTCTTGCCATCGCCCCAGAC
319	RNF41	RNF41_chr12_56610395_A_G_UTR5	GATGTCCCAGGGGTATTGGGGCGGGGGGTTGAAATAACTGGGGTTCAGGAGGAGGGATGGTGGTAGAGATAAAAATGTGAGAAGGGAGCAGCACTGGCGAGGAGTCGGGAGAGCACTCCTGATTGTGACATCACATTCATCCCCTGGGCGATGGAGCTTGTCACTGGGAAGGAATACTCAGTCGGAGAATAGCCAACAAGATGGGTTACTGGGAGAATCTCTTCAGTGGCACTGAGTGGAGGCATCAGGGGGTTGGAGCCTTGTGAACAGGGAACCTGCCCCCCAACACTTGGAAGGACCTGGGTTTCAGTGATGAGAC
319	RNF41	RNF41_chr12_56610343_C_A_UTR5	GATGTCCCAGGGGTATTGGGGCGGGGGGTTGAAATAACTGGGGTTCAGGAGGAGGGATGGTGGTAGAGATAAAAATGTGAGAAGGGAGCAGCACTGGCGAGGAGTCGGGAGAGTACTCCTGATTGTGACATCACATTCATCCCCTGGGCGATGGAGCTTGTCACTTGGAAGGAATACTCAGTCGGAGAATAGCCAACAAGATGGGTTACTGGGAGAATCTCTTCAGTGGCACTGAGTGGAGGCATCAGGGGGTTGGAGCCTTGTGAACAGGGAACCTGCCCCCCAACACTTGGAAGGACCTGGGTTTCAGTGATGAGAC
319	RNF41	RNF41_chr12_56610343_WT_UTR5	GATGTCCCAGGGGTATTGGGGCGGGGGGTTGAAATAACTGGGGTTCAGGAGGAGGGATGGTGGTAGAGATAAAAATGTGAGAAGGGAGCAGCACTGGCGAGGAGTCGGGAGAGTACTCCTGATTGTGACATCACATTCATCCCCTGGGCGATGGAGCTTGTCACTGGGAAGGAATACTCAGTCGGAGAATAGCCAACAAGATGGGTTACTGGGAGAATCTCTTCAGTGGCACTGAGTGGAGGCATCAGGGGGTTGGAGCCTTGTGAACAGGGAACCTGCCCCCCAACACTTGGAAGGACCTGGGTTTCAGTGATGAGAC
321	PRKAG2	PRKAG2_chr7_151433129_C_T_UTR5	GCTTCCGGCAGCTTCTTGCTACTTAAGGACAGCCGGGCTGACGCTCCAGCTGCTGTGGCCGGAGGTGCAGCCCCGTCAGGACGGCTCCACTCCCTGGCGCCTCACAGACTCTGGGGCTGCGGTGAGGTCGCCCTGAAGACCCCCTGGTGAGGACGCTTGAACCCGGGCTGTCACCTGAGCACAGGCTGCCACTCTGAGCTTTTGGGGCGCCCTGTGCCTGTCGGGCTGATGCTCCTCTGGCTCCCGGCCACCTGGGGCTGACACCGGTTCTATGGGTCCTGATATGTTCACCTGTCGCCACTCCTGTGGCCACAGCTACCC
321	PRKAG2	PRKAG2_chr7_151433129_WT_UTR5	GCTTCCGGCAGCTTCTTGCTACTTAAGGACAGCCGGGCTGACGCTCCAGCTGCTGTGGCCGGAGGTGCAGCCCCGTCAGGACGGCTCCACTCCCTGGCGCCTCACAGACTCTGGGGCTGCGGTGAGGTCGCCCTGAAGACCCCCTGGTGAGGACGCTTGAACCCGGGCTGTCACCTGAGCACAGGCTGCCACTCTGAGCTTTTGGGGCGCCCTGTGCCTGTCGGGCTGATGCTCCTCTGGCTCCCGGCCACCTGGGGCTGACACCGGTTCTGTGGGTCCTGATATGTTCACCTGTCGCCACTCCTGTGGCCACAGCTACCC
322	AMD1	AMD1_chr6_111196239_C_G_UTR5	CGCTTACACAGTATGGCCGGCGACATTAGCTAGCGCTCGCTCTACTCTCTCTAACGGGAAAGCAGCGGAATACAAGAGACTGAACTGTATCTGCCTCTATTTCCAAAAGACTCACGTTCAACTTTCGCTCACACAAAGCCGGGAAAATTTTATTAGTCCTTTTTTTAAAAAAAGTTAATATAAAATTATAGCAAAAAAAAAAAGGAACCTGAACTTTAGTAACACAGCTGGAACAATCCGCAGCGGCGGCGGGAGCGGCGGGAGAAGAGGTTTAATTTAGTTGATTTTCTGTGGTTGTTGGTTGTTCGCTAGTCTCACGGTG
322	AMD1	AMD1_chr6_111196237_G_A_UTR5	CGCTTACACAGTATGGCCGGCGACATTAGCTAGCGCTCGCTCTACTCTCTCTAACGGGAAAGCAGCGGAATACAAGAGACTGAACTGTATCTGCCTCTATTTCCAAAAGACTCACGTTCAACTTTCGCTCACACAAAGCCGGGAAAATTTTATTAGTCCTTTTTTTAAAAAAAGTTAATATAAAATTATAGCAAAAAAAAAAAGGAACCTGAACTTTAGTAACACAGCTGGAACAATCCGCAGCGGCGGCAGCAGCGGCGGGAGAAGAGGTTTAATTTAGTTGATTTTCTGTGGTTGTTGGTTGTTCGCTAGTCTCACGGTG
322	AMD1	AMD1_chr6_111196256_G_A_UTR5	CGCTTACACAGTATGGCCGGCGACATTAGCTAGCGCTCGCTCTACTCTCTCTAACGGGAAAGCAGCGGAATACAAGAGACTGAACTGTATCTGCCTCTATTTCCAAAAGACTCACGTTCAACTTTCGCTCACACAAAGCCGGGAAAATTTTATTAGTCCTTTTTTTAAAAAAAGTTAATATAAAATTATAGCAAAAAAAAAAAGGAACCTGAACTTTAGTAACACAGCTGGAACAATCCGCAGCGGCGGCGGCAGCGGCGGGAGAAGAGATTTAATTTAGTTGATTTTCTGTGGTTGTTGGTTGTTCGCTAGTCTCACGGTG
322	AMD1	AMD1_chr6_111196256_WT_UTR5	CGCTTACACAGTATGGCCGGCGACATTAGCTAGCGCTCGCTCTACTCTCTCTAACGGGAAAGCAGCGGAATACAAGAGACTGAACTGTATCTGCCTCTATTTCCAAAAGACTCACGTTCAACTTTCGCTCACACAAAGCCGGGAAAATTTTATTAGTCCTTTTTTTAAAAAAAGTTAATATAAAATTATAGCAAAAAAAAAAAGGAACCTGAACTTTAGTAACACAGCTGGAACAATCCGCAGCGGCGGCGGCAGCGGCGGGAGAAGAGGTTTAATTTAGTTGATTTTCTGTGGTTGTTGGTTGTTCGCTAGTCTCACGGTG
337	EVI2A	EVI2A_chr17_29648733_A_G_UTR5	AGAGAAGTTGGAGCTTTTTCGTTGTTTTTTTTTTCTTCCCTCCTGTGACATGTGCTTTAGTTGCAGTGGAAAGGAAATGTGTCATCTGTGGTTTGGTTTTAAAAGTGGAAAACTAGCTGCACATATCCTTTTTTACTGCAGATTTACTTTAAGGCTCATATTCTCCAAGTCTATTCTGCTTTAAAAAGAAGACAAGAAAAGAAGTGGTTTATCAAAATCACGTTATAATCAGATTTTGACCAAGCATTTTGTAAGTATACAAATGTCAGCCAATGACATATAACAACCATTTCTTATAAAACCTTGATGTTCAAAAGCCTGACTAGCAGTGGCATCC
337	EVI2A	EVI2A_chr17_29648733_WT_UTR5	AGAGAAGTTGGAGCTTTTTCGTTGTTTTTTTTTTTTTCCCTCCTGTGACATGTGCTTTAGTTGCAGTGGAAAGGAAATGTGTCATCTGTGGTTTGGTTTTAAAAGTGGAAAACTAGCTGCACATATCCTTTTTTACTGCAGATTTACTTTAAGGCTCATATTCTCCAAGTCTATTCTGCTTTAAAAAGAAGACAAGAAAAGAAGTGGTTTATCAAAATCACGTTATAATCAGATTTTGACCAAGCATTTTGTAAGTATACAAATGTCAGCCAATGACATATAACAACCATTTCTTATAAAACCTTGATGTTCAAAAGCCTGACTAGCAGTGGCATCC
338	ZNF540	ZNF540_chr19_38089347_C_A_UTR5	AGTCTACAACTGGAAACCGGCCGGATCGTGTCTGCGCAGGCCCAGCAGCTAAGATCGGGTCCGGCGCTCCAGAACAGAACGATCCCTGAGGCTCCCTTGCTCGAACTGTGGGACTTACCCTACTATGGTCCGAGCCTACCCTATTTCATTATACTCAAGTAACGCCCCAGAAATTCCAGAGAATCTCACACAAAGAGGTTGAGTCTTGCCGTGGTGCCTTCAGGGGAATGTCATCCCGGGCTAGAAGAGCTGCAAAAGGCTGTCAGGCTTCTCAGAACTTTGCTTCTCCAGCAGAATAATCCTGCGGAAGACTGAGCAGTTCTTGTGAGTGTAAAAAC
338	ZNF540	ZNF540_chr19_38085759_T_C_UTR5	AGTCTACAACTGGAAACCGGCCGGATCGCGTCTGCGCAGGCCCAGCAGCTAAGATCGGGTCCGGCGCTCCAGAACAGAACGATCCCTGAGGCTCCCTTGCTCGAACTGTGGGACTTACCCTACTATGGTCCGAGCCTACCCTATTTCATTATACTCAAGTAACGCCCCAGAAATTCCAGAGAATCTCACACAAAGAGGTTGAGTCTTGCCGTGGTGCCTTCAGGGGAATGTCATCCCGGGCTAGAAGAGCTGCAAAAGGCTGTCAGGCTTCTCAGAACTTTGCTTCTCCAGCAGAATAATCCTGCGGAAGACTGAGCAGTTCTTGTGAGTGTAAAACC
338	ZNF540	ZNF540_chr19_38085759_WT_UTR5	AGTCTACAACTGGAAACCGGCCGGATCGTGTCTGCGCAGGCCCAGCAGCTAAGATCGGGTCCGGCGCTCCAGAACAGAACGATCCCTGAGGCTCCCTTGCTCGAACTGTGGGACTTACCCTACTATGGTCCGAGCCTACCCTATTTCATTATACTCAAGTAACGCCCCAGAAATTCCAGAGAATCTCACACAAAGAGGTTGAGTCTTGCCGTGGTGCCTTCAGGGGAATGTCATCCCGGGCTAGAAGAGCTGCAAAAGGCTGTCAGGCTTCTCAGAACTTTGCTTCTCCAGCAGAATAATCCTGCGGAAGACTGAGCAGTTCTTGTGAGTGTAAAACC
340	KCNMB3	KCNMB3_chr3_178984647_C_A_UTR5	GCTCCCGGCTGCCGAGGCGGAAACACAGGTGATGAGGTGGCGGCAAGCACAGTGCAAAGAGAGAGAAGCAGCTTCGGCTGCAGCAAACCACGCAGGTCCTTCTTGATCATCTAGAACTGACCGCTCCGCCTTGCCAGGAGTCTGCAGAACCACGTGGCTAGCCTGCCTGAAGTTCTCACCTCTCCAGGAAGTCGGGGGGCTTCTAATGGCTGCAGCTGCGCTGGGGGCTGGGGGCTCCCGCTGGGACTCCACTTCCGTGGATGTCTAAGCTTCACCTTTCTTGCGCCCGCAGGGGCATGACTCAGGTGAAAGGGAGCCATTTTCTCAGACCCCTGGCCTC
340	KCNMB3	KCNMB3_chr3_178984647_WT_UTR5	GCTCCCGGCTGCCGAGGCGGAAACACAGGTGATGAGGTGGCGGCAAGCACAGTGCAAAGAGAGAGAAGCAGCTTCGGCTGCAGCAAACCACGCAGGTCCTTCTTGATCATCTAGAACTGACCGCTCCGCCTTGCCAGGAGTCTGCAGAACCACGTGGCTAGCCTGCCTGAAGTTCTCACCTCTCCAGGAAGGCGGGGGGCTTCTAATGGCTGCAGCTGCGCTGGGGGCTGGGGGCTCCCGCTGGGACTCCACTTCCGTGGATGTCTAAGCTTCACCTTTCTTGCGCCCGCAGGGGCATGACTCAGGTGAAAGGGAGCCATTTTCTCAGACCCCTGGCCTC
342	ENPEP	ENPEP_chr4_111397434_A_C_UTR5	GTTTTATATTTAACTCGCTGCAGTGCAGGAGGGGTAGGGGTGGAGATGCGTCGTTTATAAGGGGAGCTGTGACAATCTTCTTGCCAGCCCTCTTCCTCCCACTCGGCTCCTCTTACGGAGTCCTCATTCCACCCCCCTTGTTTCCGCATTCATCCTGAGTGGCTGGTGGGAACGTGAAAAGGGAGAGGAAAAGGCGCAAGAAGCCCGAGAGAGGGGTGTGGGAAAAGCGAAAACAGGCTGCCAAATCAGGGGATTCCTTCCAATTTAAAAAGGAAGTCTGCTGACGTTAGTTAGTTAAATTTAACATCTTTTTATGTGTAACACTTGACTTTGGAAGCAAAA
342	ENPEP	ENPEP_chr4_111397344_C_A_UTR5	GTTTTATATTTAACTCGCTGCAGTGCAGGAGGGGTAGGGGTGGAGATGCGTCGTTTATAAGGGGAGCTGTGACAATCTTCTTGCCAGCCCTCTTCCTCCCACTCGGCTCCTCTTAAGGAGTCCTCATTCCACCCCCCTTGTTTCCGCATTCATCCTGAGTGGCTGGTGGGAACGTGAAAAGGGAGAGGAAAAGGCGCAAGAAGCCAGAGAGAGGGGTGTGGGAAAAGCGAAAACAGGCTGCCAAATCAGGGGATTCCTTCCAATTTAAAAAGGAAGTCTGCTGACGTTAGTTAGTTAAATTTAACATCTTTTTATGTGTAACACTTGACTTTGGAAGCAAAA
342	ENPEP	ENPEP_chr4_111397344_WT_UTR5	GTTTTATATTTAACTCGCTGCAGTGCAGGAGGGGTAGGGGTGGAGATGCGTCGTTTATAAGGGGAGCTGTGACAATCTTCTTGCCAGCCCTCTTCCTCCCACTCGGCTCCTCTTACGGAGTCCTCATTCCACCCCCCTTGTTTCCGCATTCATCCTGAGTGGCTGGTGGGAACGTGAAAAGGGAGAGGAAAAGGCGCAAGAAGCCAGAGAGAGGGGTGTGGGAAAAGCGAAAACAGGCTGCCAAATCAGGGGATTCCTTCCAATTTAAAAAGGAAGTCTGCTGACGTTAGTTAGTTAAATTTAACATCTTTTTATGTGTAACACTTGACTTTGGAAGCAAAA
344	GPA33	GPA33_chr1_167059814_G_A_UTR5	CTACCCCTTTGTGAGCAGTCTAGGACTTTGTACACTTGTTAAGTAGGGAGAAGGTAGGGGAGGTGGCTGGTTTAAGGGGAACTTGAGGGAAGTAGGGAAGACTCCTCTTGGGACCTTTGGAGTAGGTGACACATGAGCCCAGCCCCAGCTCACCTGCCAATCCAGCTGAGGAGCTCACCTGCCAATCCAGCTGAGGCTGGGCAGAGGTGGGTGAGAAGAGGGAAAATTGCAGGGACCTCCAGTTGGGCCAGGCCAGAAGCTGCTGTAGCTTTAACCAGACAGCTCAGACCTGTCTGGAGGCTGCCAGTGACAGGTTAGGTTTAGGGCAGAGAAGAAGCAAGACC
344	GPA33	GPA33_chr1_167059814_WT_UTR5	CTACCCCTTTGTGAGCAGTCTAGGACTTTGTACACTTGTTAAGTAGGGAGAAGGCAGGGGAGGTGGCTGGTTTAAGGGGAACTTGAGGGAAGTAGGGAAGACTCCTCTTGGGACCTTTGGAGTAGGTGACACATGAGCCCAGCCCCAGCTCACCTGCCAATCCAGCTGAGGAGCTCACCTGCCAATCCAGCTGAGGCTGGGCAGAGGTGGGTGAGAAGAGGGAAAATTGCAGGGACCTCCAGTTGGGCCAGGCCAGAAGCTGCTGTAGCTTTAACCAGACAGCTCAGACCTGTCTGGAGGCTGCCAGTGACAGGTTAGGTTTAGGGCAGAGAAGAAGCAAGACC
347	CCDC28B	CCDC28B_chr1_32666251_A_C_UTR5	AAAGCCACCACCATTTTGTAAGGAACTGTAGCTTCTCTCTGAAACTGCCGGGAAAGGGAAAATCTTTTTAAAATAGACATCACACAACCAACAGGGTCCCCTAGGTTCAGGCGGGGAGGTGAGGTCGAGTGAGAGGAACTGCTTAGCATACGCGGGGATGCTCCTCCCATCTCACCCCACCGCGCTAAGGAGAAGGTCACTTTCTCTTTAAATGCAAATGAACTCCCTCCAGCTTAGCTTTCACCCGGTGGTGTTCCCGGGAGGCGAGGGCGGAGGGCGGAGGGAACTTGCACCGAAGCATCACTCGAGACCCCAAACCTCCAGGCCTGAGGCCCAGCCAGCGCCCA
347	CCDC28B	CCDC28B_chr1_32666230_C_T_UTR5	AAAGCCACCACCATTTTGTAAGGAACTGTAGCTTCTCTCTGAAACTGCCGGGAAAGGGAAAATCTTTTTAAAATAGACATCACACAACCAACAGGGTCCCCTAGGTTCAGGCGGGGAGGTGAGGTCGAGTGAGAGGAACTGCTTAGCATACGCGGGGATGCTCCTCCCATCTCACCCCACCGCGCTAAGGAGAAGGTCACTTTCTCTTTAAATGCAAATGAACTCCCTCCAGCTTAGCTTTCATCCGGTGGTGTTCCCGGGAGGAGAGGGCGGAGGGCGGAGGGAACTTGCACCGAAGCATCACTCGAGACCCCAAACCTCCAGGCCTGAGGCCCAGCCAGCGCCCA
347	CCDC28B	CCDC28B_chr1_32666230_WT_UTR5	AAAGCCACCACCATTTTGTAAGGAACTGTAGCTTCTCTCTGAAACTGCCGGGAAAGGGAAAATCTTTTTAAAATAGACATCACACAACCAACAGGGTCCCCTAGGTTCAGGCGGGGAGGTGAGGTCGAGTGAGAGGAACTGCTTAGCATACGCGGGGATGCTCCTCCCATCTCACCCCACCGCGCTAAGGAGAAGGTCACTTTCTCTTTAAATGCAAATGAACTCCCTCCAGCTTAGCTTTCACCCGGTGGTGTTCCCGGGAGGAGAGGGCGGAGGGCGGAGGGAACTTGCACCGAAGCATCACTCGAGACCCCAAACCTCCAGGCCTGAGGCCCAGCCAGCGCCCA
350	R3HCC1L	R3HCC1L_chr10_99894392_G_A_UTR5	AGGCCTGACGCACGCCCCAGCGGCGCGAGCGGAAGAGATAGAGCTTCGCGGAGACGGCGGAAGCGGAGAGCAACAGCGCGCCGAGACTTCCAGTGTCCTACTATTGAAGCCTGCACCTGCTGCATTGCTGTTTTCCTGAGACGGAGTTTTGCCATGTTGTCCAGGCTGGTGTCGAAATCCTGAGCTCAAGTGGTCTGCCTGCCTCGGCTTCCCAAAGTGCTGGGATTACAGGTGAGGCTGCTGTCAGAAAGGAACTTTTACACAGTTTGCCTTCAGAGACAGTCTATCGGCATGTTGTAGAGTTTTATTACTAAGAAAATAAATGTTACTTACATGATTGTGGTGGTGCC
350	R3HCC1L	R3HCC1L_chr10_99894448_G_A_UTR5	AGGCCTGACGCGCGCCCCAGCGGCGCGAGCGGAAGAGATAGAGCTTCGCGGAGACGGCGGAAGCGGAAAGCAACAGCGCGCCGAGACTTCCAGTGTCCTACTATTGAAGCCTGCACCTGCTGCATTGCTGTTTTCCTGAGACGGAGTTTTGCCATGTTGTCCAGGCTGGTGTCGAAATCCTGAGCTCAAGTGGTCTGCCTGCCTCGGCTTCCCAAAGTGCTGGGATTACAGGTGAGGCTGCTGTCAGAAAGGAACTTTTACACAGTTTGCCTTCAGAGACAGTCTATCGGCATGTTGTAGAGTTTTATTACTAAGAAAATAAATGTTACTTACATGATTGTGGTGGTGCC
350	R3HCC1L	R3HCC1L_chr10_99894448_WT_UTR5	AGGCCTGACGCGCGCCCCAGCGGCGCGAGCGGAAGAGATAGAGCTTCGCGGAGACGGCGGAAGCGGAGAGCAACAGCGCGCCGAGACTTCCAGTGTCCTACTATTGAAGCCTGCACCTGCTGCATTGCTGTTTTCCTGAGACGGAGTTTTGCCATGTTGTCCAGGCTGGTGTCGAAATCCTGAGCTCAAGTGGTCTGCCTGCCTCGGCTTCCCAAAGTGCTGGGATTACAGGTGAGGCTGCTGTCAGAAAGGAACTTTTACACAGTTTGCCTTCAGAGACAGTCTATCGGCATGTTGTAGAGTTTTATTACTAAGAAAATAAATGTTACTTACATGATTGTGGTGGTGCC
351	DCAF6	DCAF6_chr1_167906105_T_C_UTR5	ATCTCGCGAGAAAGGGTTGGCGGGGAGGGTATCCAGGACGAGGAGAGGGAGGAGTCGCCATCGCCTCCGCCTCCGCCTCCTCCTGTTGGAGGGGGGCTGAGGGAGGAGACTGTTGCTGATCTTTGGATGTTCTGGTTAGTCTAAGAAGGAGAGTATGAGGCGAGCTCCGGCCCGGGTGCGGCCGGGCTTCAGGGGCCCAGGCGCCGCTGCTGCCACCGCCATCTAACGCTGCGCCCTGGAGGCCCGGCGCGCGGATGGTGCCGGTGCGGCTCGGGTGTTGAAACGGGTGTCCCCTCCCCCTCCTCCCCCCCCACGCGGTGGTCTCCCCTCCCACCCGGCTCAGGCAGAGCC
351	DCAF6	DCAF6_chr1_167906120_WT_UTR5	ATCTCGCGAGAAAGGGTTGGCGGGGAGGGTATCCAGGACGAGGAGAGGGAGGAGTCGCCATCGCCTCCGCCTCCGCCTCCTCCTGTTGGAGGGGGGCTGAGGGAGGAGACTGTTGCTGATCTTTGGATGTTCTGGTTAGTCTAAGAAGGAGAGTATGAGGCGAGCTCCGGCCCGGGTGCGGCCGGGCTTCAGGGGCCCAGGCGCCGCTGCTGCCACCGCCATCTAACGCTGCGCCCTGGAGGCCCGGCGCGCGGATGGTGCCGGTGCGGCTCGGGTGTTGAAACGGGTGTCCCCTCCCCCTCCTCCCCTCCCACGCGGTGGTCTCCCCTCCCACCCGGCTCAGGCAGAGCC
351	NFIA	NFIA_chr1_61543230_delA_UTR5	GTACAATCCAAAGCACGCAAGGCAAAACCAGAGCGAATCTGAGAACCAGCCAGCCCGGGTTGGATCGCTTTCAAAAGAGAGAGTGAGAGCGAGCGAGCGAGCGAGCGAGAGCGAGACAGTGAGAGAGGGAGAGAGCGCGCCTTGCAATTGCAAAAGCCTTCTGATTTGGAGTTAAAAAAAAAATTCTCCAAGAAGCCTGCAATTGGCCAACAGCTTTTTAAAAAATCTCTTCCGGGTTTTCAACGGTTCCAAGTTTATTTAGATATTTTTTAAATGCAAAAAAAGGGGACAACAAATGAAGCAATTCGTCTGAGCATTTTAAAGTTTCTCACGTACTCTTTTTACATTGCA
351	SULT1A2	SULT1A2_chr16_28607716_C_T_UTR5	GTTTGTCCTGGAGCCCAGATGGACTGTGGCCGGGCAAGTGGATCACAGGCCTGGCCAGCCTAGGAGTTGCCACATGTGAGGGGCCAAGGGGCTCAAGGAGGGGAACATCGGGGAGAGGAGCCTACTGGGTGGAGGCTGGGGGTCCCAGCAGGAAATGGTGAGACAAAGGGCGCTGGCTGGCAGGAAGACAGCACAGGAAGGTCCTAGAGGTTCCTCAGTGCAGCTGGACTCTCCTGGAGACCTTCACACACCCTGACATCTGGGCCCCGCGCCACGAGGGTGCTTTCACTGGTCTGCACCATGGCCCAGGCCCTGGGATTTTGAACAGCTCCGCAGGTGAATGAAAGGAAC
351	SULT1A2	SULT1A2_chr16_28607769_C_T_UTR5	GTTTGTCCTGGAGCCCAGATGGACTGTGGCCGAGCAAGTGGATCACAGGCCTGGCCAGCCTAGGAGTTGCCACATGTGAGGGGCCGAGGGGCTCAAGGAGGGGAACATCGGGGAGAGGAGCCTACTGGGTGGAGGCTGGGGGTCCCAGCAGGAAATGGTGAGACAAAGGGCGCTGGCTGGCAGGAAGACAGCACAGGAAGGTCCTAGAGGTTCCTCAGTGCAGCTGGACTCTCCTGGAGACCTTCACACACCCTGACATCTGGGCCCCGCGCCACGAGGGTGCTTTCACTGGTCTGCACCATGGCCCAGGCCCTGGGATTTTGAACAGCTCCGCAGGTGAATGAAAGGAAC
351	SULT1A2	SULT1A2_chr16_28607769_WT_UTR5	GTTTGTCCTGGAGCCCAGATGGACTGTGGCCGGGCAAGTGGATCACAGGCCTGGCCAGCCTAGGAGTTGCCACATGTGAGGGGCCGAGGGGCTCAAGGAGGGGAACATCGGGGAGAGGAGCCTACTGGGTGGAGGCTGGGGGTCCCAGCAGGAAATGGTGAGACAAAGGGCGCTGGCTGGCAGGAAGACAGCACAGGAAGGTCCTAGAGGTTCCTCAGTGCAGCTGGACTCTCCTGGAGACCTTCACACACCCTGACATCTGGGCCCCGCGCCACGAGGGTGCTTTCACTGGTCTGCACCATGGCCCAGGCCCTGGGATTTTGAACAGCTCCGCAGGTGAATGAAAGGAAC
352	NFIA	NFIA_chr1_61543230_WT_UTR5	GTACAATCCAAAGCACGCAAGGCAAAACCAGAGCGAATCTGAGAACCAGCCAGCCCGGGTTGGATCGCTTTCAAAAGAGAGAGTGAGAGCGAGCGAGCGAGCGAGCGAGAGCGAGACAGTGAGAGAGGGAGAGAGCGCGCCTTGCAATTGCAAAAGCCTTCTGATTTGGAGTTAAAAAAAAAATTCTCCAAGAAGCCTGCAATTGGCCAACAGCTTTTTAAAAAATCTCTTCCGGGTTTTCAACGGTTCCAAGTTTATTTAGATATTTTTTAAATGCAAAAAAAAGGGGACAACAAATGAAGCAATTCGTCTGAGCATTTTAAAGTTTCTCACGTACTCTTTTTACATTGCA
353	DCAF6	DCAF6_chr1_167906120_T_G_UTR5	ATCTCGCGAGAAAGGGTTGGCGGGGAGGGTATCCAGGACGAGGAGAGGGAGGAGTCGCCATCGCCTCCGCCTCCGCCTCCTCCTGTTGGAGGGGGGCTGAGGGAGGAGACTGTTGCTGATCTTTGGATGTTCTGGTTAGTCTAAGAAGGAGAGTATGAGGCGAGCTCCGGCCCGGGTGCGGCCGGGCTTCAGGGGCCCAGGCGCCGCTGCTGCCACCGCCATCTAACGCTGCGCCCTGGAGGCCCGGCGCGCGGATGGTGCCGGTGCGGCTCGGGTGTTGAAACGGGTGTCCCCTCCCCCTCCTCCCCTCCCCCACGCGGTGGGCTCCCCTCCCACCCGGCTCAGGCAGAGCC
353	LOC100506388	LOC100506388_chr17_181103_C_G_UTR5	CTACATGTCCCCACCCCTCTCACTGCTGTAGCTTCAGGGCAGAAGAGCCACAGAGCCAAATGCTGCAGAGATGAAGGGAGACGGAAAGAGCCAAATGCTGCAGAGATGAAGGGAGACGGAAGGATGTCGCCTCCAGAGCTGGGGCCACGGGCAGCGCCAGGGCAGGTTCATCACTGATGGCAAGTCTGTGGCTGACCACGTTCACAGGGGTGGCCCTGAGCAAAGGTCGGACATGAGGACCCAGGAGAATTCAGGCCCCGGCTCTGGGACGGCTGTGCACCCCCACCCTGGCCGTGGCTGGCACCTCAGAAGGCACAGCTGTCCTTCACTCGCACGGAGCAACCTCGGGACAG
353	LOC100506388	LOC100506388_chr17_181077_C_T_UTR5	CTACATGTCCCCACCCCTCTCACTGCTGTAGCTTCAGGGCAGAAGAGCCACAGAGCCAAATGCTGCAGAGATGAAGGGAGATGGAAAGAGCCAAATGCTGCAGAGATCAAGGGAGACGGAAGGATGTCGCCTCCAGAGCTGGGGCCACGGGCAGCGCCAGGGCAGGTTCATCACTGATGGCAAGTCTGTGGCTGACCACGTTCACAGGGGTGGCCCTGAGCAAAGGTCGGACATGAGGACCCAGGAGAATTCAGGCCCCGGCTCTGGGACGGCTGTGCACCCCCACCCTGGCCGTGGCTGGCACCTCAGAAGGCACAGCTGTCCTTCACTCGCACGGAGCAACCTCGGGACAG
353	LOC100506388	LOC100506388_chr17_181096_C_T_UTR5	CTACATGTCCCCACCCCTCTCACTGCTGTAGCTTCAGGGCAGAAGAGCCACAGAGCCAAATGCTGCAGAGATGAAGGGAGACGGAAAGAGCCAAATGCTGTAGAGATCAAGGGAGACGGAAGGATGTCGCCTCCAGAGCTGGGGCCACGGGCAGCGCCAGGGCAGGTTCATCACTGATGGCAAGTCTGTGGCTGACCACGTTCACAGGGGTGGCCCTGAGCAAAGGTCGGACATGAGGACCCAGGAGAATTCAGGCCCCGGCTCTGGGACGGCTGTGCACCCCCACCCTGGCCGTGGCTGGCACCTCAGAAGGCACAGCTGTCCTTCACTCGCACGGAGCAACCTCGGGACAG
353	LOC100506388	LOC100506388_chr17_181079_G_A_UTR5	CTACATGTCCCCACCCCTCTCACTGCTGTAGCTTCAGGGCAGAAGAGCCACAGAGCCAAATGCTGCAGAGATGAAGGGAGACGAAAAGAGCCAAATGCTGCAGAGATCAAGGGAGACGGAAGGATGTCGCCTCCAGAGCTGGGGCCACGGGCAGCGCCAGGGCAGGTTCATCACTGATGGCAAGTCTGTGGCTGACCACGTTCACAGGGGTGGCCCTGAGCAAAGGTCGGACATGAGGACCCAGGAGAATTCAGGCCCCGGCTCTGGGACGGCTGTGCACCCCCACCCTGGCCGTGGCTGGCACCTCAGAAGGCACAGCTGTCCTTCACTCGCACGGAGCAACCTCGGGACAG
353	LOC100506388	LOC100506388_chr17_181096_WT_UTR5	CTACATGTCCCCACCCCTCTCACTGCTGTAGCTTCAGGGCAGAAGAGCCACAGAGCCAAATGCTGCAGAGATGAAGGGAGACGGAAAGAGCCAAATGCTGCAGAGATCAAGGGAGACGGAAGGATGTCGCCTCCAGAGCTGGGGCCACGGGCAGCGCCAGGGCAGGTTCATCACTGATGGCAAGTCTGTGGCTGACCACGTTCACAGGGGTGGCCCTGAGCAAAGGTCGGACATGAGGACCCAGGAGAATTCAGGCCCCGGCTCTGGGACGGCTGTGCACCCCCACCCTGGCCGTGGCTGGCACCTCAGAAGGCACAGCTGTCCTTCACTCGCACGGAGCAACCTCGGGACAG
354	KCNJ5	KCNJ5_chr11_128761336_C_G_UTR5	AGTCGCGTTACTACCCAGAGATTCATTTGTACCAGGGACGGAGGGAGAGAGGAGAGGGAGGAGGGGACACACACACACACAGAGAGAGAGAGAGAGAGATTGTTCCAGCTGCTCTCGCTAGAGAAAGGGAGTGACCCAAGGGGCCGCGAGTGAAGGGACAGGATGGCTTAGGTACCTCTGCCCACAGGACCCCACAACAGGGAGAGGTTCCAGCTACAGCTCCTCCGTGGGGTCATGGCAGGGGCTGGGGAGTCCCCTCAAAAGCCCTGAGCCCCCCTGCACCGCCGCTAAGGGACACCCCAGAAGTTAGCATCAGTGGGACTCGGAAGCTCCGATCTCAACAACATCCCAGCT
354	KCNJ5	KCNJ5_chr11_128761545_C_T_UTR5	AGTCGCGTTACTACCCAGAGATTCATTTGTACCAGGGACGGAGGGAGAGAGGAGAGGGAGGAGGGGACACACACACACACACAGAGAGAGAGAGAGAGATTGTTCCAGCTGCTCTCGCTAGAGAAAGGGAGTGACCCAAGGGGCCGCGAGTGAAGGGACAGGATGGCTTAGGTACCTCTGCCCACAGGACCCCACAACAGGGAGAGGTTCCAGCTACAGCTCCTCCGTGGGGTCATGGCAGGGGCTGGGGAGTCCCCTCAAAAGCCCTGAGCTCCCCTGCACCGCCGCTAAGGGACACCCCAGAAGTTAGCATCAGTGGGACTCGGAAGCTCCGATCTCAACAACATCCCAGCT
354	KCNJ5	KCNJ5_chr11_128761338_G_C_UTR5	AGTCGCGTTACTACCCAGAGATTCATTTGTACCAGGGACGGAGGGAGAGAGGAGAGGGAGGAGGGGACACACACACACACACACAGAGAGAGAGAGAGATTGTTCCAGCTGCTCTCGCTAGAGAAAGGGAGTGACCCAAGGGGCCGCGAGTGAAGGGACAGGATGGCTTAGGTACCTCTGCCCACAGGACCCCACAACAGGGAGAGGTTCCAGCTACAGCTCCTCCGTGGGGTCATGGCAGGGGCTGGGGAGTCCCCTCAAAAGCCCTGAGCCCCCCTGCACCGCCGCTAAGGGACACCCCAGAAGTTAGCATCAGTGGGACTCGGAAGCTCCGATCTCAACAACATCCCAGCT
354	KCNJ5	KCNJ5_chr11_128761360_G_C_UTR5	AGTCGCGTTACTACCCAGAGATTCATTTGTACCAGGGACGGAGGGAGAGAGGAGAGGGAGGAGGGGACACACACACACACACAGACAGAGAGAGAGAGATTGTTCCAGCTGCTCTCGCTAGAGAAAGGGAGTGACCCAAGGGGCCGCGAGTGAAGGGACAGGATGGCTTAGGTACCTCTGCCCACAGGACCCCACAACAGGGAGAGGTTCCAGCTACAGCTCCTCCGTGGGGTCATGGCAGGGGCTGGGGAGTCCCCTCAAAAGCCCTGAGCCCCCCTGCACCGCCGCTAAGGGACACCCCAGAAGTTAGCATCAGTGGGACTCGGAAGCTCCGATCTCAACAACATCCCAGCT
354	KCNJ5	KCNJ5_chr11_128761360_WT_UTR5	AGTCGCGTTACTACCCAGAGATTCATTTGTACCAGGGACGGAGGGAGAGAGGAGAGGGAGGAGGGGACACACACACACACACAGAGAGAGAGAGAGAGATTGTTCCAGCTGCTCTCGCTAGAGAAAGGGAGTGACCCAAGGGGCCGCGAGTGAAGGGACAGGATGGCTTAGGTACCTCTGCCCACAGGACCCCACAACAGGGAGAGGTTCCAGCTACAGCTCCTCCGTGGGGTCATGGCAGGGGCTGGGGAGTCCCCTCAAAAGCCCTGAGCCCCCCTGCACCGCCGCTAAGGGACACCCCAGAAGTTAGCATCAGTGGGACTCGGAAGCTCCGATCTCAACAACATCCCAGCT
359	NOTCH2NL	NOTCH2NL_chr1_145209347_A_C_UTR5	TGCTTCGCTGCACACCCGAGAAAGTTTCAGCCAAACTTCGGGCGGCGGCTGAGGCGGCGGCCGAGGAGCGGCGGACTCGGGGCGCGGGGAGTCGAGGCATTTGCGCTGGGCTTCGGAGCGTAGCGCCAGGGCCTGAGCCTTTGAAGCAGGAGGAGGGGAGGAGAGAGTGGGGCTCCTCTATCGGGACCCCCTCCCCATGTGGATCTGCCCAGGCGGCGGCGGCGGCGGAGGCGACCGAGAAGATACCCGCCCTGCGCCCCGCTCTGCTGTGGGCGCTGCTGGCGCTCTGGCTGTGCTGCGCGACCCCCGCGCATGCATTGCAGTGTCGAGATGGCTATGAACCCTGTGTAAATGAAGGA
359	NOTCH2NL	Not in PacBio	TGCTTCGCTGCACACCCGAGAAAGTTTCAGCCAAACTTCGGGCGGCGGCTGAGGCGGCGGCCGAGGAGCGGCGGACTCCGGGCGCGGGGAGTCGAGGCATTTGCGCTGGGCTTCGGAGCGTAGCGCCAGGGCCTGAGCCTTTGAAGCAGGAGGAGGGGAGGAGAGAGTGGGGCTCCTCTATCGGGACCCCCTCCCCATGTGGATCTGCCCAGGCGGCGGCGGCGGAGGAGGCGACCGAGAAGATACCCGCCCTGCGCCCCGCTCTGCTGTGGGCGCTGCTGGCGCTCTGGCTGTGCTGCGCGACCCCCGCGCATGCATTGCAGTGTCGAGATGGCTATGAACCCTGTGTAAATGAAGGA
359	NOTCH2NL	NOTCH2NL_chr1_145209347_WT_UTR5	TGCTTCGCTGCACACCCGAGAAAGTTTCAGCCAAACTTCGGGCGGCGGCTGAGGCGGCGGCCGAGGAGCGGCGGACTCGGGGCGCGGGGAGTCGAGGCATTTGCGCTGGGCTTCGGAGCGTAGCGCCAGGGCCTGAGCCTTTGAAGCAGGAGGAGGGGAGGAGAGAGTGGGGCTCCTCTATCGGGACCCCCTCCCCATGTGGATCTGCCCAGGCGGCGGCGGCGGAGGAGGCGACCGAGAAGATACCCGCCCTGCGCCCCGCTCTGCTGTGGGCGCTGCTGGCGCTCTGGCTGTGCTGCGCGACCCCCGCGCATGCATTGCAGTGTCGAGATGGCTATGAACCCTGTGTAAATGAAGGA
359	PPME1	PPME1_chr11_73882374_C_A_UTR5	GCGCAAGCGCATAGGGATGCGCCCTTTGTGGACTCCATTGCGCAGGGTGCATTGCCCTGAAGAGCGCTCCTCCTTCCGGTGAAAGTCGTCGGGTTCCCAGCCGGGAGTCTGCGGAGTTCTCATACTCTGTTACCCAGCTTCCTTTGTATGAGTGCTGTTGCGCACTTCCGGTGGAAGCGCTGAAGCGAGTGGGTGGAGTTTACGGAGCCGGTGGGCGGTAGGCGGTGCTACGGGTAGCTGGGTGCTGTCCAAAGGCGACAGGGCGTAGTTAGGGGAGCGAGTCGTGACCGGTTGGGCCACACTCAACGTGGGACGAAGCTTCGCCTACTGTTTGACTACGTGCGTGCAGCCTCCCCTCG
359	PPME1	PPME1_chr11_73882416_T_A_UTR5	GCGCAAGCGCATAGGGATGCGCCCTTTGTGGACTCCATTGCGCAGGGTGCATTGCCCTGAAGAGCGCTCCTCCTTCCGGTGAAAGTCGTCGGGTTCCCAGCCGGGAGTCTGCGGAGTTCTCATACTCTGTTACCCAGCTTCCTTTGTATGAGTGCTGTTGCGCACTTCCGGTGGAAGCGCTGAAGCGAGTGGGTGGAGTTTACGGAGCCGGTGGGCGGTAGGCGGTGCTACGGGTAGCTGGGTGCTGTCCAAAGGCGACAGGGCGTCGTTAGGGGAGCGAGTCGTGACCGGTTGGGCCACACTCAACGAGGGACGAAGCTTCGCCTACTGTTTGACTACGTGCGTGCAGCCTCCCCTCG
359	PPME1	PPME1_chr11_73882416_WT_UTR5	GCGCAAGCGCATAGGGATGCGCCCTTTGTGGACTCCATTGCGCAGGGTGCATTGCCCTGAAGAGCGCTCCTCCTTCCGGTGAAAGTCGTCGGGTTCCCAGCCGGGAGTCTGCGGAGTTCTCATACTCTGTTACCCAGCTTCCTTTGTATGAGTGCTGTTGCGCACTTCCGGTGGAAGCGCTGAAGCGAGTGGGTGGAGTTTACGGAGCCGGTGGGCGGTAGGCGGTGCTACGGGTAGCTGGGTGCTGTCCAAAGGCGACAGGGCGTCGTTAGGGGAGCGAGTCGTGACCGGTTGGGCCACACTCAACGTGGGACGAAGCTTCGCCTACTGTTTGACTACGTGCGTGCAGCCTCCCCTCG
360	THRAP3	THRAP3_chr1_36690018_G_A_UTR5	GAGCGAAGACGCTGGGCGCGCTGTGGGGCGGGGGCGAGGTTCGGGCTGGTTGTTCCGTTGCGAGCTGCAGCTGCGATCTCTGTGGTAGGCCCAGCCTGGTGGCCAAAAACGGGATAGTCCAAATTTGTCTCCTACGGGAATATTAGAGTTCTCACTTTTTTCTTGGGCTGGAGCTGAGGCCGGCTTGCATTCCAGTGGCAATCGGCGTGAGTTCTGCTTATATGAGAAGTGTATGCTGACTTGTAAAGTGAAGAAGCCAGTGGTGCTGCGGGTGTTCTTTTGGGGTAGTGTCTGGGATCCAGTACGAGTTGAATCATTGTTCAAATAAGGTGTAATTGAAAAGTGATCCTCTCTTCAGAG
360	THRAP3	THRAP3_chr1_36690018_WT_UTR5	GAGCGGAGACGCTGGGCGCGCTGTGGGGCGGGGGCGAGGTTCGGGCTGGTTGTTCCGTTGCGAGCTGCAGCTGCGATCTCTGTGGTAGGCCCAGCCTGGTGGCCAAAAACGGGATAGTCCAAATTTGTCTCCTACGGGAATATTAGAGTTCTCACTTTTTTCTTGGGCTGGAGCTGAGGCCGGCTTGCATTCCAGTGGCAATCGGCGTGAGTTCTGCTTATATGAGAAGTGTATGCTGACTTGTAAAGTGAAGAAGCCAGTGGTGCTGCGGGTGTTCTTTTGGGGTAGTGTCTGGGATCCAGTACGAGTTGAATCATTGTTCAAATAAGGTGTAATTGAAAAGTGATCCTCTCTTCAGAG
363	MPP7	MPP7_chr10_28543751_A_C_UTR5	GAATGTTCATAAACAGCAGGTTCTCCTAGGCTTTGAACAAAATTTAGCTTCTCCAAGGCCAAAAGCCTCATTGTGAAGAGAAAGAAAGGTATAGCAGTCTTGGCAGTTGCTGAACTGAATTCCTGGCTGATTTCCTTACTGCATAAACTCAACTGCTCTCACTGAGGTCGTCATTAAGTCCTGGGTGTGTTTGGGCAGGCCGACTTGATTTACAGCCAGCACTCCACTGCGGAAACGGCTTACAAAATATACAGATCTTGGTAGACAACGTGGCTGCAGGCTGTTGAATTGGAATTCCCTGTGGCTGTCCGAAGGCAGGGTGTCCGGAGAGCGGTGGGCTGACCTGTTCCTACACCTTGCATC
363	MPP7	MPP7_chr10_28543751_WT_UTR5	GAATGTTCATAAACAGCAGGTTCTCCTAGGCTTTGAACAAAATTTAGCTTCTCCAAGGCCAAAAGCCTCATTGTGAAGAGAAAGAAAGGTATAGCAGTCTTGGCAGTTGCTGAACTGAATTCCTGGCTGATTTCCTTACTGCATAAACTCAACTGCTCTCACTGAGGTCGTCATTAAGTCCTGTGTGTGTTTGGGCAGGCCGACTTGATTTACAGCCAGCACTCCACTGCGGAAACGGCTTACAAAATATACAGATCTTGGTAGACAACGTGGCTGCAGGCTGTTGAATTGGAATTCCCTGTGGCTGTCCGAAGGCAGGGTGTCCGGAGAGCGGTGGGCTGACCTGTTCCTACACCTTGCATC
363	RHEB	RHEB_chr7_151216793_C_T_UTR5	GGCGTAATTAAAAAGCGGCGGAAGAAGGTGGGAGGGTCATGACGCAGCGAGTTTCAGTCGTGACTTTTCTGGGGGCATCGCGGCGTCCCCTTTTTTTGCCTTTAAAGTAAAACGTCGCCCCGACGCACCCCCCGCGTATTTCGGAGGGCCACGGCGCGAAGAGGCGGTGCTGACGCCGGTCACGTGGGCGTGTTGTGGAGGGGAGGGGCGCGGTCGGTTCGGTTGGGAGCGCGCGAGCTAGCGAGCGAGAGGCAGCCGCCCGTGCTCTGTATGCCGCTCTCTCCCGGCGCGGCCGATCACAGCAGCAGGAGCCACCGCCGCCGCGGTTGATGTGGTTGGGCCGGGGCTGAGGAGGCCGCCAAG
363	RHEB	RHEB_chr7_151216793_WT_UTR5	GGCGTAATTAAAAAGCGGCGGAAGAAGGTGGGAGGGTCATGACGCAGCGAGTTTCAGTCGTGACTTTTCTGGGGGCATCGCGGCGTCCCCTTTTTTTGCCTTTAAAGTAAAACGTCGCCCCGACGCACCCCCCGCGTATTTCGGAGGGCCACGGCGCGAAGAGGCGGTGCTGACGCCGGTCACGTGGGCGTGTTGTGGGGGGGAGGGGCGCGGTCGGTTCGGTTGGGAGCGCGCGAGCTAGCGAGCGAGAGGCAGCCGCCCGTGCTCTGTATGCCGCTCTCTCCCGGCGCGGCCGATCACAGCAGCAGGAGCCACCGCCGCCGCGGTTGATGTGGTTGGGCCGGGGCTGAGGAGGCCGCCAAG
364	KDM5A	KDM5A_chr12_498289_WT_UTR5	GGCAGAACTTTGGCGGGCAAGGAGACAAACAGCCACACTGTGCTGCCGGGGAAGAGAAGAAGAAGGAAAGGCCAGACACACAGGCGTCGTGCAGCTGCGGAAGGATTCCGTTTCCTGCAGGGGGCGGAGGGATTTGACAGCACGGTAACTTCCGGAAAAGTCCTGAACCTCAGTGGAAAAGCCTTGCAAGAAACAATAACAAACGGGAGGAGGAAGCGATTCTGGGGTTTCTGTGTTGAACGGTTCTTGTCCGCGAAGATGCGCTTCGGCCTCTGTCAGGGGACTTGAACGGGCTTAGTGGGCTTCAGCCAGCTTTTCTCCACCGGTTCCCCACGGGGACCCCCCCCCCCCCCCGGCCGTTGCA
364	KDM5A	KDM5A_chr12_498289_T_G_UTR5	GGCAGAACTTTGGCGGGCAAGGAGACAAACAGCCACACTGTGCTGCCGGGGAAGAGAAGAAGAAGGAAAGGCCAGACACACAGGCGTCGTGCAGCTGCGGAAGGATTCCGTTTCCTGCAGGGGGCGGAGGGATTTGACAGCACGGTAACTTCCGGAAAAGTCCTGAACCTCAGTGGAAAAGCCTTGCAAGAAACAATAACAAACGGGAGGAGGAAGCGATTCTGGGGTTTCTGTGTTGAACGGTTCTTGTCCGCGAAGATGCGCTTCGGCCTCTGTCAGGGGACTTGAACGGGCTTAGTGGGCTTCAGCCAGCTTTTCTCCACCGGTTCCCCCCGGGGACCCCCCCCCCCCCCCGGCCGTTGCA
365	CGB5	CGB5_chr19_49547432_A_G_UTR5	TCCAGCACTTTGCTCGGGTCACGGCCTCCTCCTGGCTCCCAGGACCCCACCATAGGCAGAGGCAGGCCTTCCTACACCCTACTCCCTGTGCCTCCAGGCTCGACTAGTCCCTAGCACTCGACGACTGAGTCTCTGAGATCACTTCACCGTGGTCTCCGCCTCACCCTTGGCGCTGGACCAGTGAGAGGAGAGGGCTGGGGCGCTCCGCTGAGCCACTCCTGCGCCCCCCTGGCCTTGTCTACCTCTTGCCCCCCGAAGGGTTAGTGTCGAGCTCACCCCAGCATCCTACAACCTCCTGGTGGCCTTGCCGCCCCCACAACCCCGAGGTATGAAGCCAGGTACACGAGGCAGGGGACGCACCAAGG
365	CGB5	CGB5_chr19_49547199_G_C_UTR5	TCCAGCACTTTGCTCGGGTCACGGCCTCCTCCTGGCTCCCAGGACCCCACCATAGGCAGAGGCAGGCCTTCCTACACCCTACTCCCTGTGCCTCCAGCCTCGACTAGTCCCTAGCACTCGACGACTGAGTCTCTGAGATCACTTCACCGTGGTCTCCGCCTCACCCTTGGCGCTGGACCAGTGAGAGGAGAGGGCTGGGGCGCTCCGCTGAGCCACTCCTGCGCCCCCCTGGCCTTGTCTACCTCTTGCCCCCCGAAGGGTTAGTGTCGAGCTCACCCCAGCATCCTACAACCTCCTGGTGGCCTTGCCGCCCCCACAACCCCGAGGTATAAAGCCAGGTACACGAGGCAGGGGACGCACCAAGG
365	CGB5	CGB5_chr19_49547446_G_C_UTR5	TCCAGCACTTTGCTCGGGTCACGGCCTCCTCCTGGCTCCCAGGACCCCACCATAGGCAGAGGCAGGCCTTCCTACACCCTACTCCCTGTGCCTCCAGGCTCGACTAGTCCCTAGCACTCGACGACTGAGTCTCTGAGATCACTTCACCGTGGTCTCCGCCTCACCCTTGGCGCTGGACCAGTGAGAGGAGAGGGCTGGGGCGCTCCGCTGAGCCACTCCTGCGCCCCCCTGGCCTTGTCTACCTCTTGCCCCCCGAAGGGTTAGTGTCGAGCTCACCCCAGCATCCTACAACCTCCTGGTGGCCTTGCCGCCCCCACAACCCCGAGGTATAAAGCCAGGTACACCAGGCAGGGGACGCACCAAGG
365	CGB5	CGB5_chr19_49547446_WT_UTR5	TCCAGCACTTTGCTCGGGTCACGGCCTCCTCCTGGCTCCCAGGACCCCACCATAGGCAGAGGCAGGCCTTCCTACACCCTACTCCCTGTGCCTCCAGGCTCGACTAGTCCCTAGCACTCGACGACTGAGTCTCTGAGATCACTTCACCGTGGTCTCCGCCTCACCCTTGGCGCTGGACCAGTGAGAGGAGAGGGCTGGGGCGCTCCGCTGAGCCACTCCTGCGCCCCCCTGGCCTTGTCTACCTCTTGCCCCCCGAAGGGTTAGTGTCGAGCTCACCCCAGCATCCTACAACCTCCTGGTGGCCTTGCCGCCCCCACAACCCCGAGGTATAAAGCCAGGTACACGAGGCAGGGGACGCACCAAGG
365	CNTN5	CNTN5_chr11_98891749_G_T_UTR5	ACTTCCCAATATAACCAACTACGGCGTGGGGGAGCGGAACTGCTAGAAGGCGGCAGCCAAAGTGCCATTAAAGCTCGGGGCGGAGAGGATGCGTTACCTGGGTCCCGTCTGCTGCGAGAGGCAGGGCAAGCTGGAGGATTCCCTCTGAATGATTAAGAACTCCGCAATTCGCCTCTGCCACAGGCTGCAAAGGACCCGAGGAACCGCTCTCTCTGAACTGTGCTGATGGGCAGGAGGATGGGAGACAGGAATTGAGAGTCACAGAGGAAGGACAGTGGAGTCTGGCATCTTATTGGGCACTCTTTAATGAAGAAACACCAGAGCTGTTAAACACATTGAGACACAGAAGATTCTAGTGACTGAGG
365	CNTN5	CNTN5_chr11_99426903_G_T_UTR5	ACTTCCCAATATAACCAACTACGGCGTGGGGGAGCGGAACTGCGAGAAGGCGGCAGCCAAAGTGCCATTAAAGCTCGGGGCGGAGAGGATGCGTTACCTGGGTCCCGTCTGCTGCGAGAGGCAGGGCAAGCTGGAGGATTCCCTCTGAATGATTAAGAACTCCGCAATTCGCCTCTGCCACAGGCTGCAAAGGACCCGAGGAACCGCTCTCTCTGAACTGTGCTGATGGGCAGGAGGATGGGAGACAGGAATTGAGAGTCACAGAGGAAGGACAGTGGAGTCTGGCATCTTATTGGGCACTCTTTAATGAAGAAACACCAGATCTGTTAAACACATTGAGACACAGAAGATTCTAGTGACTGAGG
365	CNTN5	CNTN5_chr11_99426903_WT_UTR5	ACTTCCCAATATAACCAACTACGGCGTGGGGGAGCGGAACTGCGAGAAGGCGGCAGCCAAAGTGCCATTAAAGCTCGGGGCGGAGAGGATGCGTTACCTGGGTCCCGTCTGCTGCGAGAGGCAGGGCAAGCTGGAGGATTCCCTCTGAATGATTAAGAACTCCGCAATTCGCCTCTGCCACAGGCTGCAAAGGACCCGAGGAACCGCTCTCTCTGAACTGTGCTGATGGGCAGGAGGATGGGAGACAGGAATTGAGAGTCACAGAGGAAGGACAGTGGAGTCTGGCATCTTATTGGGCACTCTTTAATGAAGAAACACCAGAGCTGTTAAACACATTGAGACACAGAAGATTCTAGTGACTGAGG
365	MDGA2	MDGA2_chr14_48144042_C_A_UTR5	ACTTCGCCTCGCAGCTCCCCTTCCCATCACCGCCCCCTGCTCCTCCCCGGCGTCTGCGATTTTCCCAGGCACCCGGTGTGAGTGCGGCGTGCGTGTGAGTGTGTGTCAGGGTATTTTGTTGTGGGAGAGTGTGTGAGTGTGTGTGAGTGTGTGTGTGCATGAGTGTGTGGAGTGCGGGGCTCCTGCGCTCCGCTCGCCGCCGCCGCCGGGGAAGGACAGACGGACGGCGCTTCCTCCTTCGGCGAGCGGTTCCCGGGCACCTCGGCTTGGCCCGGGCGCGAGTGGAGCGCGCCTGGCTGGCCGCCGGCCTCCTGAAGGTCCCGTTGCGTACCCCCTGGGCTGGATATGTTCATGTTCACGTGAAG
365	MDGA2	MDGA2_chr14_48144042_WT_UTR5	ACTTCGCCTCGCAGCTCCCCTTCCCATCACCGCCCCCTGCTCCTCCCCGGCGTCTGCGATTTTCCCAGGCACCCGGTGTGAGTGCGGCGTGCGTGTGAGTGTGTGTCAGGGTATTGTGTTGTGGGAGAGTGTGTGAGTGTGTGTGAGTGTGTGTGTGCATGAGTGTGTGGAGTGCGGGGCTCCTGCGCTCCGCTCGCCGCCGCCGCCGGGGAAGGACAGACGGACGGCGCTTCCTCCTTCGGCGAGCGGTTCCCGGGCACCTCGGCTTGGCCCGGGCGCGAGTGGAGCGCGCCTGGCTGGCCGCCGGCCTCCTGAAGGTCCCGTTGCGTACCCCCTGGGCTGGATATGTTCATGTTCACGTGAAG
366	RAPGEF4	RAPGEF4_chr2_173686501_C_T_UTR5	CTTTTAAACCAAGCGGAAGCCTGCTTCGATGACTTGGACTTATGTCTGCACCAGGGTCTCATTCCTGTGTCTTCAAGCTTTTCCATGGAGTGGCAAAATGATTCAAATCCAGAAAGGAAGGGAGTGAAGTTATTAGGAGCTAACTAAAGTTAAAAAAAAAAAAGGAAGTGTTTTTTTATTGCCTTAGACTGCCTGAGCTTTCCTGGAGAACCATCAGCACCAGTTTCCTTTCTGTGGACTGAGAGCCACTCAGTAGTAGACACGAACAGGGAATGAACGGCAATGAAGGTACATTTTGCTGATCAAATAAAGGATAGATGCTCACTGGATGTCTGAGAACTTTGAGAGACCGAAAAAGAAGGACGT
366	RAPGEF4	RAPGEF4_chr2_173686597_G_T_UTR5	CTTTTAAACCAAGCGGAAGCCTGCTTCGATGACTTGGACTTATGTCTGCACCAGGGTCTCATTCCTGTGTCTTCAAGCTTTTCCATGGAGTGGCAAAATGATTCAAATCCAGAAAGGAAGGGAGTGAAGTTATTAGGAGCTAACTAAAGTTAAAAAAAAAAAAGGAAGTGTTTTCTTATTGCCTTAGACTGCCTGAGCTTTCCTGGAGAACCATCAGCACCAGTTTCCTTTCTGTGGACTGAGAGCCACTCAGTAGTAGACACGAACAGGTAATGAACGGCAATGAAGGTACATTTTGCTGATCAAATAAAGGATAGATGCTCACTGGATGTCTGAGAACTTTGAGAGACCGAAAAAGAAGGACGT
366	RAPGEF4	RAPGEF4_chr2_173686597_WT_UTR5	CTTTTAAACCAAGCGGAAGCCTGCTTCGATGACTTGGACTTATGTCTGCACCAGGGTCTCATTCCTGTGTCTTCAAGCTTTTCCATGGAGTGGCAAAATGATTCAAATCCAGAAAGGAAGGGAGTGAAGTTATTAGGAGCTAACTAAAGTTAAAAAAAAAAAAGGAAGTGTTTTCTTATTGCCTTAGACTGCCTGAGCTTTCCTGGAGAACCATCAGCACCAGTTTCCTTTCTGTGGACTGAGAGCCACTCAGTAGTAGACACGAACAGGGAATGAACGGCAATGAAGGTACATTTTGCTGATCAAATAAAGGATAGATGCTCACTGGATGTCTGAGAACTTTGAGAGACCGAAAAAGAAGGACGT
367	LASP1	LASP1_chr17_37026357_C_G_UTR5	GCAGTCAGCCTGAGAGCGCTGAGCCAGCACGGGCCGTCCCAGGAACGCAGCCACGTCGCGAGAGCCTCGCTGCGCGTGCCCTTGCCCGAGGCGCGTGCCAGTGCAGCCTCCTCCCCGCTGTGTTTATTAGGGGAAGGAGGGCGGAGGCGGAGGCCAGTTCCCCAGCTCCAGCCGCCGTCGCTGCTGCCTGTGTAGTTGGAGCCGCGGCCGCCTCCCGCCAGCTCGCCTCGGGGAACAGGACGCGCGTGAGCTCAGGCGTCCCCGCCCCAGCTTTTCTCGGAACCATGAACCCCAACTGCGCCCGGTGCGGCAAGATCGTGTATCCCACGGAGAAGGTGAACTGTCTGGATAAGTTCTGGCATAAAGC
367	LASP1	LASP1_chr17_37026357_WT_UTR5	GCAGTCAGCCTGAGAGCGCTGAGCCAGCACGGGCCGTCCCAGGAACGCAGCCACGTCGCGAGAGCCTCGCTGCGCGTGCCCTTGCCCGAGGCGCGTGCCAGTGCAGCCTCCTCCCCGCTGTGTTTATTAGGGGAAGGAGGGCGGAGGCGGAGGCCAGTTCCCCAGCTCCAGCCGCCGTCGCTGCTGCCTGTGTAGTTGCAGCCGCGGCCGCCTCCCGCCAGCTCGCCTCGGGGAACAGGACGCGCGTGAGCTCAGGCGTCCCCGCCCCAGCTTTTCTCGGAACCATGAACCCCAACTGCGCCCGGTGCGGCAAGATCGTGTATCCCACGGAGAAGGTGAACTGTCTGGATAAGTTCTGGCATAAAGC
367	SEC23B	SEC23B_chr20_18488679_G_A_UTR5	AGCTGTGGGTGAGGACGGCTCTAGCTAGGTGAGCGGCTCCGGCCAGGTGAGCGGGGCGCATAGGTGACGGAGGGCCGAGGGCACGGGTATAAGTTTCTGCCGGGGGCGAGGTGAGCGGCTTCTGGGAGGAGGCCTTTTCTTGACAGTTTAGGGTAGCGGGGGAATGGATGATCCGGGAGTCCCCTGCGGATGTCGTCCCGCACCAGGCCGGGACCGATTTCTGGCTCCAGTTTCCCCAGAATTGCGGAGTGCGCACACCTGGAAGGACCCAAGTCCCGTTTTATAGTTGAGAAACTCAAGACTCAGACAAGTGAAACGACTTTTGCTTCATGACAGCTGGAACTGGAACCCAGTTCCCTTTTAGACT
367	SEC23B	SEC23B_chr20_18488679_WT_UTR5	AGCTGTGGGTGAGGACGGCTCTAGCTAGGTGAGCGGCTCCGGCCAGGTGAGCGGGGCGCATAGGTGACGGAGGGCCGAGGGCACGGGTATGAGTTTCTGCCGGGGGCGAGGTGAGCGGCTTCTGGGAGGAGGCCTTTTCTTGACAGTTTAGGGTAGCGGGGGAATGGATGATCCGGGAGTCCCCTGCGGATGTCGTCCCGCACCAGGCCGGGACCGATTTCTGGCTCCAGTTTCCCCAGAATTGCGGAGTGCGCACACCTGGAAGGACCCAAGTCCCGTTTTATAGTTGAGAAACTCAAGACTCAGACAAGTGAAACGACTTTTGCTTCATGACAGCTGGAACTGGAACCCAGTTCCCTTTTAGACT
370	ASB2	ASB2_chr14_94442956_C_T_UTR5	ATTCGATGCACCCGGAGGAACGGAAGGCAGGATTGCAGCTTCCTCAGTGCAACCTCCAAACAGGAAATCTGAGATGTATAACATCTTATAGTTTGGCTTGTCAACGTTGGTCATGCGGTGACCCCAAAATAAACTCCCTGCTTCAAAGGACAGCGTTTCAGAACTGCCTGGCAGAGCAGCCAGAAGCTTGGGGCCAGGGCAGAAGGAAAACTCGGGGAGCATGTTCTGAATTAAGACACTTTCAAGAAAATCCTTTGTATTACCCCTGAATTGTACCCTTGTTTCAGAGCCTAACAGGGTTTTCTGATTTGCTGTTCCCTCCTCCCCACTGGGTGTCTGTTCTGGAGGCCAGGGTGAGAGGTGGAGGAGG
370	ASB2	ASB2_chr14_94430939_G_A_UTR5	ATTCGATGCACCCGGAGGAACGGAAGGCAGGATTGCAGCTTCCTCAGTGCAACCTCCAAACAGGAAATCTGAGATGTATAACATCTTATAGTTTGGCTTGTCAACGTTGGTCATGCGGTGGCCCCAAAATAAACTCCCTGCTTCAAAGGACAGCGTTTCAGAACTGCCTGGCAGAGCAGCCAGAAGCTTGGGGCCAGGGCAGAAGGAAAACTCGGGGAGCATGTTCTGAATTAAGACACTTTCAAGAAAATCCTTTGTATTACCCCTGAATTGTACCCTTGTTTCAGAGCCTAACAGGGTTTTCTGATTTGCTGTTTCCTCCTCCCCACTGGGTGTCTGTTCTGGAGGCCAGGGTGAGAGGTGGAGGAGG
370	ASB2	ASB2_chr14_94430939_WT_UTR5	ATTCGATGCACCCGGAGGAACGGAAGGCAGGATTGCAGCTTCCTCAGTGCAACCTCCAAACAGGAAATCTGAGATGTATAACATCTTATAGTTTGGCTTGTCAACGTTGGTCATGCGGTGGCCCCAAAATAAACTCCCTGCTTCAAAGGACAGCGTTTCAGAACTGCCTGGCAGAGCAGCCAGAAGCTTGGGGCCAGGGCAGAAGGAAAACTCGGGGAGCATGTTCTGAATTAAGACACTTTCAAGAAAATCCTTTGTATTACCCCTGAATTGTACCCTTGTTTCAGAGCCTAACAGGGTTTTCTGATTTGCTGTTCCCTCCTCCCCACTGGGTGTCTGTTCTGGAGGCCAGGGTGAGAGGTGGAGGAGG
372	CGB8	CGB8_chr19_49552181_C_G_UTR5	GCTTCAGTCCAGCACCTTTCTCGGGTCACGGCCTCCTCCTGGCTCCCAGGACCCCACCATAGGCAGAGGCAGGCCTTCCTACACCCTACTCCCTGTGCCTCCAGGCTCGACTAGTCCCTAGCACTCGACGACTGAGTCTCTGAGGTCACTTCACCGTGGTCTCCGCCTCACCCTTGGCGCTGGACCACTGAGAGGAGAGGGCTGGGGCGCTCCGCTGAGCCACTCCTGCGCCCCCCTGGCCTTGTCTACCTCTTGCCCCCCGAAGGGTTAGTGTCGAGCTCACTCCAGCATCCTACAACCTCCTGGTGGCCTTGCCGCCCCCACAACCCCGAGGTTTAAAGCCAGGTACACGAGGCAGGGGACACACCAAGG
372	CGB8	CGB8_chr19_49552190_C_T_UTR5	GCTTCAGTCCAGCACCTTTCTCGGGTCACGGCCTCCTCCTGGCTCCCAGGACCCCACCATAGGCAGAGGCAGGCCTTCCTACACCCTACTCCCTGTGCCTCCAGGCTCGACTAGTCCCTAGCACTCGACGACTGAGTCTCTGAGGTCACTTCACCGTGGTCTCCGCCTCACCCTTGGCACTGGACCAGTGAGAGGAGAGGGCTGGGGCGCTCCGCTGAGCCACTCCTGCGCCCCCCTGGCCTTGTCTACCTCTTGCCCCCCGAAGGGTTAGTGTCGAGCTCACTCCAGCATCCTACAACCTCCTGGTGGCCTTGCCGCCCCCACAACCCCGAGGTTTAAAGCCAGGTACACGAGGCAGGGGACACACCAAGG
372	CGB8	CGB8_chr19_49552176_T_C_UTR5	GCTTCAGTCCAGCACCTTTCTCGGGTCACGGCCTCCTCCTGGCTCCCAGGACCCCACCATAGGCAGAGGCAGGCCTTCCTACACCCTACTCCCTGTGCCTCCAGGCTCGACTAGTCCCTAGCACTCGACGACTGAGTCTCTGAGGTCACTTCACCGTGGTCTCCGCCTCACCCTTGGCGCTGGACCAGTGAGGGGAGAGGGCTGGGGCGCTCCGCTGAGCCACTCCTGCGCCCCCCTGGCCTTGTCTACCTCTTGCCCCCCGAAGGGTTAGTGTCGAGCTCACTCCAGCATCCTACAACCTCCTGGTGGCCTTGCCGCCCCCACAACCCCGAGGTTTAAAGCCAGGTACACGAGGCAGGGGACACACCAAGG
372	CGB8	CGB8_chr19_49552176_WT_UTR5	GCTTCAGTCCAGCACCTTTCTCGGGTCACGGCCTCCTCCTGGCTCCCAGGACCCCACCATAGGCAGAGGCAGGCCTTCCTACACCCTACTCCCTGTGCCTCCAGGCTCGACTAGTCCCTAGCACTCGACGACTGAGTCTCTGAGGTCACTTCACCGTGGTCTCCGCCTCACCCTTGGCGCTGGACCAGTGAGAGGAGAGGGCTGGGGCGCTCCGCTGAGCCACTCCTGCGCCCCCCTGGCCTTGTCTACCTCTTGCCCCCCGAAGGGTTAGTGTCGAGCTCACTCCAGCATCCTACAACCTCCTGGTGGCCTTGCCGCCCCCACAACCCCGAGGTTTAAAGCCAGGTACACGAGGCAGGGGACACACCAAGG
372	PDGFD	PDGFD_chr11_104034720_C_A_UTR5	TCTCAGGGGCCGCGGCCGGGGCTGGAGAACGCTGCTGCTCCGCTCGCCTGCCCCGCTAGATTCGGCGCTGCCCGCCCCCTGCAGCCTGTGCTGCAGCTGCCGGCCACCGGAGGGGGCGAACAAACAAACGTCAACCTGTTGTTTGTCCCGTCACCATTTATCAGCTCAGCACCACAAGGAAGTGCGGCACCCACACGCGCTCGGAAAGTTCAGCATGCAGGAAGTTTGGGGAGAGCTCGGCGATTAGCACAGCGACCCGGGCCAGCGCAGGGCGAGCGCAGGCGGCGAGAGCGCAGGGCGGCGCGGCTTCGGTCCCGGGAGCAGAACCCGGCTTTTTCTTGGAGCGACGCTGTCTCTAGTCGCTGATCCCAA
372	PDGFD	PDGFD_chr11_104034720_WT_UTR5	TCTCAGGGGCCGCGGCCGGGGCTGGAGAACGCTGCTGCTCCGCTCGCCTGCCCCGCTAGATTCGGCGCTGCCCGCCCCCTGCAGCCTGTGCTGCAGCTGCCGGCCACCGGAGGGGGCGAACAAACAAACGTCAACCTGTTGTTTGTCCCGTCACCATTTATCAGCTCAGCACCACAAGGAAGTGCGGCACCCACACGCGCTCGGAAAGTTCAGCATGCAGGAAGTTTGGGGAGAGCTCGGCGATTAGCACAGCGACCCGGGCCAGCGCAGGGCGAGCGCAGGCGGCGAGAGCGCAGGGCGGCGCGGCGTCGGTCCCGGGAGCAGAACCCGGCTTTTTCTTGGAGCGACGCTGTCTCTAGTCGCTGATCCCAA
373	MAST4	MAST4_chr5_66300762_delT_UTR5	AAACAGATGACAAAGTACCTCCGACTGAATCCCACAGACAGCGCTTTGAGCAGAACGCACGGCTCAACTCATGTAATTACTGTTTATAGCTGGCCGAGCCTGACTAGGAGAGGGCAGACCCGAGAGGAAATCAGTTTCCCGGACCTTTGAGAGGAGGCTGTGTGTTAATTAAAGGCTAGGACGGGACGGGTACTTCTCAGACATGCTCCAAGTTGTTCTTGAGATCACAGTTCCCATCACATTTTCTCTGGAGGGAGTGAGTAGATAATTGGGATTTTTTTTTTATTTTTGGCCTTGTCTTTCTTCCTTTTTTTACCTCTCCCCATTTTAGTCATATGGCCTTGAACCCACAGTGAATTGAAGAGAGAAAGAA
374	MAST4	MAST4_chr5_66300762_WT_UTR5	AAACAGATGACAAAGTACCTCCGACTGAATCCCACAGACAGCGCTTTGAGCAGAACGCACGGCTCAACTCATGTAATTACTGTTTATAGCTGGCCGAGCCTGACTAGGAGAGGGCAGACCCGAGAGGAAATCAGTTTCCCGGACCTTTGAGAGGAGGCTGTGTGTTAATTAAAGGCTAGGACGGGACGGGTACTTCTCAGACATGCTCCAAGTTGTTCTTGAGATCACAGTTCCCATCACATTTTCTCTGGAGGGAGTGAGTAGATAATTGGGATTTTTTTTTTATTTTTGGCCTTGTCTTTCTTCCTTTTTTTTACCTCTCCCCATTTTAGTCATATGGCCTTGAACCCACAGTGAATTGAAGAGAGAAAGAA
376	ZNF202	ZNF202_chr11_123601618_C_A_UTR5	GGTTCCGGGCGCAAAGGCCCCACGTGTTCCGACCCGCTAGGCCCCGCGCGGCTCGGATCCGGCGGCGCTGTTTCGGTCGGGAGTGGGTGGGAGAGAAGCCGGGGCAGGGGAGGAGCCGCCGGAGCTGTCGGAGCCGTGACACCCAGGGCAGCTACACTCAGAAGCCACAAGGAATGCTAGTGGAGCCCCTCATCCCTCCCAGCTTCTCTTCCAAGCTGCCCCGTGGGGCTTGATCCAGGAAGCTACTTCAGAAAGGTTGTGGGATAGCCTTGGGAGGAGGGCCCTTGGAAGAAAATCCTCGCTGTGTCCAGGCTGAGGCGGGGGGCTAATGACAGTGTGAGCTCTAGATGGTGTTAGACCACCCCAAAGCCAAGAA
376	ZNF202	ZNF202_chr11_123601633_T_A_UTR5	GGTTCCGGGCGCAAAGGCCCCACGTGTTCCGACCCGCTAGGCCCCGCGCGGCTCGGATCCGGCGGCGCTGTTTCGGTCGGGAGTGGGTGGGAGAGAAGCCGGGGCAGGGGAGGAGCCGCCGGAGCTGTCGGAGCCGTGACACCCAGGGCAGCTACACTCAGAAGCCACAAGGAATGCTAGTGGAGCCCCTCATCCCTCCCAGCTTCTCTTCCAAGCTGCCCCGTGGGGCTTGATCCAGGAAGCTACTTCAGAAAGGTTGTGGGATAGCCTTGGGAGGAGGGCCCTTGGAAGAAAATCCTCGCTGTGTCCAGGCTGAGGCGGGGGGCTAATGACAGTGTGTGCTCTAGATGGTGTGAGACCACCCCAAAGCCAAGAA
376	ZNF202	ZNF202_chr11_123601633_WT_UTR5	GGTTCCGGGCGCAAAGGCCCCACGTGTTCCGACCCGCTAGGCCCCGCGCGGCTCGGATCCGGCGGCGCTGTTTCGGTCGGGAGTGGGTGGGAGAGAAGCCGGGGCAGGGGAGGAGCCGCCGGAGCTGTCGGAGCCGTGACACCCAGGGCAGCTACACTCAGAAGCCACAAGGAATGCTAGTGGAGCCCCTCATCCCTCCCAGCTTCTCTTCCAAGCTGCCCCGTGGGGCTTGATCCAGGAAGCTACTTCAGAAAGGTTGTGGGATAGCCTTGGGAGGAGGGCCCTTGGAAGAAAATCCTCGCTGTGTCCAGGCTGAGGCGGGGGGCTAATGACAGTGTGAGCTCTAGATGGTGTGAGACCACCCCAAAGCCAAGAA
378	NEUROD4	NEUROD4_chr12_55414003_T_C_UTR5	AAAACTGCAGCAAGTCAGAGGCTCCGGCCAGAGAGCAGGAGCTGCCCAGAGGCTTGTGGTCCTGAAAGCTCCTCTCCGGGGAGCTAACCAGGGAGAGGAGGTACTGAAGAGCGACTAAACTGGCTGCAGCGGAGAGATCAGCCCGAAGGCGTCCTTGAGGAGCATACGGAACTCCAAGGAAGGAGTAGAATAAGGAGCAGGCAGAGAAACCAGACCCGGTGGAATCTCTAAGAGGTAACAACCGGGTTTGACATGGATCGCTGAAAGCGTCTCTCCTACCATCTGGATGGTCAGGGAGACTTGGCTTCTCTGACTGTCCTCTAAGACGCAGATTCACAGAGTTCACTCCAGGAACGGCCAGTGACCGAGAGTCTGGAA
378	NEUROD4	NEUROD4_chr12_55414003_WT_UTR5	AAAACTGCAGCAAGTCAGAGGCTCCGGCCAGAGAGCAGGAGCTGCCCAGAGGCTTGTGGTCCTGAAAGCTCCTCTCCGGGGAGCTAACCAGGGAGAGGAGGTACTGAAGAGCGACTAAACTGGCTGCAGCGGAGAGATCAGCCCGAAGGCGTCCTTGAGGAGCATACGGAACTCCAAGGAAGGAGTAGAATAAGGAGCAGGCAGAGAAACCAGACCCGGTGGAATCTCTAAGAGGTAACAACCGGGTTTGACATGGATCGCTGAAAGCGTCTCTTCTACCATCTGGATGGTCAGGGAGACTTGGCTTCTCTGACTGTCCTCTAAGACGCAGATTCACAGAGTTCACTCCAGGAACGGCCAGTGACCGAGAGTCTGGAA
381	ZNF717	ZNF717_chr3_75834111_C_A_UTR5	ATTTTCCTCCGGAAGTGCGGCACCCAGAGGCGGTCTTGTAGCTGGGCCAGCCTGGGGCTTGGTTCTATGTCCCTGCGGGTCGGTGCGAGGGCGAAGAGGAACCCGTGGGCCCGGGGGATCCCGGGGGGCCGGACCAGTGTTCCCCAGTTGTGGGAGCAGACGCGTGGGCGCATCGCGGGCGGGCAGGGCCTGAAGTGCAGAAGTTTATACGAGACCTAGTTTCCAGGGAAGAACTCACTGATTCCGCGAGGGAGATGGGGTACTGGATGATGGTCTTCAGCCTTAAGGGAGTTGGTGTCCTTTGAGGAGGTAGCTGTGCACTTCACCTGGGAGGAGTGGCAGGACCTGGATGATGCTCAGAGGACCCTGTACAGGGACGTG
381	ZNF717	ZNF717_chr3_75834558_C_T_UTR5	ATTTTCCTCCGGAAGTGCGGCACCCAGAGGCGGTCTTGTAGCTGGGCCAGCCTGGGGCTTGGTTCTATGTCCCTGCGGGTCGGTGCGAGGGCGAAGAGGAACCCGTGGGCCCGGGGGATCCCGGGGGGCCGGACCAGTGTTCCCCAGTTGTGGGAGCAGACGCGTGGGCGCATCGCAGGCGGGCAGGGCCTGAAGTGCAGAAGTTTATACGAGACCTAGTTTCCAGGGAAGAACTCACTGATGCCGCGAGGGAGATGGGGTACTGGATGATGGTCTTCAGCCTTAAGGGAGTTGGTGTCCTTTGAGGAGGTAGCTGTGCACTTCACCTGGGAGGAGTGGCAGGACCTGGATGATGCTCAGAGGACCCTGTACAGGGACGTG
381	ZNF717	ZNF717_chr3_75834608_C_T_UTR5	ATTTTCCTCCGGAAGTGCGGCACCCAGAGGCGGTCTTGTAGCTGGGCCAGCCTGGGGCTTGGTTCTATGTCCCTGCGGGTCGGTGCGAGGGCGAAGAGGAACCCGTGGGCCCGGGGGATCCCGGGGAGCCGGACCAGTGTTCCCCAGTTGTGGGAGCAGACGCGTGGGCGCATCGCGGGCGGGCAGGGCCTGAAGTGCAGAAGTTTATACGAGACCTAGTTTCCAGGGAAGAACTCACTGATGCCGCGAGGGAGATGGGGTACTGGATGATGGTCTTCAGCCTTAAGGGAGTTGGTGTCCTTTGAGGAGGTAGCTGTGCACTTCACCTGGGAGGAGTGGCAGGACCTGGATGATGCTCAGAGGACCCTGTACAGGGACGTG
381	ZNF717	ZNF717_chr3_75834625_G_T_UTR5	ATTTTCCTCCGGAAGTGCGGCACCCAGAGGCGGTCTTGTAGCTGGGCCAGCCTGGGGCTTGGTTCTATGTCCCTGCGGGTCGGTGCGAGGGCGAAGAGGAACCCGTGGGACCGGGGGATCCCGGGGGGCCGGACCAGTGTTCCCCAGTTGTGGGAGCAGACGCGTGGGCGCATCGCGGGCGGGCAGGGCCTGAAGTGCAGAAGTTTATACGAGACCTAGTTTCCAGGGAAGAACTCACTGATGCCGCGAGGGAGATGGGGTACTGGATGATGGTCTTCAGCCTTAAGGGAGTTGGTGTCCTTTGAGGAGGTAGCTGTGCACTTCACCTGGGAGGAGTGGCAGGACCTGGATGATGCTCAGAGGACCCTGTACAGGGACGTG
381	ZNF717	ZNF717_chr3_75834608_WT_UTR5	ATTTTCCTCCGGAAGTGCGGCACCCAGAGGCGGTCTTGTAGCTGGGCCAGCCTGGGGCTTGGTTCTATGTCCCTGCGGGTCGGTGCGAGGGCGAAGAGGAACCCGTGGGCCCGGGGGATCCCGGGGGGCCGGACCAGTGTTCCCCAGTTGTGGGAGCAGACGCGTGGGCGCATCGCGGGCGGGCAGGGCCTGAAGTGCAGAAGTTTATACGAGACCTAGTTTCCAGGGAAGAACTCACTGATGCCGCGAGGGAGATGGGGTACTGGATGATGGTCTTCAGCCTTAAGGGAGTTGGTGTCCTTTGAGGAGGTAGCTGTGCACTTCACCTGGGAGGAGTGGCAGGACCTGGATGATGCTCAGAGGACCCTGTACAGGGACGTG
385	ATM	ATM_chr11_108093653_T_C_UTR5	CCGGAGCCCGAGCCGAAGGGCGAGCCGCAAACGCTAAGTCGCTGGCCATTGGTGGACATGGCGCAGGCGCGTTTGCTCCGACGGGCCGAATGTTCTGGGGCAGTGTTTTGAGCGCGGAGACCGCGTGATACTGGATGCGCATGGGCATACCGTGCTCTGCGGCTGCTTGGCGTTGCTTCTTCCTCCAGAAGTGGGCGCTGGGCAGTCACGCAGGGTTTGAACCGGAAGCGGGAGTAGGTAGCTGCGTGGCTAACGGAGAAAAGAAGCCGTGGCCGCGGGAGGAGGCGAGAGGAGTCGGGATCTGCGCTGCAGCCACCGCCGCGGTTGATACTACTTTGACCTTCCGAGTGCAGTGACAGTGATGTGTGTTCTGAAATTGTGAACC
385	ATM	ATM_chr11_108093653_WT_UTR5	CCGGAGCCCGAGCCGAAGGGCGAGCCGCAAACGCTAAGTCGCTGGCCATTGGTGGACATGGCGCAGGCGCGTTTGCTCCGACGGGCCGAATGTTTTGGGGCAGTGTTTTGAGCGCGGAGACCGCGTGATACTGGATGCGCATGGGCATACCGTGCTCTGCGGCTGCTTGGCGTTGCTTCTTCCTCCAGAAGTGGGCGCTGGGCAGTCACGCAGGGTTTGAACCGGAAGCGGGAGTAGGTAGCTGCGTGGCTAACGGAGAAAAGAAGCCGTGGCCGCGGGAGGAGGCGAGAGGAGTCGGGATCTGCGCTGCAGCCACCGCCGCGGTTGATACTACTTTGACCTTCCGAGTGCAGTGACAGTGATGTGTGTTCTGAAATTGTGAACC
385	SESN2	SESN2_chr1_28586297_C_T_UTR5	TTTGTGTCCGCCCTCCGGACCGCAGCGGGCTGAACTGCTGGTGTCAGAGCCCGGCGAGCGCTGGCAGTTCCGCGGCGGGGATGCTGAGGAGCGCTGGGTCCGGGAGCAGCCCTGGCCCCTGCGGACTTCCGAGGCCGTGAAAACCCCTGCGCTGCGGCCCTTCCCAGGCCCGAGGCCGTTCGCCGTTCCCGAAGCCCGACTGGGGGAAGAGTCCAGCACCAAAGCGGCCGTTCTCGGATTCCGGAGCGTTCTGGAGCCCCGAGAGACGCCCCGGGGTTCTAGAAGCTCCGGCGGCGCCCAGTCCCGGCTTCATTCGGGCGTCCTTCCGAAACCCACTCGGGTGCACGGGTCGTCGGCGAGCCGCGACCGGGTCCTGGCGCGCACC
385	SESN2	SESN2_chr1_28586297_WT_UTR5	TTTGTGTCCGCCCTCCGGACCGCAGCGGGCTGAACTGCTGGTGTCAGAGCCCGGCGAGCGCTGGCAGTTCCGCGGCGGGGATGCTGAGGAGCGCTGGGTCCGGGAGCAGCCCTGGCCCCTGCGGACTTCCGAGGCCGTGAAAACCCCTGCGCTGCGGCCCTTCCCAGGCCCGAGGCCGTTCGCCGTTCCCGAAGCCCGACTGGGGGAAGAGTCCAGCACCAAAGCGGCCGTTCTCGGATTCCGGAGCGTTCTGGAGCCCCGAGAGACGCCCCGGGGTTCTAGAAGCTCCGGCGGCGCCCAGTCCCGGCTTCATTCGGGCGTCCCTCCGAAACCCACTCGGGTGCACGGGTCGTCGGCGAGCCGCGACCGGGTCCTGGCGCGCACC
386	PDE4DIP	PDE4DIP_chr1_145039941_A_C_UTR5	GTTGACAGCTCAGCTGGTGCCGAGCAACTCGTGCCAGCCAGTCGTGTCTCAGCCGGGAGAGTGCGCGCACCGCCGCCCGGGCAGCCGCTGGCTCCAGCTCACGAAACAGCCCCGGGCGCCGCGCCGCTCTGAGTCCAGCCTCCTACTGAGAACAGTCCCTCCCTTGTGCGGGTCGCACGGCTAGCCGCAGGTTCGGCCACGTCAAATCCATTTTCTAAAAAAGCAGGGAGCAGAGCTCTCTCTTCGCCGCCGACGCAGAAAGGAGCTGGGGAGGAAAAAGCTGCTGCCTTTTGCGCTGGAGATTCGTGGGCAAGGCTTCTCATTTTCCCAGGCTGCTTCCCCTCCCGGGTGAGGAGCGTCCTGAGACTAAGGAAAGAGCCTGGAAA
386	PDE4DIP	PDE4DIP_chr1_145039941_WT_UTR5	GTTGACAGCTCAGCTGGTGCCGAGCAACTCGTGCCAGCCAGTCGTGTCTCAGCCTGGAGAGTGCGCGCACCGCCGCCCGGGCAGCCGCTGGCTCCAGCTCACGAAACAGCCCCGGGCGCCGCGCCGCTCTGAGTCCAGCCTCCTACTGAGAACAGTCCCTCCCTTGTGCGGGTCGCACGGCTAGCCGCAGGTTCGGCCACGTCAAATCCATTTTCTAAAAAAGCAGGGAGCAGAGCTCTCTCTTCGCCGCCGACGCAGAAAGGAGCTGGGGAGGAAAAAGCTGCTGCCTTTTGCGCTGGAGATTCGTGGGCAAGGCTTCTCATTTTCCCAGGCTGCTTCCCCTCCCGGGTGAGGAGCGTCCTGAGACTAAGGAAAGAGCCTGGAAA
386	PTPRZ1	PTPRZ1_chr7_121513384_A_T_UTR5	ACAGCCGGGCTGGAGCGCGCACCCGGCACTGAGGCTTCGCTGCTCTCGGAGCGCTCAGACCGCGGCCGCAGCCGGCGAAAGAGGCAAAGTCCCGCACGCCGGAGGACATGCGCCTCGGCTAGCGGCCCCGGGCCCCACCACCGTGCGGCTTTCTCCAGATTATTCCTCTCTCGCTGTCTCTGACTGTCTCTCTCTGTCTCTGTCTCTGTCTCTCTCTCTCTCTCACACACACACACAAACACACATACGCACGCACGATCTCACTTCGATCTATACACTGGAGGATTAAAACAAACAAACAAAAAAAACATTTCCTTCGCTCCCCCTCCCTCTCCACTCTGAGAAGCAGAGGAGCCGCACGGCGAGGGGCCGCAGACCGTCTGGAA
386	PTPRZ1	PTPRZ1_chr7_121513382_T_A_UTR5	ACAGCCGGGCTGGAGCGCGCACCCGGCACTGAGGCTTCGCTGCTCTCGGAGCGCTCAGACCGCGGCCGCAGCCGGCGAAAGAGGCAAAGTCCCGCACGCCGGAGGACATGCGCCTCGGCTAGCGGCCCCGGGCCCCACCACCGTGCGGCTTTCTCCAGATTATTCCTCTCTCGCTGTCTCTGACTGTCTCTCTCTGTCTCTGTCTCTGTCTCTCTCTCTCACACACACACACACACAAACACACATACGCACGCACGATCTCACTTCGATCTATACACTGGAGGATTAAAACAAACAAACAAAAAAAACATTTCCTTCGCTCCCCCTCCCTCTCCACTCTGAGAAGCAGAGGAGCCGCACGGCGAGGGGCCGCAGACCGTCTGGAA
386	PTPRZ1	PTPRZ1_chr7_121513382_WT_UTR5	ACAGCCGGGCTGGAGCGCGCACCCGGCACTGAGGCTTCGCTGCTCTCGGAGCGCTCAGACCGCGGCCGCAGCCGGCGAAAGAGGCAAAGTCCCGCACGCCGGAGGACATGCGCCTCGGCTAGCGGCCCCGGGCCCCACCACCGTGCGGCTTTCTCCAGATTATTCCTCTCTCGCTGTCTCTGACTGTCTCTCTCTGTCTCTGTCTCTGTCTCTCTCTCTCTCACACACACACACACAAACACACATACGCACGCACGATCTCACTTCGATCTATACACTGGAGGATTAAAACAAACAAACAAAAAAAACATTTCCTTCGCTCCCCCTCCCTCTCCACTCTGAGAAGCAGAGGAGCCGCACGGCGAGGGGCCGCAGACCGTCTGGAA
386	ST5	ST5_chr11_8932449_C_T_UTR5	GGGGGTCGGGGGTCGGGGGCTGGGGGCTGAGGACTGAGTCGAGCCAGCAACCCAGGGCATCTGTCCACGCTGTCAGAGGAGCCTCTGGGCGTGGGGCTGGCCCTTAGAGGGCTACTGCGCTGCTTAACTTGCCTTTCACAGAAAACCACTGGAGGAGATACTCACAAAAATGAAGGGGAAGAACAGGAAACAGGAAGACATGAGATGAAGGAAACAGGAGATTCAACATGGATTTCACACCCTTTGGAGAGTTTCTTTCTTGGATAATTCAGGAAGATGAGAGACTGCTTAGGCGCCACCACTAGTACCATGAGTCCCTGCACTGGTTAAAGCCATCGCCACAACCTGGACAGGCAGCAAGGGCTCTGGGTTTGCAGAGAGCCGAA
386	ST5	ST5_chr11_8932449_WT_UTR5	GGGGGTCGGGGGTCGGGGGCTGGGGGCTGAGGACTGAGTCGAGCCAGCAGCCCAGGGCATCTGTCCACGCTGTCAGAGGAGCCTCTGGGCGTGGGGCTGGCCCTTAGAGGGCTACTGCGCTGCTTAACTTGCCTTTCACAGAAAACCACTGGAGGAGATACTCACAAAAATGAAGGGGAAGAACAGGAAACAGGAAGACATGAGATGAAGGAAACAGGAGATTCAACATGGATTTCACACCCTTTGGAGAGTTTCTTTCTTGGATAATTCAGGAAGATGAGAGACTGCTTAGGCGCCACCACTAGTACCATGAGTCCCTGCACTGGTTAAAGCCATCGCCACAACCTGGACAGGCAGCAAGGGCTCTGGGTTTGCAGAGAGCCGAA
386	ZNF254	ZNF254_chr19_24270057_G_T_UTR5	ACAAAGCGGCTTCCGGGATATGGCGGGGCCTTTGTCTCTCGCTGTCGCCGGAGTCCCAGGTCTGTCTTCACTGCTCTGTGTCCTCTGCTCCTAGATGCCCAGCCTCTGTGGCGCTGTTACCAGCAGGTATTGGAGATCCACAGCTAAGATGCCAGGACCCCCTAGAAGCCTAGAAATGATGGAGTCTCGCTCTGTTGGCCAAGCTGGAGTGCAGAGGCGCAATCTCAGCTCACTGCAAGCTCTGTCTCCCGGGTTCACGCCGTTCTCAGCCTCTCGAGCAGCTGGAACTACAGGGACTGTTGACATTTAGGGATGTGGCCATAGAATTCTCTCTGGAGGAGTGGCAACACCTGGACATTGCACAGCAGAATTTATATAGAAATGTG
386	ZNF254	ZNF254_chr19_24269980_T_A_UTR5	ACAAAGCGGCTTCCGGGAAATGGCGGGGCCTTTGTCTCTCGCTGTCGCCGGAGTCCCAGGTCTGTCTTCACTGCTCTGTGTCCTCTGCTCCTAGAGGCCCAGCCTCTGTGGCGCTGTTACCAGCAGGTATTGGAGATCCACAGCTAAGATGCCAGGACCCCCTAGAAGCCTAGAAATGATGGAGTCTCGCTCTGTTGGCCAAGCTGGAGTGCAGAGGCGCAATCTCAGCTCACTGCAAGCTCTGTCTCCCGGGTTCACGCCGTTCTCAGCCTCTCGAGCAGCTGGAACTACAGGGACTGTTGACATTTAGGGATGTGGCCATAGAATTCTCTCTGGAGGAGTGGCAACACCTGGACATTGCACAGCAGAATTTATATAGAAATGTG
386	ZNF254	ZNF254_chr19_24269980_WT_UTR5	ACAAAGCGGCTTCCGGGATATGGCGGGGCCTTTGTCTCTCGCTGTCGCCGGAGTCCCAGGTCTGTCTTCACTGCTCTGTGTCCTCTGCTCCTAGAGGCCCAGCCTCTGTGGCGCTGTTACCAGCAGGTATTGGAGATCCACAGCTAAGATGCCAGGACCCCCTAGAAGCCTAGAAATGATGGAGTCTCGCTCTGTTGGCCAAGCTGGAGTGCAGAGGCGCAATCTCAGCTCACTGCAAGCTCTGTCTCCCGGGTTCACGCCGTTCTCAGCCTCTCGAGCAGCTGGAACTACAGGGACTGTTGACATTTAGGGATGTGGCCATAGAATTCTCTCTGGAGGAGTGGCAACACCTGGACATTGCACAGCAGAATTTATATAGAAATGTG
389	COLGALT2	COLGALT2_chr1_184006894_T_A_UTR5	ACACACACACTCACACTCACAGGCTCATTGGCAGACAGGGCCACAACTCGCGGCTCTAGGGAAGGCCACAGACCTCAGCTGTACGAGCGGAACCTGGACTAGAGGAACTTTCCTCAGGACTCAGGGCACACAGCCCCTCGGCCACTACTGTCTGCGAGCCCGAGGCGCAGGGGAGCGCCAGCGGCTGCAGGTACGCTGCGCACCCGCACTGGGGCCTGGGCGGTGCAGCGGCGGCGGGAGGGTCCTGGGAACCGCAGCCGCCGAGGCCAGTGTGTGAGCCGCGGCAAGCCGCATCCGGCCGCCCCTCGCAGCCCCTTGCTCCGGCAGCCGCCCTCAGGCAGCCCAGCCGGGCGCTCGCGCCAGGACTTCCGCCCGCCTCGGCCCGGAAC
389	COLGALT2	COLGALT2_chr1_184006898_T_A_UTR5	ACACACTCACACACACTCACAGGCTCATTGGCAGACAGGGCCACAACTCGCGGCTCTAGGGAAGGCCACAGACCTCAGCTGTACGAGCGGAACCTGGACTAGAGGAACTTTCCTCAGGACTCAGGGCACACAGCCCCTCGGCCACTACTGTCTGCGAGCCCGAGGCGCAGGGGAGCGCCAGCGGCTGCAGGTACGCTGCGCACCCGCACTGGGGCCTGGGCGGTGCAGCGGCGGCGGGAGGGTCCTGGGAACCGCAGCCGCCGAGGCCAGTGTGTGAGCCGCGGCAAGCCGCATCCGGCCGCCCCTCGCAGCCCCTTGCTCCGGCAGCCGCCCTCAGGCAGCCCAGCCGGGCGCTCGCGCCAGGACTTCCGCCCGCCTCGGCCCGGAAC
389	COLGALT2	COLGALT2_chr1_184006898_WT_UTR5	ACACACACACACACACTCACAGGCTCATTGGCAGACAGGGCCACAACTCGCGGCTCTAGGGAAGGCCACAGACCTCAGCTGTACGAGCGGAACCTGGACTAGAGGAACTTTCCTCAGGACTCAGGGCACACAGCCCCTCGGCCACTACTGTCTGCGAGCCCGAGGCGCAGGGGAGCGCCAGCGGCTGCAGGTACGCTGCGCACCCGCACTGGGGCCTGGGCGGTGCAGCGGCGGCGGGAGGGTCCTGGGAACCGCAGCCGCCGAGGCCAGTGTGTGAGCCGCGGCAAGCCGCATCCGGCCGCCCCTCGCAGCCCCTTGCTCCGGCAGCCGCCCTCAGGCAGCCCAGCCGGGCGCTCGCGCCAGGACTTCCGCCCGCCTCGGCCCGGAAC
389	MRC2	MRC2_chr17_60704917_A_C_UTR5	GAAGGCGAGGCGGGGAGAGACTGGGAAACAGAGCAGCAAGAGAAAGGGCGCACGCTGGGGTCCTCCTGGACCCGGCGTGTCCTCCTCTCCGCCACCCCTTTCTCTCCCTCCCGACGCTCTAGCCCCAGACCCGCGCCTCCTCCCCTTCCCCTCCCCCGCTGCCCACTTCCCTTCCCCTCTACCCCTCGAACCCTCCTCCCCGGTTCTGCGCTCCTCCCTCCGCCCTCCCTCCGCCCGGGCTGCCTCCTCCCTCCTCCTCCCCGGGAGGCATCACTTCGTCCCGACCCGGAGGAGGACGCGAGCCCCTTGCGGTCATCACAGCCCAGCCTCGGGGCTGCCACAGCGCGTTGCGCCTGTGCTCGGTCCCCGCGTCCACTGAGCGCTCGGGG
389	MRC2	MRC2_chr17_60704926_A_C_UTR5	GAAGGCGAGGCGGGGAGAGACTGGGAAACAGAGCAGCAAGAGAAAGGGCGCACGCTGGGGTCCTCCTGGACCCGGCGTGTCCTCCTCTCCGCCACCCCTTTCTCTCCCTCCCGACGCTCTAGCCCCAGACCCGCGCCTCCTCCCCTTCCCCTCCCACGCTGCCCCCTTCCCTTCCCCTCTACCCCTCGAACCCTCCTCCCCGGTTCTGCGCTCCTCCCTCCGCCCTCCCTCCGCCCGGGCTGCCTCCTCCCTCCTCCTCCCCGGGAGGCATCACTTCGTCCCGACCCGGAGGAGGACGCGAGCCCCTTGCGGTCATCACAGCCCAGCCTCGGGGCTGCCACAGCGCGTTGCGCCTGTGCTCGGTCCCCGCGTCCACTGAGCGCTCGGGG
389	MRC2	MRC2_chr17_60704926_WT_UTR5	GAAGGCGAGGCGGGGAGAGACTGGGAAACAGAGCAGCAAGAGAAAGGGCGCACGCTGGGGTCCTCCTGGACCCGGCGTGTCCTCCTCTCCGCCACCCCTTTCTCTCCCTCCCGACGCTCTAGCCCCAGACCCGCGCCTCCTCCCCTTCCCCTCCCACGCTGCCCACTTCCCTTCCCCTCTACCCCTCGAACCCTCCTCCCCGGTTCTGCGCTCCTCCCTCCGCCCTCCCTCCGCCCGGGCTGCCTCCTCCCTCCTCCTCCCCGGGAGGCATCACTTCGTCCCGACCCGGAGGAGGACGCGAGCCCCTTGCGGTCATCACAGCCCAGCCTCGGGGCTGCCACAGCGCGTTGCGCCTGTGCTCGGTCCCCGCGTCCACTGAGCGCTCGGGG
390	FBXL7	FBXL7_chr5_15501697_G_A_UTR5	ATAAAACCGTAGCGTTGTATCCCAATTAGCAGCTAGCCCCTGATACGCATAAGGCAAAGGCATTTTTCTGCAGTTCAAAAGTTAAGAAGGTTTGTGTCTAGTGGTCTTGGCTGAAGAGGAGTGGAAGAGACCGGGTCAGTTTTACAGCCCACCCCCAGAGGACAGTTGGTTACAAAGGAGGGGCCAGCGCTTGCAGACTGGTAGGAATGCAGGCTAGCTATTCAGCCTGTGGCCTGGAGGAAACTCTTATCATCCTGTTCGAAACTTTGAGCTGTGGCCACAGAATGCAAAGGCAGCTCGAGCATCTCATCTGACGTGAGTTCAAGTACAGATCACACGCCCACTAAAGCCCAGAAGAATGTGGCTACCAGCGAAGACTCCGACCTGAGC
390	FBXL7	FBXL7_chr5_15501697_WT_UTR5	ATAAAACCGTAGCGTTGTATCCCAATTAGCAGCTAGCCCCTGATACGCATAAGGCAAAGGCATTTTTCTGCAGTTCAAAAGTTAAGAAGGTTTGTGTCTAGTGGTCTTGGCTGAAGAGGAGTGGAAGAGACCGGGTCAGTTTTACAGCCCGCCCCCAGAGGACAGTTGGTTACAAAGGAGGGGCCAGCGCTTGCAGACTGGTAGGAATGCAGGCTAGCTATTCAGCCTGTGGCCTGGAGGAAACTCTTATCATCCTGTTCGAAACTTTGAGCTGTGGCCACAGAATGCAAAGGCAGCTCGAGCATCTCATCTGACGTGAGTTCAAGTACAGATCACACGCCCACTAAAGCCCAGAAGAATGTGGCTACCAGCGAAGACTCCGACCTGAGC
395	PRSS54	PRSS54_chr16_58328002_C_T_UTR5	AATGGAACATTCTTCCCAAGGCAGTAGAAGAAATCCTTCTGTTGAACTCTACTGTGTCAGGCCAGCCTGAGTTCATTTCTCCTTGAGCAGGAACAGTTCATGGACGAACTCTGAGGACCATTCTGAGGACAAGAGGCATCCAGTGTCATGAGTGGAACATGCAGCATTTTATGGCTACAGAGTTAAGGCAAGGGTTGAATTCCACGAGTCAAAAAGCAGCCCTTTTCAGAGACCCAACTCTCTGGGGTGCTCAGGGGCTTGGGCTGGATTGAGAAAAAAACTGACAAGAGTAAGCTGCCCTCTCTTCTCTGGCCATCTCACAAACCACAGTGCGGGCCAACTGGTCCTGCCTCTTTACCACACAGAACCAAGCACTAGGGATAAGACAGCTGCCC
395	PRSS54	PRSS54_chr16_58327952_G_T_UTR5	AATGGAACATTCTTCCCAAGGCAGTAGAAGAAATCCTTCTGTTGAACTCTACTGTGTCAGGCCAGCCTGAGTTCATTTCTCCTTGAGCAGGAACAGTTCATGGACGAACTCTGAGGACCATTCTGAGGACAAGAGGCATCCAGTGTCATGAGTGGAACATGCAGCATTTTATGGCTACAGAGTTAAGGCAAGGGTTGAATTCCACGAGTCAAAAAGCAGCCCTTTTCAGAGACCCAACTCTCTGGGGTGCTCAGGGGCTTGGGCTGGATTGAGAAGAAAACTGACAAGAGTAAGCTGCCCTCTCTTCTCTGGCCATCTCACAAACAACAGTGCGGGCCAACTGGTCCTGCCTCTTTACCACACAGAACCAAGCACTAGGGATAAGACAGCTGCCC
395	PRSS54	PRSS54_chr16_58328068_G_T_UTR5	AATGGAACATTCTTCCCAAGGCAGTAGAAGAAATCCTTCTGTTGAACTCTACTGTGTCAGGCCAGCCTGAGTTCATTTCTCCTTGAGCAGGAACAGTTCATGGACGAACTCTGAGGACCATTCTGAGGACAAGAGGCATCCAGTGTCATGAGTGGAACATGCAGCATTTTATGGCTACAGAGTTAAGGCAAGGGTTGAATTCCACGAGTAAAAAAGCAGCCCTTTTCAGAGACCCAACTCTCTGGGGTGCTCAGGGGCTTGGGCTGGATTGAGAAGAAAACTGACAAGAGTAAGCTGCCCTCTCTTCTCTGGCCATCTCACAAACCACAGTGCGGGCCAACTGGTCCTGCCTCTTTACCACACAGAACCAAGCACTAGGGATAAGACAGCTGCCC
395	PRSS54	PRSS54_chr16_58328068_WT_UTR5	AATGGAACATTCTTCCCAAGGCAGTAGAAGAAATCCTTCTGTTGAACTCTACTGTGTCAGGCCAGCCTGAGTTCATTTCTCCTTGAGCAGGAACAGTTCATGGACGAACTCTGAGGACCATTCTGAGGACAAGAGGCATCCAGTGTCATGAGTGGAACATGCAGCATTTTATGGCTACAGAGTTAAGGCAAGGGTTGAATTCCACGAGTCAAAAAGCAGCCCTTTTCAGAGACCCAACTCTCTGGGGTGCTCAGGGGCTTGGGCTGGATTGAGAAGAAAACTGACAAGAGTAAGCTGCCCTCTCTTCTCTGGCCATCTCACAAACCACAGTGCGGGCCAACTGGTCCTGCCTCTTTACCACACAGAACCAAGCACTAGGGATAAGACAGCTGCCC
395	SIX5	SIX5_chr19_46272159_A_C_UTR5	GAGACGGAGGCGTGCAGAAGCTCAGTCTCGGGGCGGAGGCTTCGCGCCCTTAGTCCTCCTGGACGGCCCGTTACCTTCTGCGTTGTCCCGATGGGGAAACTGAGGCCCTGAGCCAGAAGCACACGCTGGGGGGAGGCAGAAAGCGCGGCCAGAGGCGGAGGGAAAACAAAGGGAGAATCACAGACAGACGGGAGGGGGACGGACACACACAAGGGGACAGAGACCCGAGTGGAGAGCTGGATCTCGCCTTCCCGGCGTGGGGCGCAGGGTCGGCCAGAAAGAAGATCGAGAAGAGCGGGGAGTGGGGGCGAAAAGGGGGGACAGGTGGGGGAGGAGGCGGGGGAAAGCCCGAGGGAGGAAGAGAGGGAGGGAGGAACTTCCCAAAGTTGCAAAAC
395	SIX5	SIX5_chr19_46272431_G_A_UTR5	GAGACGGAGGCGTGCAGAAGCTCAGTCTCGGGGCGGAGGCTTCGCGCCCTTAGTCCTCCTGGACGGTCCGTTACCTTCTGCGTTGTCCCGATGGGGAAACTGAGGCCCTGAGCCAGAAGCACACGCTGGGGGGAGGCAGAAAGCGCGGCCAGAGGCGGAGGGAAAACAAAGGGAGAATCACAGACAGACGGGAGGGGGACGGACACACACAAGGGGACAGAGACCCGAGTGGAGAGCTGGATCTCGCCTTCCCGGCGTGGGGCGCAGGGTCGGCCAGAAAGAAGATCGAGAAGAGCGGGGAGTGGGGGCGAAAAGGGGGGACAGGTGGGGGAGGAGGCTGGGGAAAGCCCGAGGGAGGAAGAGAGGGAGGGAGGAACTTCCCAAAGTTGCAAAAC
395	SIX5	SIX5_chr19_46272431_WT_UTR5	GAGACGGAGGCGTGCAGAAGCTCAGTCTCGGGGCGGAGGCTTCGCGCCCTTAGTCCTCCTGGACGGCCCGTTACCTTCTGCGTTGTCCCGATGGGGAAACTGAGGCCCTGAGCCAGAAGCACACGCTGGGGGGAGGCAGAAAGCGCGGCCAGAGGCGGAGGGAAAACAAAGGGAGAATCACAGACAGACGGGAGGGGGACGGACACACACAAGGGGACAGAGACCCGAGTGGAGAGCTGGATCTCGCCTTCCCGGCGTGGGGCGCAGGGTCGGCCAGAAAGAAGATCGAGAAGAGCGGGGAGTGGGGGCGAAAAGGGGGGACAGGTGGGGGAGGAGGCTGGGGAAAGCCCGAGGGAGGAAGAGAGGGAGGGAGGAACTTCCCAAAGTTGCAAAAC
396	PLAG1	PLAG1_chr8_57123702_T_C_UTR5	AGCTGCAAGTTGGGCTGCAGGGGCAGCGCATACACTACAATGGCTGCTGGAAAGAGGCGTAAGGAAACAATTTCCAGGCCCGCCGCGTCCAGCCCGAAATATGAGAAAAAAATTATTAGAAATTCCGCGGGCGGTGTAGAGGCGGCGGACGGGCCGGGGGGAGGATGTTAAAGCCCCGCGATTGGCCAAAATGGGAAGGATTGGATTCCACTCTCTTCCACGAAGAGTCAATGGGACTGGCTAAGATCAAAGTCTGAGGCTTTTTCCATCAGTAATCAGTCCCTTTTTGCTTTCTTTTACGACCACATGAAACTTGAGAAGCCACCTAAAGCTATATCATTTAGTGGAGTTGGGCAGTTCCCAAGTGTCCAACAAGAAGGCCTGGTTTAGGCTGCG
396	PLAG1	PLAG1_chr8_57123702_WT_UTR5	AGCTGCAAGTTGGGCTGCAGGGGCAGCGCATACACTACAATGGCTGCTGGAAAGAGGCGTAAGGAAACAATTTCCAGGCCCGCCGCGTCCAGCCCGAAATATGAGAAAAAAATTATTAGAAATTCCGCGGGCGGTGTAGAGGCGGCGGACGGGCCGGAGGGAGGATGTTAAAGCCCCGCGATTGGCCAAAATGGGAAGGATTGGATTCCACTCTCTTCCACGAAGAGTCAATGGGACTGGCTAAGATCAAAGTCTGAGGCTTTTTCCATCAGTAATCAGTCCCTTTTTGCTTTCTTTTACGACCACATGAAACTTGAGAAGCCACCTAAAGCTATATCATTTAGTGGAGTTGGGCAGTTCCCAAGTGTCCAACAAGAAGGCCTGGTTTAGGCTGCG
396	QARS	QARS_chr3_49142247_C_T_UTR5	CTCGCATTTGCCCCCGAGGACAATTACTATATTGAGATGGAGTTACCAGGGCTGAAGTAGAAAAGTCAGAGCAAAACCACGCCTGTGTCTTCCTCCTGCCTCAGGGACGAACACCTTCCTTCCAGGTCCGTGGCAAATATCTCCAAAAGCCCTGCCGCCTGCCAACACCCCTTCAAGTTCCCAGTTCCACGGAGGCGGAAGCAAAGCCCCCGGAAAGGCCGGTTTGTCCGCCCTGTGTTGTTTAAAGGGGATAGACGACCTTGGAGCGCCCCGCCCCCTCCCGCCAAGGAAGGACCCCATTGGCTCTCCCCGGAGACTTCACTCTCATTGGTCAGCGAGTGAATGCCGACCTGCAGACTGGGGCCTAAGTTTCTTTTAGTTTCCGGTGTCTCTGCA
396	QARS	QARS_chr3_49142179_G_A_UTR5	CTCGCATTTGCCCCCGAGGACAATTACTATATTGAGATGGAGTTACCAGGGCTGAAGTAGAAAAGTCAGAGCAAAACCACGCCTGTGTCTTCCTCCTGCCTCAGGGACGAACACCTTCCTTCCAGGTCCGTGGCAAATATCTCCAAAAGCCCTGCCGCCTGCCAACACCCCTTCAAGTTCCCAGTTCCACGGAGGCGGAAGCAAAGCCCCCGGAAAGGCCGGTTTGTCCGCCCTGTGTTGTTTAAAGGGGATAGACGACCTTGGAGCGCCCCGCCCCCTCCCGCCAAGGAAGGACCCCATTGGCTCTCCCCGGAGGCTTCACTCTCATTGGTCAGCGAGTGAATGCCGACCTGCAGACTGGGGCCTAAGTTTCTTTTAGTTTCTGGTGTCTCTGCA
396	QARS	QARS_chr3_49142179_WT_UTR5	CTCGCATTTGCCCCCGAGGACAATTACTATATTGAGATGGAGTTACCAGGGCTGAAGTAGAAAAGTCAGAGCAAAACCACGCCTGTGTCTTCCTCCTGCCTCAGGGACGAACACCTTCCTTCCAGGTCCGTGGCAAATATCTCCAAAAGCCCTGCCGCCTGCCAACACCCCTTCAAGTTCCCAGTTCCACGGAGGCGGAAGCAAAGCCCCCGGAAAGGCCGGTTTGTCCGCCCTGTGTTGTTTAAAGGGGATAGACGACCTTGGAGCGCCCCGCCCCCTCCCGCCAAGGAAGGACCCCATTGGCTCTCCCCGGAGGCTTCACTCTCATTGGTCAGCGAGTGAATGCCGACCTGCAGACTGGGGCCTAAGTTTCTTTTAGTTTCCGGTGTCTCTGCA
398	AGAP6	AGAP6_chr10_51748381_T_C_UTR5	GGGCATTGTGTGCCACATGCCTGGGCTCCCACCTGGGGCCAGTGGGCTTCAGTCTGTAGGTGACTACAGAAGGAGGAGGAACTCCGTCTGTTCTCTCTTCAGGCAGTTGTTGTGTCTCTCAGCGCTTGTTGGTTTCACAACCTATTAAATAAGCCGGCTGGTCTTCACCCTCCCAGACAAGTCAACTCAGGGGAGGCAGCAGGGTGCGGGCCTTGGCCCGCAGCCCTAGCCGGGGCCGGGGCCAGGGCTGGTGCCCGGGGCCTCGCTGTGAGGTGGGCAGGCGAGGAGCGGGAAGACCATCTCCGCAAGTGCAGCATAGCCTCGGCCTAGGACAGCGGGAGTGCGTGGCCAAAGCTGTGAGCAGAGGCACAGGTGGTGGCAGACAGTAGAGGCGCCCC
398	AGAP6	AGAP6_chr10_51748381_WT_UTR5	GGGCATTGTGTGCCACATGCCTGGGCTCCCACCTGGGGCCAGTGGGCTTCAGTCTGTAGGTGACTACAGAAGGAGGAGGAACTCCGTCTGTTCTCTCTTCAGGCAGTTGTTGTGTCTCTCAGCGCTTGTTGGTTTCACAACCTATTAAATAAGCCGGCTGGTCTTCACCCTCCCAGACAAGTCAACTCAGGGGAGGCAGCAGGGTGCGGGCCTTGGCCCGCAGCCCTAGCCGGGGCCGGGGCCAGGGCTGGTGCCCGGGGCCTCGCTGTGAGGTGGGCAGGCGAGGAGCGGGAAGACCATCTCTGCAAGTGCAGCATAGCCTCGGCCTAGGACAGCGGGAGTGCGTGGCCAAAGCTGTGAGCAGAGGCACAGGTGGTGGCAGACAGTAGAGGCGCCCC
401	DNAJC15	DNAJC15_chr13_43597496_C_T_UTR5	CACCCTCAGGCACTACAGCTAGACTCCGAGCTTACTGGGCAGTCATCTGATTCGACCAACATCAGTTCGCAGGGCTTAAGCCCAGTCCCTTACGGCGGCCTGGGGAGGGACCAGGCCCAAGTATATAAAGCTCCTTGAGGGTCCGCGTTGGCTTTGCGCCTGTGAGTGTGATTCAAGAACGTCCCAGTGCCCTTGGCTCCTTTCGGAGTGTGACCCCGTGCTTGCACGGGACACGTTACCCAGCTCGGGTGAGAAGGGTATCTTCCGGGAACCTCGCCTTTAATAGCACAACGAGCGCAGAGTCCACTGGATCTGCGAGAAGAAACCGCGCTAACTAGTTTGTCCCTACGGCCGCCTCGTAGTCACTGCCGCGGCGCCTTGAGTCTCCGGGCCGCCTTG…
401	DNAJC15	DNAJC15_chr13_43597628_G_C_UTR5	CACCCTCAGGCACTACAGCTAGACTCCGAGCTTACTGGGCAGTCATCTGATTCGACCAACATCAGTTCGCAGGGCTTAAGCCCAGTCCCTTACGGCGGCCTGGGGAGGGACCAGGCCCAAGTATATAAAGCTCCCTGAGGGTCCGCGTTGGCTTTGCGCCTGTGAGTGTGATTCAAGAACGTCCCAGTGCCCTTGGCTCCTTTCGGAGTGTGACCCCGTGCTTGCACGGGACACGTTACCCAGCTCGGGTGAGAAGGGTATCTTCCCGGAACCTCGCCTTTAATAGCACAACGAGCGCAGAGTCCACTGGATCTGCGAGAAGAAACCGCGCTAACTAGTTTGTCCCTACGGCCGCCTCGTAGTCACTGCCGCGGCGCCTTGAGTCTCCGGGCCGCCTTG…
401	DNAJC15	DNAJC15_chr13_43597628_WT_UTR5	CACCCTCAGGCACTACAGCTAGACTCCGAGCTTACTGGGCAGTCATCTGATTCGACCAACATCAGTTCGCAGGGCTTAAGCCCAGTCCCTTACGGCGGCCTGGGGAGGGACCAGGCCCAAGTATATAAAGCTCCCTGAGGGTCCGCGTTGGCTTTGCGCCTGTGAGTGTGATTCAAGAACGTCCCAGTGCCCTTGGCTCCTTTCGGAGTGTGACCCCGTGCTTGCACGGGACACGTTACCCAGCTCGGGTGAGAAGGGTATCTTCCGGGAACCTCGCCTTTAATAGCACAACGAGCGCAGAGTCCACTGGATCTGCGAGAAGAAACCGCGCTAACTAGTTTGTCCCTACGGCCGCCTCGTAGTCACTGCCGCGGCGCCTTGAGTCTCCGGGCCGCCTTG…
403	TMEM155	Not in PacBio	CGCGGAAGTTCGCTCCTAGGGAAGTCGCTCGCGTCCTCAAGAGCACCTGAGAGGATCTCGGCGAAGCGGAAGGCTTTGGTGCCAGCTGGGAGAGTCTGCGCCGGATTTCCTCAGCTCCTTGGCGCGTTTCCTCGGAGCCGGGGGAGGCAAAGCACGGACCCCGGAGTCGGCGCCCATAGCGGGACGCCCTCGCGAGGGGCGGGAGTGCGGGAGAGCCGAGCTGCTGCCCTTGACTGTTGCTCAGGGGACCACAGCTGCAATGACAGTTTGGGCCTGCAAAAAGAAGGCTGGAACAACGGGAGATGGAAGCTTTCTGCAAATGCAGCACCACTGGTATCCATGAATTTAACCTGCCCATCATTCTTCCTAAACAAGAGACTATTGAAAAGTCAGGGTGTT…
403	TMEM155	TMEM155_chr4_122684986_G_A_UTR5	CGCGGAAGTTCGCTCCTAGGGAAGTCGCTCGCGTCCTCAAGAGCACCTGAGAGGATCTCGGCGAAGCGGAAGGCTTTGGTGCCAGCTGGGAGAGTCTGCGCCGGATTTCCTCAGCTCCTTGGCGCGTTTCCTCGGAGCCGGGGGAGGCAAAGCACGGACCCCGGAGTCGGCGCCCATAGCGGGACGCCCTCGCGAGGGGCGGGAGTGCGGGAGAGCCGAGCTGCTGCCCTTGACTGGTGCTCAGGGGACCACAGTTGCAATGACAGTTTGGGCCTGCAAAAAGAAGGCTGGAACAACGGGAGATGGAAGCTTTCTGCAAATGCAGCACCACTGGTATCCATGAATTTAACCTGCCCATCATTCTTCCTAAACAAGAGACTATTGAAAAGTCAGGGTGTT…
403	TMEM155	TMEM155_chr4_122684986_WT_UTR5	CGCGGAAGTTCGCTCCTAGGGAAGTCGCTCGCGTCCTCAAGAGCACCTGAGAGGATCTCGGCGAAGCGGAAGGCTTTGGTGCCAGCTGGGAGAGTCTGCGCCGGATTTCCTCAGCTCCTTGGCGCGTTTCCTCGGAGCCGGGGGAGGCAAAGCACGGACCCCGGAGTCGGCGCCCATAGCGGGACGCCCTCGCGAGGGGCGGGAGTGCGGGAGAGCCGAGCTGCTGCCCTTGACTGGTGCTCAGGGGACCACAGCTGCAATGACAGTTTGGGCCTGCAAAAAGAAGGCTGGAACAACGGGAGATGGAAGCTTTCTGCAAATGCAGCACCACTGGTATCCATGAATTTAACCTGCCCATCATTCTTCCTAAACAAGAGACTATTGAAAAGTCAGGGTGTT…
404	ABCA1	ABCA1_chr9_107690311_C_A_UTR5	GGAGGAGGGAGAGCACAGGCTTTGACCGATAGTAACCTCTGCGCTCGGTGCAGCCGAATCTATAAAAGGAACTAGTCCCGGCAAAAACCCCGTAATTGCGAGCGAGAGTGAGTGGGGCCGGGACCCGCAGAGCCGAGCCGACCCTTCTCTCCCGGGCTGCGGCAGGGCAGGGCGGGGAGCTCCGCGCACCAACAGAGCCGGTTCTCAGGGCGCTTTTCTCCTTGTTTTTTCCCCGGTTCTGTTTTCTCCCCTTCTCCGGAAGGCTTGTCAAGGGGTAGGAGAAAGAGACGCAAACACAAAAGTGGAAAACAGTTAATGACCAGCCACGGCGTCCCTGCTGTGAGCTCTGGCCGCTGCCTTCCAGGGCTCCCGAGCCACACGCTGGGGGTGCTGGCTGAG…
404	ABCA1	ABCA1_chr9_107690473_G_C_UTR5	GGAGGAGGGAGAGCACAGGCTTTGACCGATAGTAACCTCTGCGCTCGGTGCAGCGGAATCTATAAAAGGAACTAGTCCCGGCAAAAACCCCGTAATTGCGAGCGAGAGTGAGTGGGGCCGGGACCCGCAGAGCCGAGCCGACCCTTCTCTCCCGGGCTGCGGCAGGGCAGGGCGGGGAGCTCCGCGCACCAACAGAGCCGGTTCTCAGGGCGCTTTGCTCCTTGTTTTTTCCCCGGTTCTGTTTTCTCCCCTTCTCCGGAAGGCTTGTCAAGGGGTAGGAGAAAGAGACGCAAACACAAAAGTGGAAAACAGTTAATGACCAGCCACGGCGTCCCTGCTGTGAGCTCTGGCCGCTGCCTTCCAGGGCTCCCGAGCCACACGCTGGGGGTGCTGGCTGAG…
404	ABCA1	ABCA1_chr9_107690473_WT_UTR5	GGAGGAGGGAGAGCACAGGCTTTGACCGATAGTAACCTCTGCGCTCGGTGCAGCCGAATCTATAAAAGGAACTAGTCCCGGCAAAAACCCCGTAATTGCGAGCGAGAGTGAGTGGGGCCGGGACCCGCAGAGCCGAGCCGACCCTTCTCTCCCGGGCTGCGGCAGGGCAGGGCGGGGAGCTCCGCGCACCAACAGAGCCGGTTCTCAGGGCGCTTTGCTCCTTGTTTTTTCCCCGGTTCTGTTTTCTCCCCTTCTCCGGAAGGCTTGTCAAGGGGTAGGAGAAAGAGACGCAAACACAAAAGTGGAAAACAGTTAATGACCAGCCACGGCGTCCCTGCTGTGAGCTCTGGCCGCTGCCTTCCAGGGCTCCCGAGCCACACGCTGGGGGTGCTGGCTGAG…
406	PBK	PBK_chr8_27695446_G_A_UTR5	ATAATCACGACACATTCAACACAGATGTGAGCGTTTGGAGAGAGCTTCAGCCTTCAGCACAGGCAACTGTGTTCTATTCACCGGGCTGTGCTCCTCGGAAGGGCTGGTGGTTCCTGTAAAAGTTTGTGCTCCCCGCGCCTTTCCTTCCTTCCCTCGTCTTTGGCGCTTGCGGGCACCGGGAGTCCTGGGAGAGGGAGGAGGAACGGCGAATCGGCGGGGCGTGTCCTTCACGCCGCCCCGTAGCTCGGGGCCGAAGCTGGCGCAGCGCGCGACTTTTTGAAAGCCAGGAGGGTTCGAATTGCAACGGCAGCTGCCGGGCGTATGTGTTGGTGCTAGAGGCAGCTGCAGGGTCTCGCTGGGGGCCGCTCGGGACCAATTTTGAAGAGGACTGAGAGTGGC…
406	PBK	PBK_chr8_27695446_WT_UTR5	ATAATCACGACACATTCAACACAGATGTGAGCGTTTGGAGAGAGCTTCAGCCTTCAGCACAGGCAACTGTGTTCTATTCACCGGGCTGTGCTCCTCGGAAGGGCTGGTGGTTCCTGTAAAAGTTTGTGCTCCCCGCGCCTTTCCTTCCTTCCCTCGTCTTTGGCGCCTGCGGGCACCGGGAGTCCTGGGAGAGGGAGGAGGAACGGCGAATCGGCGGGGCGTGTCCTTCACGCCGCCCCGTAGCTCGGGGCCGAAGCTGGCGCAGCGCGCGACTTTTTGAAAGCCAGGAGGGTTCGAATTGCAACGGCAGCTGCCGGGCGTATGTGTTGGTGCTAGAGGCAGCTGCAGGGTCTCGCTGGGGGCCGCTCGGGACCAATTTTGAAGAGGACTGAGAGTGGC…
409	CDH23	CDH23_chr10_73571796_C_A_UTR5	CCTCACCCCCCAACACCACCCCTACCCCTGGCTATGCCCCTCCCCTCCATGCCCCAACCCTTCTCCCTGCAGGGAATCGTGGCTTCATCGACATCATGGACATGCCTAACACCAACAAGTACTCCTTTGATGGGTGAGTGGGGTACTGGCCCTGCCAGGTCCCCTGCGGGGAGTCCTGCCAGGACCCAGCTGGGGAGAGCTGCAGTCTCCCAGCGCTGGGGCTGCCGAAACCCAGGCTGTGGGCGCCCCCTGGTGGGCGGGCCACCCTCCCTTCACCCTCCCTCCACCCTCAGAAACCACGTGGCTGACAGGGGCTCTCCACCCCAGTGGGCCTCAAGTTCCAGGGGATGCAGACTTTGGGCAGTGGGTGCAGGGTGAAGCCTCTGCACCAAAGGCAAT…
409	CDH23	CDH23_chr10_73571998_G_T_UTR5	CCTCACCCCCCAACACCACCCCTACCCCTGGCTATGCCCCTCCCCTCCATGCCCCAACCCTTCTCCCTGCAGGGAATCGTGGCTTCATCGACATCATGGACATGCCTAACACCAACAAGTACTCCTTTGATGGGTGAGTGGGGTACTGGCCCTGCCCGGTCCCCTGCGGGGAGTCCTGCCAGGACCCAGCTGGGGAGAGCTGCAGTCTCCCAGCGCTGGGGCTGCCGAAACCCAGGCTGTGGGCGCCCCCTGGTGGGCGGGCCACCCTCCCTTCACCCTCCCTCCACCCTCAGAAACCACGTGGCTGACAGGGGCTCTCCACCCCAGTGGGCCTCAAGTTCCAGGGGATGCAGACTTTTGGCAGTGGGTGCAGGGTGAAGCCTCTGCACCAAAGGCAAT…
409	CDH23	CDH23_chr10_73571662_T_C_UTR5	CCTCACCCCCCAACACCACCCCCACCCCTGGCTATGCCCCTCCCCTCCATGCCCCAACCCTTCTCCCTGCAGGGAATCGTGGCTTCATCGACATCATGGACATGCCTAACACCAACAAGTACTCCTTTGATGGGTGAGTGGGGTACTGGCCCTGCCCGGTCCCCTGCGGGGAGTCCTGCCAGGACCCAGCTGGGGAGAGCTGCAGTCTCCCAGCGCTGGGGCTGCCGAAACCCAGGCTGTGGGCGCCCCCTGGTGGGCGGGCCACCCTCCCTTCACCCTCCCTCCACCCTCAGAAACCACGTGGCTGACAGGGGCTCTCCACCCCAGTGGGCCTCAAGTTCCAGGGGATGCAGACTTTGGGCAGTGGGTGCAGGGTGAAGCCTCTGCACCAAAGGCAAT…
409	CDH23	CDH23_chr10_73571662_WT_UTR5	CCTCACCCCCCAACACCACCCCTACCCCTGGCTATGCCCCTCCCCTCCATGCCCCAACCCTTCTCCCTGCAGGGAATCGTGGCTTCATCGACATCATGGACATGCCTAACACCAACAAGTACTCCTTTGATGGGTGAGTGGGGTACTGGCCCTGCCCGGTCCCCTGCGGGGAGTCCTGCCAGGACCCAGCTGGGGAGAGCTGCAGTCTCCCAGCGCTGGGGCTGCCGAAACCCAGGCTGTGGGCGCCCCCTGGTGGGCGGGCCACCCTCCCTTCACCCTCCCTCCACCCTCAGAAACCACGTGGCTGACAGGGGCTCTCCACCCCAGTGGGCCTCAAGTTCCAGGGGATGCAGACTTTGGGCAGTGGGTGCAGGGTGAAGCCTCTGCACCAAAGGCAAT…
409	PTGES3	PTGES3_chr12_57081996_A_C_UTR5	GCTGGGAGGCCCCGCCCTTTCCGTAGATATCTCTAGAAAGCCGCGCCGGAGCCCAAAAACAAGGACTGCGCACGCGCGGCGGCAAGGCCCGGGCATTTTGCTGCGTCACCAGCCGCCGCCCGGCCTCACCACCCCTCGTTTGCACGCACGCACGTTCATTCTCCGTCCTCGCGCCCCTTTTCCTACACTTTCCTCTGCTCCCCGACCGGAGGAGCCGCTCTTTCCGCGCGGTGCATTCTGGGGCCCGAGGTCGAGCCCGCCGCTGCCGCCGTCGCCTGAGGGAAGCGAGAAGAGGCCGCGACCGGAGAGAAAAAGCGGAGTCGCCACCGGAGAGAAGTCGACTCCCTAGCAGCAGCCGCCGCCAGAGAGGCCCGCCCACCAGTTCGCCCGTCCCCCTGC…
409	PTGES3	PTGES3_chr12_57081836_G_T_UTR5	GCTGGGAGGCCCCGCCCTTTCCGTAGATATCTCTAGAAAGCCGCGCCGGAGCCCAAAAACAAGGACTGCGCACGCGCGGCGGCAAGGCCCGGGCATTTTGCTGCGTCACCAGCCGCCGCCCGGCCTCACCACCCCTCGTTTGCACGCACGCACGTTCATTCTCCGTCCTCGCGCCCCTTTTCCTACACTTTCCTCTTCTCCCCGACCGGAGGAGCCGCTCTTTCCGCGCGGTGCATTCTGGGGCCCGAGGTCGAGCCCGCCGCTGCCGCCGTCGCCTGAGGGAAGCGAGAAGAGGCCGCGACCGGAGAGAAAAAGCGGAGTCGCCACCGGAGAGAAGTCGACTCCCTAGCAGCAGCAGCCGCCAGAGAGGCCCGCCCACCAGTTCGCCCGTCCCCCTGC…
409	PTGES3	PTGES3_chr12_57081836_WT_UTR5	GCTGGGAGGCCCCGCCCTTTCCGTAGATATCTCTAGAAAGCCGCGCCGGAGCCCAAAAACAAGGACTGCGCACGCGCGGCGGCAAGGCCCGGGCATTTTGCTGCGTCACCAGCCGCCGCCCGGCCTCACCACCCCTCGTTTGCACGCACGCACGTTCATTCTCCGTCCTCGCGCCCCTTTTCCTACACTTTCCTCTTCTCCCCGACCGGAGGAGCCGCTCTTTCCGCGCGGTGCATTCTGGGGCCCGAGGTCGAGCCCGCCGCTGCCGCCGTCGCCTGAGGGAAGCGAGAAGAGGCCGCGACCGGAGAGAAAAAGCGGAGTCGCCACCGGAGAGAAGTCGACTCCCTAGCAGCAGCCGCCGCCAGAGAGGCCCGCCCACCAGTTCGCCCGTCCCCCTGC…
412	PSMB2	PSMB2_chr1_36107175_C_T_UTR5	GGGGAGATTTTACCGAGCAACGTAGGGAAACGGCTGCCTGGCTACCTACCCCTTTTTGACACCCACACGTGCTCGGCACCTTACATACACTGCGTGATTTTATCCTAAAGCCACTTTTAAAATCTTAGTGTGTAAACAGAGAAACTGGGCGTCACATAAGGCAAGTGACCTGCACAGCCTGCTCCGGAGGAGACCCGTACGATCCCAGAGACAAGCACTGAACATAAGGCACCCGGCGCCGCGCCCGCTTTGCAACCTCTCGCGACAGTTATACGTCATCCGAGAGCGCCGTGGAAGTCGTGCTGCAGGCGTCGCGCCAATCTTCGCTCTGAGGTGCTGTCTCACCGGTGAGACCTGGAAGCGGGCGAGTCTCGTGCTGTGTCGGACCTGCAGCCCCTG…
412	PSMB2	PSMB2_chr1_36107213_G_A_UTR5	GGGGAGATTTTACCGAGCAACGTAGGGAAACGGCTGCCTGGCTACCTACCCCTTTTTGACACCCACACGTGCTCGGCACCTTACATACACTGCGTGATTTTATCCTAAAGCCACTTTTAAAATCTTAGTGTGTAAACAGAGAAACTGGGCGTCACATAAGGCAAGTGACCTGCACAGCCTGCTCCGGAGGAGACCCGTACGATCCCAGAGACAAGCACTGAACATAAGGCACTCGGCGCCGCGCCCGCTTTGCAACCTCTCGCGACAGTTGTACGTCATCCGAGAGCGCCGTGGAAGTCGTGCTGCAGGCGTCGCGCCAATCTTCGCTCTGAGGTGCTGTCTCACCGGTGAGACCTGGAAGCGGGCGAGTCTCGTGCTGTGTCGGACCTGCAGCCCCTG…
412	PSMB2	PSMB2_chr1_36107213_WT_UTR5	GGGGAGATTTTACCGAGCAACGTAGGGAAACGGCTGCCTGGCTACCTACCCCTTTTTGACACCCACACGTGCTCGGCACCTTACATACACTGCGTGATTTTATCCTAAAGCCACTTTTAAAATCTTAGTGTGTAAACAGAGAAACTGGGCGTCACATAAGGCAAGTGACCTGCACAGCCTGCTCCGGAGGAGACCCGTACGATCCCAGAGACAAGCACTGAACATAAGGCACCCGGCGCCGCGCCCGCTTTGCAACCTCTCGCGACAGTTGTACGTCATCCGAGAGCGCCGTGGAAGTCGTGCTGCAGGCGTCGCGCCAATCTTCGCTCTGAGGTGCTGTCTCACCGGTGAGACCTGGAAGCGGGCGAGTCTCGTGCTGTGTCGGACCTGCAGCCCCTG…
413	CD36	CD36_chr7_80275425_G_A_UTR5	CTTTCAATTCCTCTGGCAACAAACCACACACTGGGATCTGACACTGTAGAGTGCTTTCTCTTCTCTTTTTTTGGGGGGGGAGGGGGTGTGGTTGCATATTTAAACTCTCACGCATTTATGTACTGAGGACTGCAGTGTAGGACTTTCCTGCAGAATACCATTTGATCCTATTAAGAATTGTCCAAATGTTGGAGCATTTGATTGAAAAATCCTTCTTAGCCATTTTAAAGATAGCTTTCCAATGATTAGACAAATTGATTCTTTCTGTGACTCATCAGTTCATTTCCTGTAAAATTCATGTCTTGCTGTTGATTTGTGAATAAGAACCAGAGCTTGTAGAAACCACTTTAATCATATCCAGGAGTTTGCAAGAAACAGGTGCTTAACACTAATTCACCT…
413	CD36	CD36_chr7_80267919_T_G_UTR5	CTTTCAATTCCTCTGGCAACAAACCACACACTGGGATCTGACACTGTAGAGTGCTTTCTCTTCTCTTTTTTTGGGGGGGGAGGGGGGGTGGTTGCATATTTAAACTCTCACGCATTTATGTACTGAGGACTGCAGTGTAGGACTTTCCTGCAGAATACCATTTGATCCTATTAAGAATTGTCCAAATGTTGGAGCATTTGATTGAAAAATCCTTCTTAGCCATTTTAAAGATAGCTTTCCAATGATTAGACGAATTGATTCTTTCTGTGACTCATCAGTTCATTTCCTGTAAAATTCATGTCTTGCTGTTGATTTGTGAATAAGAACCAGAGCTTGTAGAAACCACTTTAATCATATCCAGGAGTTTGCAAGAAACAGGTGCTTAACACTAATTCACCT…
413	CD36	CD36_chr7_80267919_WT_UTR5	CTTTCAATTCCTCTGGCAACAAACCACACACTGGGATCTGACACTGTAGAGTGCTTTCTCTTCTCTTTTTTTGGGGGGGGAGGGGGTGTGGTTGCATATTTAAACTCTCACGCATTTATGTACTGAGGACTGCAGTGTAGGACTTTCCTGCAGAATACCATTTGATCCTATTAAGAATTGTCCAAATGTTGGAGCATTTGATTGAAAAATCCTTCTTAGCCATTTTAAAGATAGCTTTCCAATGATTAGACGAATTGATTCTTTCTGTGACTCATCAGTTCATTTCCTGTAAAATTCATGTCTTGCTGTTGATTTGTGAATAAGAACCAGAGCTTGTAGAAACCACTTTAATCATATCCAGGAGTTTGCAAGAAACAGGTGCTTAACACTAATTCACCT…
415	RAF1	RAF1_chr3_12705670_C_A_UTR5	AGAATCGGAGAGCCGGTGGCGTCGCAGGTCTGGAGGACGAGCACCGAGTCGAGGGCTCGCTCGTCTGGGCCGCCCGAGAGTCTTAATCGCGGGCGCTTGGGCCGCCATCTTAGATGGCGGGAGTAAGAGGAAAACGATTGTGAGGCGGGAACGGCTTTCTGCTGCCTTTTTTGGGCCCCGAAAAGGGTCAGCTGGCCGGGCTTTGGGGCGCGTGCCCTGAGGCGCGGAGCGCGTTTGCTACGATGCGGGGGCTGCTCGGGGCTCCGTCCCCTGGGCTGGGGACGCGCCGAATGTGACCGCCTCCCGCTCCCTCACCCGCCGCGGGGAGGAGGAGCGGGCGAGAAGCTGCCGCCGAACGACAGGACGTTGGGGCGGCCTGGCTCCCTCAGGTTTAAGAAT…
415	RAF1	RAF1_chr3_12705670_WT_UTR5	AGAATCGGAGAGCCGGTGGCGTCGCAGGTCGGGAGGACGAGCACCGAGTCGAGGGCTCGCTCGTCTGGGCCGCCCGAGAGTCTTAATCGCGGGCGCTTGGGCCGCCATCTTAGATGGCGGGAGTAAGAGGAAAACGATTGTGAGGCGGGAACGGCTTTCTGCTGCCTTTTTTGGGCCCCGAAAAGGGTCAGCTGGCCGGGCTTTGGGGCGCGTGCCCTGAGGCGCGGAGCGCGTTTGCTACGATGCGGGGGCTGCTCGGGGCTCCGTCCCCTGGGCTGGGGACGCGCCGAATGTGACCGCCTCCCGCTCCCTCACCCGCCGCGGGGAGGAGGAGCGGGCGAGAAGCTGCCGCCGAACGACAGGACGTTGGGGCGGCCTGGCTCCCTCAGGTTTAAGAAT…
425	DCT	DCT_chr13_95131541_delCT_UTR5	AACTGAGTTCAAGGCAATTAAAGTCAAGAGCTAAGGAGGGAGGGAGAGGGTTTAGAAATACCAGCATAATAAGTAGTATGACTGGGTGCTCTGTAAATTAACTCAATTAGACAAAGCCTGACTTAACGGGGGAAGATGGTGAGAAGCGCTACCCTCATTAAATTTGGTTGTTAGAGGCGCTTCTAAGGAAATTAAGTCTGTTAGTTGTTTGAATCACATAAAATTGTGTGTGCACGTTCATGTACACATGTGCACACATGTAACCTCTGTGATTCTTGTGGGTATTTTTTTAAGAAGAAAGGAATAGAAAGCAAAGAAAAATAAAAAATACTGAAAAGAAAAGACTGAAAGAGTAGAAGATAAGGAGAAAAGTACGACAGAGACAAGGAAAGTAAGAGA…
427	DCT	DCT_chr13_95131541_WT_UTR5	AACTGAGTTCAAGGCAATTAAAGTCAAGAGCTAAGGAGGGAGGGAGAGGGTTTAGAAATACCAGCATAATAAGTAGTATGACTGGGTGCTCTGTAAATTAACTCAATTAGACAAAGCCTGACTTAACGGGGGAAGATGGTGAGAAGCGCTACCCTCATTAAATTTGGTTGTTAGAGGCGCTTCTAAGGAAATTAAGTCTGTTAGTTGTTTGAATCACATAAAATTGTGTGTGCACGTTCATGTACACATGTGCACACATGTAACCTCTGTGATTCTTGTGGGTATTTTTTTAAGAAGAAAGGAATAGAAAGCAAAGAAAAATAAAAAATACTGAAAAGAAAAGACTGAAAGAGTAGAAGATAAGGAGAAAAGTACGACAGAGACAAGGAAAGTAAGAGA…
428	ZNF331	ZNF331_chr19_54058629_T_G_UTR5	GCTGAGATGGGTTCTGGGTGACGCAGGTGTGACAACACAACCTGTAGCTCCAGCGTCTCTGTGCTGGGATGGATGATCGGGCCTTCTGGGTGACGCAGGTGTGTGTGACAGCACAACCTGTAGCTCCAGCGTCTCTGCTGCTTCCCCTGCCTTCACCTCCTAACCAAGCGGTACCTGCCTGAGAACAAGGGCCGCGGAAGGACGGGAGTGCCTGAGCCCTGCCAGGAAATTCACCAACAAGAAGGCAGAAACAGCCATGAGGCCAGCATCCTTCAGAAAAAGCATCCCCGAGGAGGAAGACGAATCGTTAAACATCTTAGGTCAGCTTTACCAGTGAGGAAACCGACACTGTGAGCTCTAGCCTCTCGGAATTTGTCTTCTTCAGTGGAAACCCCGAGA…
428	ZNF331	ZNF331_chr19_54058629_WT_UTR5	GCTGAGATGGGTTCTGGGTGACGCAGGTGTGACAACACAACCTGTAGCTCCAGCTTCTCTGTGCTGGGATGGATGATCGGGCCTTCTGGGTGACGCAGGTGTGTGTGACAGCACAACCTGTAGCTCCAGCGTCTCTGCTGCTTCCCCTGCCTTCACCTCCTAACCAAGCGGTACCTGCCTGAGAACAAGGGCCGCGGAAGGACGGGAGTGCCTGAGCCCTGCCAGGAAATTCACCAACAAGAAGGCAGAAACAGCCATGAGGCCAGCATCCTTCAGAAAAAGCATCCCCGAGGAGGAAGACGAATCGTTAAACATCTTAGGTCAGCTTTACCAGTGAGGAAACCGACACTGTGAGCTCTAGCCTCTCGGAATTTGTCTTCTTCAGTGGAAACCCCGAGA…
430	PISD	PISD_chr22_32021836_C_T_UTR5	GGAAGCTGGAGCCACCTGCGGCTCTGAGAGGGACAGACGGTGCTCAGCCTGTGTCCTGGGGCAAAGCTGGATTCATTTTCCTCCCTGGCGATCTTCTGGGGCCCACAGCTGGTGATATGGAGGCACTGACACCCTGGTCTCGGCGCTTGTTTTAGAAGAGGCAGAACAGTGATAAAGACAAGGATCTAAATGGGCAAGGACGCCCTGCCCTCACTGGGCTCACTGGCAGCCCTGACCCTCTATTCTGCACCCTGTGAGCCACCGAGACTGAACCAAACCCAGGAAGCGGCGCCACCAACCAGCCTCGCAGAGGCAGAGGCCCTGGAGCAGTGACAGCACAGGAGATCTGCTGGCTCGGGGGAAGGGGAGGAAAGAGGAAAACAAAGGGAGTGATCAAGT…
430	PISD	PISD_chr22_32024112_G_C_UTR5	GGAAGCTGGAGCCACCTGCGGCTCTGAGAGGGACAGACGGTGCTCAGCCTGTGTCCTGGGGCAAAGCTGGATTCATTTTCCTCCCTGGCGATCTTCTGGGGCCCAGAGCTGGTGATATGGAGGCACTGACACCCTGGTCTCGGCGCTTGTTTTAGAAGAGGCAGAACAGTGATAAAGACAAGGATCTAAATGGGCAAGGACGCCCTGCCCTCACTGGGCTCACTGGCAGCCCTGACCCTCTATTCTGCACCCTGTGAGCCACCGAGACTGAACCAAACCCAGGAAGCGGCGCCACCAACCAGCCTCGCAGAGGCAGAGGCCCTGGAGCAGTGACAGCACAGGAGATCTGCTGGCTCGGGGGAAGGGGAGGAAAGAGGAAAACAAAGGGAGTGATCGAGT…
430	PISD	PISD_chr22_32024112_WT_UTR5	GGAAGCTGGAGCCACCTGCGGCTCTGAGAGGGACAGACGGTGCTCAGCCTGTGTCCTGGGGCAAAGCTGGATTCATTTTCCTCCCTGGCGATCTTCTGGGGCCCACAGCTGGTGATATGGAGGCACTGACACCCTGGTCTCGGCGCTTGTTTTAGAAGAGGCAGAACAGTGATAAAGACAAGGATCTAAATGGGCAAGGACGCCCTGCCCTCACTGGGCTCACTGGCAGCCCTGACCCTCTATTCTGCACCCTGTGAGCCACCGAGACTGAACCAAACCCAGGAAGCGGCGCCACCAACCAGCCTCGCAGAGGCAGAGGCCCTGGAGCAGTGACAGCACAGGAGATCTGCTGGCTCGGGGGAAGGGGAGGAAAGAGGAAAACAAAGGGAGTGATCGAGT…
434	RREB1	RREB1_chr6_7107890_A_C_UTR5	CGGGATGGCAACTGCGGTCACCCTGCTAAAGTCGGGGGCGGCGGTCCTCCCCCTCCCCCCCCAGTCCGAGCGCCGCCGCCGCCGCGGCCGCTCAGTAACACGTCCCCAGGAGACTCGCAGGAGCAACACGTGATGTGTCTACTTATCAGGGTTGCTCCGACTGTGTGTTCCAGGAGTGGTGGCTCTGAGGTGTGACCCTGCCCACGTTTGGGCCCAGCCAGGTTCAGCCCCCCAATAAGGAGGGCAGCTTGATAACACAAAGAAAACAGTGTCAACGAGTACTACCAAGAGAAGAAGACAAGAGGTCAACACAGACTCATTTTCTACTCCGTGTGAATGATAGCTACAGCAGGGGAAAGTTTCATAGTCTATCAGTGGGTCAGAAAATGGAGTTTTATA…
434	RREB1	RREB1_chr6_7107888_T_C_UTR5	CGGGATGGCAACTGCGGTCACCCTGCTAAAGTCGGGGGCGGCGGTCCTCCCCCCCACCCCCCAGTCCGAGCGCCGCCGCCGCCGCGGCCGCTCAGTAACACGTCCCCAGGAGACTCGCAGGAGCAACACGTGATGTGTCTACTTATCAGGGTTGCTCCGACTGTGTGTTCCAGGAGTGGTGGCTCTGAGGTGTGACCCTGCCCACGTTTGGGCCCAGCCAGGTTCAGCCCCCCAATAAGGAGGGCAGCTTGATAACACAAAGAAAACAGTGTCAACGAGTACTACCAAGAGAAGAAGACAAGAGGTCAACACAGACTCATTTTCTACTCCGTGTGAATGATAGCTACAGCAGGGGAAAGTTTCATAGTCTATCAGTGGGTCAGAAAATGGAGTTTTATA…
434	RREB1	RREB1_chr6_7107888_WT_UTR5	CGGGATGGCAACTGCGGTCACCCTGCTAAAGTCGGGGGCGGCGGTCCTCCCCCTCACCCCCCAGTCCGAGCGCCGCCGCCGCCGCGGCCGCTCAGTAACACGTCCCCAGGAGACTCGCAGGAGCAACACGTGATGTGTCTACTTATCAGGGTTGCTCCGACTGTGTGTTCCAGGAGTGGTGGCTCTGAGGTGTGACCCTGCCCACGTTTGGGCCCAGCCAGGTTCAGCCCCCCAATAAGGAGGGCAGCTTGATAACACAAAGAAAACAGTGTCAACGAGTACTACCAAGAGAAGAAGACAAGAGGTCAACACAGACTCATTTTCTACTCCGTGTGAATGATAGCTACAGCAGGGGAAAGTTTCATAGTCTATCAGTGGGTCAGAAAATGGAGTTTTATA…
434	SPDEF	SPDEF_chr6_34523762_G_T_UTR5	AACTCTTCATCTCGCGGCTGTCTGACTTCCTCCCAGCACATTCCTGCACTCTGCCGTGTCCACACTGCCCCACAGACCCAGTCCTCCAAGCCTGCTGCCAGCTCCCTGCAAGCCCCTCAGGTTGGGCCTTGCCACGGTGCCAGCAGGCAGCCCTGGGCTGGGGGTAGGGGACTCCCTACAGGCACGCAGCCCTGAGACCTCAGAGGGCCACCCCTTGAGGGTGGCCAGGCCCCCAGTGGCCAACCTGAGTGCTGCCTCTGCCACCAGCCCTGCTGGCCCCTGGTTCCGCTGGCCCCCCAGATGCCTGGCTGAGACACGCCAGTGGCCTCAGCTGCCCACACCTCTTCCAGGCCCCTGAAGTTGGCACTGCAGCAGACAGCTCCCTGGGCACCAGGCAGC…
434	SPDEF	SPDEF_chr6_34524102_T_C_UTR5	AACTCTTCGTCTCGCGGCTGTCTGACTTCCTCCCAGCACATTCCTGCACTCTGCCGTGTCCACACTGCCCCACAGACCCAGTCCTCCAAGCCTGCTGCCAGCTCCCTGCAAGCCCCTCAGGTTGGGCCTTGCCACGGTGCCAGCAGGCAGCCCTGGGCTGGGGGTAGGGGACTCCCTACAGGCACGCAGCCCTGAGACCTCAGAGGGCCACCCCTTGAGGGTGGCCAGGCCCCCAGTGGCCAACCTGAGTGCTGCCTCTGCCACCAGCCCTGCTGGCCCCTGGTTCCGCTGGCCCCCCAGATGCCTGGCTGAGACACGCCAGTGGCCTCAGCTGCCCACACCTCTTCCCGGCCCCTGAAGTTGGCACTGCAGCAGACAGCTCCCTGGGCACCAGGCAGC…
434	SPDEF	SPDEF_chr6_34524102_WT_UTR5	AACTCTTCATCTCGCGGCTGTCTGACTTCCTCCCAGCACATTCCTGCACTCTGCCGTGTCCACACTGCCCCACAGACCCAGTCCTCCAAGCCTGCTGCCAGCTCCCTGCAAGCCCCTCAGGTTGGGCCTTGCCACGGTGCCAGCAGGCAGCCCTGGGCTGGGGGTAGGGGACTCCCTACAGGCACGCAGCCCTGAGACCTCAGAGGGCCACCCCTTGAGGGTGGCCAGGCCCCCAGTGGCCAACCTGAGTGCTGCCTCTGCCACCAGCCCTGCTGGCCCCTGGTTCCGCTGGCCCCCCAGATGCCTGGCTGAGACACGCCAGTGGCCTCAGCTGCCCACACCTCTTCCCGGCCCCTGAAGTTGGCACTGCAGCAGACAGCTCCCTGGGCACCAGGCAGC…
435	NUMA1	NUMA1_chr11_71780891_C_A_UTR5	GCCTTCAAGTACAGGCCGGGGTCCGGAAGCGGTGATACCCCTTCTCTTTCCCAGTGGCCCTCAAACTTCCTTTTCCCGGGTCCTTAAGCGGGCCCCGCCGACAGAGGCCAATCAGAGGGCAGCGCGAGGGGGCGGGGCCATAGTTTAAACTAATTGTGCGCTCACAGCGCTGGCGCGAGCCCACGAAGAGGTACGATTCCGGAGAATCGCGAGGCAGAGCGGGAGCGCGCAGCCAGGTGGAAACTAATTCTAAGCCAGACTGCTGGAGATCACCCTGTTCTAGTGTGTGGAGGCTTCCACCATGAGTCTGGAGTGCAATGGCACGATCTCGGCTCACTGCAACCTCCACCTCCCAGGTTCAAGCGATTCTCCTGCCTCAGCCTCCCAAGTAGCTGGGAT…
435	NUMA1	NUMA1_chr11_71780891_WT_UTR5	GCCTTCAAGTACAGGCCGGGGTCCGGAAGCGGTGATACCCCTTCTCTTTCCCAGTGGCCCTCAAACTTCCTTTTCCCGGGTCCTTAAGCGGGCCCCGCCGACAGAGGCCAATCAGAGGGCAGCGCGAGGGGGCGGGGCCATAGTTTAAACTAATTGTGCGCTCACAGCGCTGGCGCGAGCCCACGAAGAGGTACGATTCCGGAGAATCGCGAGGCAGAGCGGGAGCGCGCAGCCAGGTGGAAACTAATTCTAAGCCAGACTGCTGGAGATCACCCTGTTCTAGTGTGTGGAGGCTTCCACCAGGAGTCTGGAGTGCAATGGCACGATCTCGGCTCACTGCAACCTCCACCTCCCAGGTTCAAGCGATTCTCCTGCCTCAGCCTCCCAAGTAGCTGGGAT…
447	CEMIP	CEMIP_chr15_81165906_A_C_UTR5	AAAAGCGGCCTCTCGGCTGAGGGCCGGGGAGCTAGCGCTCAAGCAGAGCCCAGCGCGGTGCTATCGGACAGAGCCTGGCGAGCGCAAGCGGCGCGGGGAGCCAGCGGGGCTGAGCGCGGCCAGGGTCTGAACCCAGATTTCCCAGACTAGCTACCACTCCGCTTGCCCACGCCCCGGGAGCTCGCGGCGCCTGGCGGTCAGCGACCAGACGTCCGGGGCCGCTGCGCTCCTGGCCCGCGAGGCGTGACACTGTCTCGGCTACAGACCCAGAGAGAAAAGCTTCATTCTGGAGGGGAAGGCGTTTTGAGTGCCAAGGATGAAATTCCACCCATCACTCGGTCTCTGAGCTGCAGGACACAGGCAGGACAACGGTAGGATTTTCATGCCCCGATCTGCCTG…
447	CEMIP	CEMIP_chr15_81166028_G_A_UTR5	AAAAGCGGCCTCTCGGCTGAGGGCCGGGGAGCTAGCGCTCAAGCAGAGCCCAGCGCGGTGCTATCGGACAGAGCCTGGCGAGCGCAAGCGGCGCGGGGAGCCAGCGGGGCTGAGCGCGGCCAGGGTCTGAACCCAGATTTCCCAGACTAGCTACCACTCCGCTTGCCCACGCCCCGGGAGCTCGCGGCGCCTGGCGGTCAGCGACCAGACGTCCGGGGCCGCTGCGCTCCTGGCCCGCGAGGCGTGACACTGTCTCGGCTACAGACCCAGAGAGAAAAGCTTCATTCTGGAGGGGAAGGAGTTTTGAGTGCCAAGGATGAAATTCCACCCATCACTCGGTCTCTGAGCTGCAGGACACAGGCAGGACAACGGTAGGATTTTCATGCCCCGATCTGCCTG…
447	CEMIP	CEMIP_chr15_81166028_WT_UTR5	AAAAGCGGCCTCTCGGCTGAGGGCCGGGGAGCTAGCGCTCAAGCAGAGCCCAGCGCGGTGCTATCGGACAGAGCCTGGCGAGCGCAAGCGGCGCGGGGAGCCAGCGGGGCTGAGCGCGGCCAGGGTCTGAACCCAGATTTCCCAGACTAGCTACCACTCCGCTTGCCCACGCCCCGGGAGCTCGCGGCGCCTGGCGGTCAGCGACCAGACGTCCGGGGCCGCTGCGCTCCTGGCCCGCGAGGCGTGACACTGTCTCGGCTACAGACCCAGAGAGAAAAGCTTCATTCTGGAGGGGAAGGAGTTTTGAGTGCCAAGGATGAAATTCCACCCATCACTCGGTCTCTGAGCTGCAGGACACAGGCAGGACAACGGTAGGATTTTCATGCCCCGATCTGCCTG…
447	POTEC	POTEC_chr18_14543280_C_G_UTR5	ATAACGGCTTGGCTTACCTGTAACGGGTACGCTTCGCTTTGCGTTCCTCGTTGCGTTCCTAGCTTGGCTTGGCGTTAGTCGCTTTGCCTGGTGTTTCTTGCTTGGATTGGCGTTTCCTCCCTCGCATTCCTTTGCTGGGCTTGACTTTTTCTCTGCTGGGTTTGGCATTCCCTTGACTGGGCTGGGTGTTTCCTTGGGAGGGGGGGCTTGGCCTTTCCTGGGGTGGGCGTTGGGTCCCCCTGGTGGGCGTGGGCTTTCCCCGGGTGGGTGTGGGTTTTCCCTGGGTGGGGTGGACTGGGCTCCCTTGCTGGGCTTGGCAAGTTTTGGCTGGGATTGACCTTTCTCTTCAAACAGATTGGAAACCCAGGGTTTCCTGCTAGTTGGTGAAACTGGTTGGTA…
447	POTEC	POTEC_chr18_14543540_C_T_UTR5	ATAACGGCTTGGCTTACCTGTAACGGGTACGCTTCGCTTTGCGTTCCTCGTTACGTTCCTAGCTTGGCTTGGCGTTAGTCGCTTTGCCTGGTGTTTCTTGCTTGGATTGGCGTTTCCTCCCTCGCATTCCTTTGCTGGGCTTGACTTTTTCTCTGCTGGGTTTGGCATTCCCTTGACTGGGCTGGGTGTTTCCTTGGGAGGGGGGGCTTGGCCTTTCCTGGGGTGGGCGTTGGGTCCCCCTGGTGGGCGTGGGCTTTCCCCGGGTGGGTGTGGGTTTTCCCTGGGTGGGGTGGACTGGGCTCCCTTGCTGGGGTTGGCAAGTTTTGGCTGGGATTGACCTTTCTCTTCAAACAGATTGGAAACCCAGGGTTTCCTGCTAGTTGGTGAAACTGGTTGGTA…
447	POTEC	POTEC_chr18_14543299_T_C_UTR5	ATAACGGCTTGGCTTACCTGTAACGGGTACGCTTCGCTTTGCGTTCCTCGTTGCGTTCCTAGCTTGGCTTGGCGTTAGTCGCTTTGCCTGGTGTTTCTTGCTTGGATTGGCGTTTCCTCCCTCGCATTCCTTTGCTGGGCTTGACTTTTTCTCTGCTGGGTTTGGCATTCCCTTGACTGGGCTGGGTGTTTCCTTGGGAGGGGGGGCTTGGCCTTTCCTGGGGTGGGCGTTGGGTCCCCCTGGTGGGCGTGGGCTTTCCCCGGGTGGGTGTGGGTTTTCCCTGGGTGGGGTGGGCTGGGCTCCCTTGCTGGGGTTGGCAAGTTTTGGCTGGGATTGACCTTTCTCTTCAAACAGATTGGAAACCCAGGGTTTCCTGCTAGTTGGTGAAACTGGTTGGTA…
447	POTEC	POTEC_chr18_14543299_WT_UTR5	ATAACGGCTTGGCTTACCTGTAACGGGTACGCTTCGCTTTGCGTTCCTCGTTGCGTTCCTAGCTTGGCTTGGCGTTAGTCGCTTTGCCTGGTGTTTCTTGCTTGGATTGGCGTTTCCTCCCTCGCATTCCTTTGCTGGGCTTGACTTTTTCTCTGCTGGGTTTGGCATTCCCTTGACTGGGCTGGGTGTTTCCTTGGGAGGGGGGGCTTGGCCTTTCCTGGGGTGGGCGTTGGGTCCCCCTGGTGGGCGTGGGCTTTCCCCGGGTGGGTGTGGGTTTTCCCTGGGTGGGGTGGACTGGGCTCCCTTGCTGGGGTTGGCAAGTTTTGGCTGGGATTGACCTTTCTCTTCAAACAGATTGGAAACCCAGGGTTTCCTGCTAGTTGGTGAAACTGGTTGGTA…
448	VHLL	VHLL_chr1_156269302_C_G_UTR5	GTTTTCACCATGTTGGCCAGGCTGGTCTGGAACCCCGACTTCAGGTGATCCACGTTGGCCTCCCAAAGTGTTGGGATTACAGGTGTGAACCACTGCGCCTGGCCATGAAGTGTCCAATAAATATTACATTGACATAAAGAACCCTCAGGTGTGCTATCTCATGGAATACCCTCAAATTCCTCTCTGGATCTTCCTATCACAGTTGTATTATTGGGGTCCCATTTGGATCTCTCCCACTATAGGTAGCTCTTCAGTGGGACGGGCTAGGTAAGAGAGGCTGGGAGTAAGTCTGTCTGATCTAGGATGTCTTGCTTACCACCCAGGTAGGGGGTTATATACTCCCAGCCTTTCTGATTCCATTGTAACTCTTGCCGAAATCCGGGTGAACGGAAGTAGTCT…
448	VHLL	VHLL_chr1_156269108_G_T_UTR5	GTTTTCACCATGTTGGCCAGGCTGGTCTGGAACCCCGACTTCAGGTGATCCACGTTGGCCTCCCAAAGTGTTGGGATTACAGGTGTGAACCACTGCGCCTGGCCATGAAGTGTCCAATAAATATTAGATTGACATAAAGAACCCTCAGGTGTGCTATCTCATGGAATACCCTCAAATTCCTCTCTGGATCTTCCTATCACAGTTGTATTATTGGGGTCCCATTTGGATCTCTCCCACTATAGGTAGCTCTTCAGTGGGACGGGCTAGGTAAGAGAGGCTGGGAGTAAGTCTGTCTGATCTAGGATGTCTTGCTTACCACCAAGGTAGGGGGTTATATACTCCCAGCCTTTCTGATTCCATTGTAACTCTTGCCGAAATCCGGGTGAACGGAAGTAGTCT…
448	VHLL	VHLL_chr1_156269108_WT_UTR5	GTTTTCACCATGTTGGCCAGGCTGGTCTGGAACCCCGACTTCAGGTGATCCACGTTGGCCTCCCAAAGTGTTGGGATTACAGGTGTGAACCACTGCGCCTGGCCATGAAGTGTCCAATAAATATTAGATTGACATAAAGAACCCTCAGGTGTGCTATCTCATGGAATACCCTCAAATTCCTCTCTGGATCTTCCTATCACAGTTGTATTATTGGGGTCCCATTTGGATCTCTCCCACTATAGGTAGCTCTTCAGTGGGACGGGCTAGGTAAGAGAGGCTGGGAGTAAGTCTGTCTGATCTAGGATGTCTTGCTTACCACCCAGGTAGGGGGTTATATACTCCCAGCCTTTCTGATTCCATTGTAACTCTTGCCGAAATCCGGGTGAACGGAAGTAGTCT…
449	GCNT3	GCNT3_chr15_59910409_G_C_UTR5	GAGTCAGAGCCTCTTCTCTCTAAGTCACGGGAACTGCCCTTGCTACTTGTGACCTGCCCTTTACTCAGCAGTTTTTGTTCTGGGAAGCCCTGGGATTCTGCTAATACCTATCACTGTAGGTGCTGAAGGGAAACAGATGAAGAACATGACCTCAAGGAGCTTCCTGTCAATGAGAAGACCAAGCTGACGCCTGGCAAAGATATTAAAGAGGAGCCTGAAACTGTTCCTTGGACATCTTATGAATGTCAGAAAATACCTTTTGGAGGGTTAGAAGATCAGGGGACATGGTTGTTCACATTTGCTGCCACGGAACACCGCCAGTCTTCACTTGGAAACAGAATCACGCCTTGTGAAGAGATCATCCCTAAGCAGGAGAGAAGCTACTAAAGGATTGTGTCC…
449	GCNT3	GCNT3_chr15_59910420_G_T_UTR5	GAGTCAGAGCCTCTTCTCTCTAAGTCACGGGAACTGCCCTTGCTACTTGTGACCTGCCCTTTACTCAGCAGTTTTTGTTCTGGGAAGCCCTGGGATTCTGCTAATACCTATCACTGTAGGTGCTGAAGGGAAACAGATGAAGAACATGACCTCAAGGAGCTTCCTGTCAATGAGAAGACCAAGCTGACGCCTGGCAAAGATATTAAAGAGGAGCCTGAAACTGTTCCTTGGACATCTTATGAATGTCAGAAAATACCTTTTGGAGGGTTAGAAGATCAGGGGACATGGTTGTTCACATTTGCTGCCACGGAACACCGCCAGTCTTCACTTGGAAACAGAATCACGCCTTGTGAAGAGATCATCCCTAAGCAGGAGAGAAGCTACTAAAGGATTGTGTCC…
449	GCNT3	GCNT3_chr15_59910420_WT_UTR5	GAGTCAGAGCCTCTTCTCTCTAAGTCACGGGAACTGCCCTTGCTACTTGTGACCTGCCCTTTACTCAGCAGTTTTTGTTCTGGGAAGCCCTGGGATTCTGCTAATACCTATCACTGTAGGTGCTGAAGGGAAACAGATGAAGAACATGACCTCAAGGAGCTTCCTGTCAATGAGAAGACCAAGCTGACGCCTGGCAAAGATATTAAAGAGGAGCCTGAAACTGTTCCTTGGACATCTTATGAATGTCAGAAAATACCTTTTGGAGGGTTAGAAGATCAGGGGACATGGTTGTTCACATTTGCTGCCACGGAACACCGCCAGTCTTCACTTGGAAACAGAATCACGCCTTGTGAAGAGATCATCCCTAAGCAGGAGAGAAGCTACTAAAGGATTGTGTCC…
449	SRC	SRC_chr20_36011069_C_T_UTR5	CAAACAAGTGCGGCCATTTCACCAGCCCAGGCTGGCTTCTGCTGTTGACTGGCTGTGGCACCTCAAGCAGCCCCTTTCCCCTCTAGCCTCAGTTTATCACCGCAAGAGCTACCATTCATCTAGCACAACCTGACCATCCTCACACTGGTCAGTTCCAACCTTCCCAGGAATCTTCTGTGGCCATGTTCACTCCGGTTTTACAGAACAGAGAACAGAAGCTCAGAGAAGTGAAGCAACTTGCCCAGCTATGAGAGACAGAGCCAGGATTTGAAACCAGATGAGGACGCTGAGGCCCAGAGAGGGAAAGCCACTTGCCTAGGGACATACAGCGGGGAGAGGTGGAGCAGGGCCTCTATTTCGAGACCCCTGACTCCACACCTGGTGTTTGTGCCAAGACCC…
449	SRC	SRC_chr20_36011069_WT_UTR5	CAAACAAGTGCGGCCATTTCACCAGCCCAGGCTGGCTTCTGCTGTTGACTGGCTGTGGCACCTCAAGCAGCCCCTTTCCCCTCTAGCCTCAGTTTATCACCGCAAGAGCTACCATTCATCTAGCACAACCTGACCATCCTCACACTGGTCAGTTCCAACCTTCCCAGGAATCTTCTGTGGCCATGTTCACTCCGGTTTTACAGAACAGAGAACAGAAGCTCAGAGAAGTGAAGCAACTTGCCCAGCTATGAGAGACAGAGCCAGGATTTGAAACCAGATGAGGACGCTGAGGCCCAGAGAGGGAAAGCCACTTGCCTAGGGACACACAGCGGGGAGAGGTGGAGCAGGGCCTCTATTTCGAGACCCCTGACTCCACACCTGGTGTTTGTGCCAAGACCC…
458	UBC	UBC_chr12_125399462_C_A_UTR5	AGGGGCCGCGGAGCCGCGGCTAAGGAACGCGGGCCGCCCACCCGCTCCCGGTGCAGCGGCCTCCGCGCCGGGTTTTGGCGCCTCCCGCGGGCGCCCCCCTCCTCACGGCGAGCGCTGCCACGTCATACGAAGGGCGCAGCGAGCGTCCTGATCCTTCCGCCCGGACGCTCAGGACAGCGGCCCGCTGCTCATAAGACTCGGCCTTAGAACCCCAGTATCAGCAGAAGGACATTTTAGGACGGGACTTGGGTGACTCTAGGGCACTGGTTTTCTTTCCAGAGAGCGGAACAGGCGAGGAAAAGTAGTCCCTTCTCGGCGATTCTGCGGAGGGATCTCCGTGGGGCGGTGAACGCCGATGATTATATAAGGACGCGCCGGGTGTGGCACAGCTAGTTCCGT…
458	UBC	UBC_chr12_125399464_G_A_UTR5	AGGGGCCGCGGAGCCGCGGCTAAGGAACGCGGGCCGCCCACCCGCTCCCGGTGCAGCGGCCTCCGCGCCGGGTTTTGGCGCCTCCCGCGGGCGCCCCCCTCCTCACGGCGAGCGCTGCCACGTTAGACGAAGGGCGCAGCGAGCGTCCTGATCCTTCCGCCCGGACGCTCAGGACAGCGGCCCGCTGCTCATAAGACTCGGCCTTAGAACCCCAGTATCAGCAGAAGGACATTTTAGGACGGGACTTGGGTGACTCTAGGGCACTGGTTTTCTTTCCAGAGAGCGGAACAGGCGAGGAAAAGTAGTCCCTTCTCGGCGATTCTGCGGAGGGATCTCCGTGGGGCGGTGAACGCCGATGATTATATAAGGACGCGCCGGGTGTGGCACAGCTAGTTCCGT…
458	UBC	UBC_chr12_125399463_T_G_UTR5	AGGGGCCGCGGAGCCGCGGCTAAGGAACGCGGGCCGCCCACCCGCTCCCGGTGCAGCGGCCTCCGCGCCGGGTTTTGGCGCCTCCCGCGGGCGCCCCCCTCCTCACGGCGAGCGCTGCCACGTCCGACGAAGGGCGCAGCGAGCGTCCTGATCCTTCCGCCCGGACGCTCAGGACAGCGGCCCGCTGCTCATAAGACTCGGCCTTAGAACCCCAGTATCAGCAGAAGGACATTTTAGGACGGGACTTGGGTGACTCTAGGGCACTGGTTTTCTTTCCAGAGAGCGGAACAGGCGAGGAAAAGTAGTCCCTTCTCGGCGATTCTGCGGAGGGATCTCCGTGGGGCGGTGAACGCCGATGATTATATAAGGACGCGCCGGGTGTGGCACAGCTAGTTCCGT…
458	UBC	UBC_chr12_125399463_WT_UTR5	AGGGGCCGCGGAGCCGCGGCTAAGGAACGCGGGCCGCCCACCCGCTCCCGGTGCAGCGGCCTCCGCGCCGGGTTTTGGCGCCTCCCGCGGGCGCCCCCCTCCTCACGGCGAGCGCTGCCACGTCAGACGAAGGGCGCAGCGAGCGTCCTGATCCTTCCGCCCGGACGCTCAGGACAGCGGCCCGCTGCTCATAAGACTCGGCCTTAGAACCCCAGTATCAGCAGAAGGACATTTTAGGACGGGACTTGGGTGACTCTAGGGCACTGGTTTTCTTTCCAGAGAGCGGAACAGGCGAGGAAAAGTAGTCCCTTCTCGGCGATTCTGCGGAGGGATCTCCGTGGGGCGGTGAACGCCGATGATTATATAAGGACGCGCCGGGTGTGGCACAGCTAGTTCCGT…
459	H2AFY2	H2AFY2_chr10_71835371_G_T_UTR5	CCTCATGTTAGCGAGTGGCCCTCGGCTCGTCTCGCAGATCGGCCAAGTACGCGGAGGCCGCGCGGTTTCACCATTAATACTCCTGAAGGACAATAGCTCATCAAGCCCCACCGAAAGCCCCGGACCCGTCGCGGAGCCTGGGCTGGCGGGGGATGAGGCTGAGCAACTCCTCCTAGAGGTGGTTATGTGGAGAAGGAGCAATCCCTTCTCCCTCCTCCTCCTCCCCCCGCTACTATCCGCGGCCCAGAGAACTGCCGCTTGCCGCCATTGACACGCACAGATAGAACCCAAAGAAAGGCAAAGAGTCCTGCCCGGCACCGGCGCCGCGTGGGCCAAACCTGCGCCCGTGGAGGGGCGCGCAGAGGGCACCGGGCGCCGGGAGCAGGCGGCGCAGCACCA…
459	H2AFY2	H2AFY2_chr10_71812578_T_C_UTR5	CCTCATGTTAGCGAGTGGCCCTCGGCTCGTCTCGCAGATCGGCCAAGTACGCGGAGGCCGCGCGGTTTCACCATTAATACTCCTGAAGGACAATAGCTCATCAAGCCCCACCGAAAGCCCCGGACCCGTCGCGGAGCCTGGGCTGGCGGGGGATGAGGCTGAGCAACTCCTCCTAGAGGTGGTTATGTGGAGAAGGAGCAATCCCTTCTCCCTCCTCCTCCCCCCCCCGCTACTATCCGCGGCCCAGAGAACTGCCGCTTGCCGCCATTGACACGCACAGATAGAACCCAAAGAAAGGCAAAGAGTCCTGCCCGGCACCGGCGCCGCGTGGGCCAAACCTGCGCCCGTGGAGGGGCGCGCAGAGGGCACCGGGCGCCGGGAGCAGGCGGCGCAGCACCA…
459	H2AFY2	H2AFY2_chr10_71812578_WT_UTR5	CCTCATGTTAGCGAGTGGCCCTCGGCTCGTCTCGCAGATCGGCCAAGTACGCGGAGGCCGCGCGGTTTCACCATTAATACTCCTGAAGGACAATAGCTCATCAAGCCCCACCGAAAGCCCCGGACCCGTCGCGGAGCCTGGGCTGGCGGGGGATGAGGCTGAGCAACTCCTCCTAGAGGTGGTTATGTGGAGAAGGAGCAATCCCTTCTCCCTCCTCCTCCTCCCCCCGCTACTATCCGCGGCCCAGAGAACTGCCGCTTGCCGCCATTGACACGCACAGATAGAACCCAAAGAAAGGCAAAGAGTCCTGCCCGGCACCGGCGCCGCGTGGGCCAAACCTGCGCCCGTGGAGGGGCGCGCAGAGGGCACCGGGCGCCGGGAGCAGGCGGCGCAGCACCA…
463	PBX1	PBX1_chr1_164528705_G_A_UTR5	AAAGTTTGCATTGCAATCCCCCTGCCTTCCTCTCCTTTCTCCCGATCAATGCATATTTGCAAAAGGATTAAGCCACAGATTTAAGCGCCGGGAGCCCATTTCTGCCTTACAAAGGAGACCGGACTGAAAAACCTAAAGCCAGCTCTGATTTCTTTTCGCCAAGTGGGAAGGTGGTTTATTTTTCTTGCTTTTTGGAGTCAACACCCTTCCCCACCAGCCCTTATCCCCACCCTCACCCCGCAACCCCTTCACGCCCCCTCCCCCTCCCCCTCCTCATCCTCCCACCATCCTCTAAAGAGGCAAAGGGATTTTTTTTTTCTTTTGGTCTTCTTTTTTCCCCCTTCCCTGTTTATCCTGAAAAGGATTTGAAGACAAGCTTGAAGGATAAAAAGCCTTGGT…
463	PBX1	PBX1_chr1_164528705_WT_UTR5	AAAGTTTGCATTGCAATCCCCCTGCCTTCCTCTCCTTTCTCCCGATCAATGCATATTTGCAAAAGGATTAAGCCACAGATTTAAGCGCCGGGAGCCCATTTCTGCCTTGCAAAGGAGACCGGACTGAAAAACCTAAAGCCAGCTCTGATTTCTTTTCGCCAAGTGGGAAGGTGGTTTATTTTTCTTGCTTTTTGGAGTCAACACCCTTCCCCACCAGCCCTTATCCCCACCCTCACCCCGCAACCCCTTCACGCCCCCTCCCCCTCCCCCTCCTCATCCTCCCACCATCCTCTAAAGAGGCAAAGGGATTTTTTTTTTCTTTTGGTCTTCTTTTTTCCCCCTTCCCTGTTTATCCTGAAAAGGATTTGAAGACAAGCTTGAAGGATAAAAAGCCTTGGT…
468	GABRA1	GABRA1_chr5_161274242_C_T_UTR5	AACAGAAGATGCCGGAGAAGGGGGGGGAAAAGTAGATGCGGATTTTGTCCTGACTTCTAAAAATTCCTCCTCTCCCTCTCCCATTTTCCTAATCCGAGAATGATGGAGCTCGAGGCAAAGGAATGATTCCGGAAATGGAGATATGATTCTCAAACCTAGAAATGATCGGAGTGATTTATTAGTTAAATATTCTTCGTCCAGGAACCCAGCACAATTCAGAGCTGCAGATTGGATATTGGGAAGCAAATTTGGGTGTGAAATCTTCAGCAAAGGAGCACGCAGAGTCCATGATGGCTCAGACCAAGTGAGTGAGAGGCAGAGCGAGGACGCCCCTCTGCTCTGGCGCGCCCGGACTCGGACTCGCAGACTCGCGCTGGCTCCAGTCTCTCCACGATTCTC…
468	GABRA1	GABRA1_chr5_161274242_WT_UTR5	AACAGAAGATGCCGGAGAAGGGGGGGGAAAAGTAGATGCGGATTTCGTCCTGACTTCTAAAAATTCCTCCTCTCCCTCTCCCATTTTCCTAATCCGAGAATGATGGAGCTCGAGGCAAAGGAATGATTCCGGAAATGGAGATATGATTCTCAAACCTAGAAATGATCGGAGTGATTTATTAGTTAAATATTCTTCGTCCAGGAACCCAGCACAATTCAGAGCTGCAGATTGGATATTGGGAAGCAAATTTGGGTGTGAAATCTTCAGCAAAGGAGCACGCAGAGTCCATGATGGCTCAGACCAAGTGAGTGAGAGGCAGAGCGAGGACGCCCCTCTGCTCTGGCGCGCCCGGACTCGGACTCGCAGACTCGCGCTGGCTCCAGTCTCTCCACGATTCTC…
469	DAG1	DAG1_chr3_49547903_C_G_UTR5	TTTTTTGTATTTTTAGTAGAGACGGGGTTTCACGTTGTTGGTCAGGCTGGTCTCAAACTCCTGACCTCAGGTGATCCACCCGCCTTGGCCTCCCAAAGTGCTGGGATTACAGGTGTGAGCCACCGCGGCTGGTCAAAATTTTTTTTTTTTGGTACTTTTTTTGCAGAGGCGGGGTTTCGACACGTTGCCCAGGCTGGTCTTGAACTCCTGAGCTCAAGCTATCCATCCACCTGCCTCGGCCTCCCATAGTGCTGGGACTACAGGCGGGAGCACAGCACCTAGCCCCTTCCTTTTCTTGTCTCTGTGAATGAGGTTTGGAGCCGAGACACTGAAGTATAGATAATTGCAAAAAGGCTCTGTGTGCTCCGGGATGGAGCAGGTGTGCAGAGGGTGAGAACC…
469	DAG1	DAG1_chr3_49506274_T_A_UTR5	TTTTTTGTATTTTTAGTAGAGACGGGGTTTCACGTTGTTGGTCAGGCTGGTCTCAAACTCCTGACCTCAGGTGATCCACCCGCCTTGGCCTCCCAAAGTGCTGGGATTACAGGTGTGAGCCACCGCGGCTGGTCAAAAATTTTTTTTTTTGGTACTTTTTTTGCAGAGGCGGGGTTTCGACACGTTGCCCAGGCTGGTCTTGAACTCCTGAGCTCAAGCTATCCATCCACCTGCCTCGGCCTCCCATAGTGCTGGGACTACAGGCGGGAGCACAGCACCTAGCCCCTTCCTTTTCTTGTCTCTGTGAATGAGGTTTGGAGCCGAGACACTGAAGTATAGATAATTGCAAAAAGGCTCTGTGTGCTCCGGGATGGAGCAGGTGTGCAGAGGGTGAGAACC…
469	DAG1	DAG1_chr3_49506275_T_A_UTR5	TTTTTTGTATTTTTAGTAGAGACGGGGTTTCACGTTGTTGGTCAGGCTGGTCTCAAACTCCTGACCTCAGGTGATCCACCCGCCTTGGCCTCCCAAAGTGCTGGGATTACAGGTGTGAGCCACCGCGGCTGGTCAAAATATTTTTTTTTTGGTACTTTTTTTGCAGAGGCGGGGTTTCGACACGTTGCCCAGGCTGGTCTTGAACTCCTGAGCTCAAGCTATCCATCCACCTGCCTCGGCCTCCCATAGTGCTGGGACTACAGGCGGGAGCACAGCACCTAGCCCCTTCCTTTTCTTGTCTCTGTGAATGAGGTTTGGAGCCGAGACACTGAAGTATAGATAATTGCAAAAAGGCTCTGTGTGCTCCGGGATGGAGCAGGTGTGCAGAGGGTGAGAACC…
469	DAG1	DAG1_chr3_49506275_WT_UTR5	TTTTTTGTATTTTTAGTAGAGACGGGGTTTCACGTTGTTGGTCAGGCTGGTCTCAAACTCCTGACCTCAGGTGATCCACCCGCCTTGGCCTCCCAAAGTGCTGGGATTACAGGTGTGAGCCACCGCGGCTGGTCAAAATTTTTTTTTTTTGGTACTTTTTTTGCAGAGGCGGGGTTTCGACACGTTGCCCAGGCTGGTCTTGAACTCCTGAGCTCAAGCTATCCATCCACCTGCCTCGGCCTCCCATAGTGCTGGGACTACAGGCGGGAGCACAGCACCTAGCCCCTTCCTTTTCTTGTCTCTGTGAATGAGGTTTGGAGCCGAGACACTGAAGTATAGATAATTGCAAAAAGGCTCTGTGTGCTCCGGGATGGAGCAGGTGTGCAGAGGGTGAGAACC…
472	PTPN7	PTPN7_chr1_202128683_G_A_UTR5	CCAGAAACAGACCTGGGAGTGGAACAGCAGCAGTTAGGAGAGGACCCTGCTGGGGTCCAGGAGCCCGCCTGCCTGGCTGCCCAACCAGCTCCAACACTGCTGGAGGCCTCCATTCTCTGTTCAGGGGAAGGCCCACTGGTTAGCTCAGAGATGGCTTCTGCGTGCTTTCTCCCTTCCGTCCTAGAGAACACATATTTTCTGTTTCCTCCCTTGCCTTCTCCCACTTGGACCTGCTCAGAGCCCTGTGTACTCTGGTGTGTGGCCTCTCTCCCCTCTCTCTTTTCCTCCTTCTGGATTCTTTCCTATCTTCATCCACAATCTCTACCCTTTATCTTGCCGTTACTCTACCCCGAGACTGCCTTCTGCCCTGGGTCCCACCAAATAGATCCTGTCCTTCCC…
472	PTPN7	PTPN7_chr1_202129056_G_A_UTR5	CCAGAAACAGACCTGGGAGTGGAACAGCAGCAGTTAGGAGAGGACCCTGCTGGGGTCCAGGAGTCCGCCTGCCTGGCTGCCCAACCAGCTCCAACACTGCTGGAGGCCTCCATTCTCTGTTCAGGGGAAGGCCCACTGGTTAGCTCAGAGATGGCTTCTGCGTGCTTTCTCCCTTCCGTCCTAGAGAACACATATTTTCTGTTTCCTCCCTTGCCTTCTCCCACTTGGACCTGCTCAGAGCCCTGTGTACTCTGGTGTGTGGCCTCTCTCCCCTCTCTCTTTTCCTCCTTCTGGATTCTTTCCTATCTTCATCCACAATCTCTACCCTTTATCTTGCCGTTACTCTACCCCGAGACTGCCTTCTGCCCTGGGTCCCACCAAATAGATCCTGTCCTTCCC…
472	PTPN7	PTPN7_chr1_202129056_WT_UTR5	CCAGAAACAGACCTGGGAGTGGAACAGCAGCAGTTAGGAGAGGACCCTGCTGGGGTCCAGGAGCCCGCCTGCCTGGCTGCCCAACCAGCTCCAACACTGCTGGAGGCCTCCATTCTCTGTTCAGGGGAAGGCCCACTGGTTAGCTCAGAGATGGCTTCTGCGTGCTTTCTCCCTTCCGTCCTAGAGAACACATATTTTCTGTTTCCTCCCTTGCCTTCTCCCACTTGGACCTGCTCAGAGCCCTGTGTACTCTGGTGTGTGGCCTCTCTCCCCTCTCTCTTTTCCTCCTTCTGGATTCTTTCCTATCTTCATCCACAATCTCTACCCTTTATCTTGCCGTTACTCTACCCCGAGACTGCCTTCTGCCCTGGGTCCCACCAAATAGATCCTGTCCTTCCC…
474	UBE2J2	UBE2J2_chr1_1203190_C_T_UTR5	GGTTCCGCCCCGCGAGCGGCCATCTTGGAGGCTGAGGCGGCGGCGGCGGCGCTGCGGCGGGTTCGGTGGGCCCAATCCCGGGGCGGTGCGGCTGTTTCGGGCGCGGGCCCCGCTTTTCCGCACCCTGCTCCGGCCTCGACTACGGCGAGCCTGAGCGCGGCGGCGGCCCACGCGCAGCGACAGGGAGAGATGAGCAGCACCAGCAGTAAGAGGGCTCCGACCACGGCAACCCAGAGGCTGAAGCAGGACTACCTTCGCATTAAGAAAGACCCGGTGCCTTACATCTGTGCCGAGCCCCTCCCTTCGAATATTCTCGAGTGGTAAGGCTCCGCGCCACTGATCGCCCTGCGCTGACTGTCGCTGCCACGCAGACCTCTGCCGGCCCCTGCTGGGCGAGCC…
474	UBE2J2	UBE2J2_chr1_1203230_G_A_UTR5	GGTTCCGCCCCGCGAGCGGCCATCTTGGAGGCTGAGGCGGCGGCGGCGGCGCTGCGGCGGGTTCGGTGGGCCCAATCCCGGGGCGGTGCGGCTGTTTCGGGCGCGGGCCCCGCTTTTCCGCACCCTGCTCCGGCCTCGACTACGGCGAGCCTGAGCGCGGCGGCGGCCCACGCGCAGCGACAGGGAGAGATGAGCAGCACCAGCAGTAAGAGGGCTCCGACCACGGCAACCCAGAGGCTGAAGCAGGACTACCTTCGCATTAAGAAAGACCCGGTGCCTTACATCTGTGCCGAGCCCCTCCCTTCGAATATTCTCGAGTGGTAAGGCTCCGTGCCACTGATCGCCCTGCGCTGACTGTCGCTGCCACGCAGGCCTCTGCCGGCCCCTGCTGGGCGAGCC…
474	UBE2J2	UBE2J2_chr1_1209215_G_A_UTR5	GGTTCCGCCCCGCGAGCGGTCATCTTGGAGGCTGAGGCGGCGGCGGCGGCGCTGCGGCGGGTTCGGTGGGCCCAATCCCGGGGCGGTGCGGCTGTTTCGGGCGCGGGCCCCGCTTTTCCGCACCCTGCTCCGGCCTCGACTACGGCGAGCCTGAGCGCGGCGGCGGCCCACGCGCAGCGACAGGGAGAGATGAGCAGCACCAGCAGTAAGAGGGCTCCGACCACGGCAACCCAGAGGCTGAAGCAGGACTACCTTCGCATTAAGAAAGACCCGGTGCCTTACATCTGTGCCGAGCCCCTCCCTTCGAATATTCTCGAGTGGTAAGGCTCCGCGCCACTGATCGCCCTGCGCTGACTGTCGCTGCCACGCAGGCCTCTGCCGGCCCCTGCTGGGCGAGCC…
474	UBE2J2	UBE2J2_chr1_1209215_WT_UTR5	GGTTCCGCCCCGCGAGCGGCCATCTTGGAGGCTGAGGCGGCGGCGGCGGCGCTGCGGCGGGTTCGGTGGGCCCAATCCCGGGGCGGTGCGGCTGTTTCGGGCGCGGGCCCCGCTTTTCCGCACCCTGCTCCGGCCTCGACTACGGCGAGCCTGAGCGCGGCGGCGGCCCACGCGCAGCGACAGGGAGAGATGAGCAGCACCAGCAGTAAGAGGGCTCCGACCACGGCAACCCAGAGGCTGAAGCAGGACTACCTTCGCATTAAGAAAGACCCGGTGCCTTACATCTGTGCCGAGCCCCTCCCTTCGAATATTCTCGAGTGGTAAGGCTCCGCGCCACTGATCGCCCTGCGCTGACTGTCGCTGCCACGCAGGCCTCTGCCGGCCCCTGCTGGGCGAGCC…
480	TBX20	TBX20_chr7_35293602_C_A_UTR5	GCTCACTGTCCGTAGTTCCGCGCCGCGCTCCCCACGCCAGCGTCCTAGCAGCCGCGCTCGGCTGGTGGCCACCTCAGCCTGGGACATCCCGGCTGTCCCCAGCCCCAGATGGAGGAAGGACGCGGAGGGGATGCTCCAGGACCCCAGGACTTTGTGCAGTTGATGCTCGTTTCCGCCTTCGGGCTGTGCAGACTGTCGTCCTGCCGAGCGCCCCGGGGCGTGCGCACCCGCCGTAGTGCTCGGTGGGCCCTCTCCTCTCCGGCTGCCTTCGAAGTCTCTGCGGCTCTGGGGCTTTGCGGTGGGGAATAGAGGCCAGTGTGCAGCTCTGGAGTCGTTGGAGCTGACACTTCTGGAGTCCCTGGCCCCGCTGTGACTGCTCTCGGAAACTTTGAGCTGTGT…
480	TBX20	TBX20_chr7_35293259_G_A_UTR5	GCTCACTGTCCGTAGTTCCGCGCCGCGCTCCCCACGCCAGCGTCCTAGCAGCCGCGCTCGGCTGGTGGCCACCTCAGCCTGGGACATCCCGGCTGTCCCCAGCCCCAGAGGGAGGAAGGACGCGGAGGGGATGCTCCAGGACCCCAGGACTTTGTGCAGTTGATGCTCGTTTCCGCCTTCGGGCTGTGCAGACTGTCGTCCTGCCGAGCGCCCCGGGGCGTGCGCACCCGCCGTAGTGCTCGGTGGGCCCTCTCCTCTCCGGCTGCCTTCGAAGTCTCTGCGGCTCTGGGGCTTTGCGGTGGGGAATAGAGGCCAGTGTGCAGCTCTGGAGTCGTTGGAGCTGACACTTCTGGAGTCCCTGGCCCCGCTGTGACTGCTCTCGGAAACTTTGAGCTGTGT…
480	TBX20	TBX20_chr7_35293259_WT_UTR5	GCTCACTGTCCGTAGTTCCGCGCCGCGCTCCCCACGCCAGCGTCCTAGCAGCCGCGCTCGGCTGGTGGCCACCTCAGCCTGGGACATCCCGGCTGTCCCCAGCCCCAGAGGGAGGAAGGACGCGGAGGGGATGCTCCAGGACCCCAGGACTTTGTGCAGTTGATGCTCGTTTCCGCCTTCGGGCTGTGCAGACTGTCGTCCTGCCGAGCGCCCCGGGGCGTGCGCACCCGCCGTAGTGCTCGGTGGGCCCTCTCCTCTCCGGCTGCCTTCGAAGTCTCTGCGGCTCTGGGGCTTTGCGGTGGGGAATAGAGGCCAGTGTGCAGCTCTGGAGTCGTTGGAGCTGACACTTCTGGAGTCCCTGGCCCCGCTGTGACTGCTCTCGGAAACTTTGAGCTGTGT…
485	KCNJ15	KCNJ15_chr21_39628628_G_A_UTR5	ATTAACTGACATTCTTTAAAAAGGCATCAGTTTTCTTTTGCACAGGTGTTTGGAGAGCCCGGACTGGATGCCCACTAGAATCCTGTGCTGTGAACAGTGAGAGAGTTTTCTTCATTTTGAGGAACCCTAAACACCTATCTTTCCCAAGGCAACCTGTCTGGACTGAGCATTTCTCTGACTTGACATAACTTCCCATCCAGCCAGGAGTCTGCACTCTTCAGTCTTTGCAGGCAGTAGCAGAATCCCATGGTAGCCAGGTGGGTGAAGGGGAGCGAGGACGTTCTACCTGCCTTGAAGAAGACACCTGACCTGCGGAGTGAGTGACCAGGAATGTGGGGGAAATTTATGTCAGTCATCAGGCAGGTACTAGAAGATGCTAGGGGCCTCACAGACAGCTTG…
485	KCNJ15	KCNJ15_chr21_39628628_WT_UTR5	ATTAACTGGCATTCTTTAAAAAGGCATCAGTTTTCTTTTGCACAGGTGTTTGGAGAGCCCGGACTGGATGCCCACTAGAATCCTGTGCTGTGAACAGTGAGAGAGTTTTCTTCATTTTGAGGAACCCTAAACACCTATCTTTCCCAAGGCAACCTGTCTGGACTGAGCATTTCTCTGACTTGACATAACTTCCCATCCAGCCAGGAGTCTGCACTCTTCAGTCTTTGCAGGCAGTAGCAGAATCCCATGGTAGCCAGGTGGGTGAAGGGGAGCGAGGACGTTCTACCTGCCTTGAAGAAGACACCTGACCTGCGGAGTGAGTGACCAGGAATGTGGGGGAAATTTATGTCAGTCATCAGGCAGGTACTAGAAGATGCTAGGGGCCTCACAGACAGCTTG…
487	OR2L13	OR2L13_chr1_248100345_C_A_UTR5	CGGCCACCAGGTGGAGCCTGTTTATCATCTTCCGCACCTGCGCCCTGGGCTCACTCGCTGGGGCTGCTCCTTCAGGACCCGCTGCGGCCACCAGGTGGAGCCTCTTTATCATCTTCCGCACCCGAGCCCCGGGCTCACTCGCTGGGGCTGCCGGAGGACGCGCTGCTGCGAGACCAGCCGCGGCGTCTTTGGCAGTAGTGGGCGTGCTTGCGGGTCCAGGAGGGCCCCTCTCCCGCGACCGCCGACCACGATGAGAGCGTGAAGACCCTCTCGAAAGGAAGGGCTCTGCTCTACACACTGGTGTCTCCTGCGGAAGGGCAGCTGGGCACGCCTTCCAGACCGAGCAAAAGTTGAAAAATCAGTAACCCAAGATGACTAACCAAATCAATATGCTGGGCA…
487	OR2L13	OR2L13_chr1_248262047_C_T_UTR5	CGGCCACCAGGTGGCGCCTGTTTATCATCTTCCGCACCTGCGCCCTGGGCTCACTCGCTGGGGCTGCTCCTTCAGGACCCGCTGCGGCCACCAGGTGGAGCCTCTTTATCATCTTCCGCACCCGAGCCCCGGGCTCACTCGCTGGGGCTGCCGGAGGACGCGCTGCTGCGAGACCAGCCGCGGCGTCTTTGGCAGTAGTGGGCGTGCTTGCGGGTCCAGGAGGGCCCCTCTCCCGCGACCGCCGACCACGATGAGAGCGTGAAGACCCTCTCGAAAGGAAGGGCTCTGCTCTACACACTGGTGTCTCCTGCGGAAGGGCAGCTGGGCACGCCTTCCAGACCGAGCAAAAGTTGAAAAATCAGTAACCCAAGATGACTAACCAAATCAATATGCTGGGCA…
487	OR2L13	OR2L13_chr1_248100659_G_T_UTR5	CGGCCACCAGGTGGCGCCTGTTTATCATCTTCCGCACCTGCGCCCTGGGCTCACTCGCTGGGGCTGCTCCTTCAGGACCCGCTGCGGCCACCAGGTGGAGCCTCTTTATCATCTTCCGCACCCGAGCCCCGGGCTCACTCGCTGGGGCTGCCGGAGGACGCGCTGCTGCGAGACCAGCCGCGGCGTCTTTGGCAGTAGTGGGCGTGCTTGCGGGTCCAGGAGGGCCCCTCTCCCGCGACCGCCGACCACGATGAGAGCGTGAAGACCCTCTCGAAAGGAAGGGCTCTGCTCTACACACTGGTGTCTCCTGCGGAAGTGCAGCTGGGCACGCCTTCCAGACCGAGCAAAAGTTGAAAAATCAGTAACCCAAGATGACTAACCAAATCAATATGCTGGGCA…
487	OR2L13	OR2L13_chr1_248100659_WT_UTR5	CGGCCACCAGGTGGCGCCTGTTTATCATCTTCCGCACCTGCGCCCTGGGCTCACTCGCTGGGGCTGCTCCTTCAGGACCCGCTGCGGCCACCAGGTGGAGCCTCTTTATCATCTTCCGCACCCGAGCCCCGGGCTCACTCGCTGGGGCTGCCGGAGGACGCGCTGCTGCGAGACCAGCCGCGGCGTCTTTGGCAGTAGTGGGCGTGCTTGCGGGTCCAGGAGGGCCCCTCTCCCGCGACCGCCGACCACGATGAGAGCGTGAAGACCCTCTCGAAAGGAAGGGCTCTGCTCTACACACTGGTGTCTCCTGCGGAAGGGCAGCTGGGCACGCCTTCCAGACCGAGCAAAAGTTGAAAAATCAGTAACCCAAGATGACTAACCAAATCAATATGCTGGGCA…
488	IL18RAP	IL18RAP_chr2_103035361_C_A_UTR5	GTATCTCTCTGGATAGGAAGAAATATAGTAGAACCCTTTGAAAATGGATATTTTCACATATTTTCGTTCAGATACAAAAGCTGGCAGTTACTGAAATAAGGACTTGAAGTTACTTCCTCTTTTTTTTATGTCTTAAGAGCAGGAAATAAAGAGACAGCTGAAGGTGTAGCCTTGACCAACTGAAAGGGAAATCTTCATCCTCTGAAAAAACATATGTGATTCTCAAAAAACGCATCTGGAAAATTGATAAAGAAGCGATTCTGTAGATTCTCCCAGCGCTGTTGGGCTCTCAATTCCTTCTGTGAAGGACAACATATGGTGATGGGGAAATCAGAAGCTTTGAGACCCTCTACACCTGGATATGAATCCCCCTTCTAATACTTACCAGAAATGAAGGGG…
488	IL18RAP	IL18RAP_chr2_103036064_T_C_UTR5	GTATCTCTCTGGATAGGAAGAAATATAGTAGAACCCTTTGAAAATGGATATTTTCACATATTTTCGTTCAGATACAAAAGCTGGCAGTTACTGAAATAAGGACTTGAAGTTCCTTCCTCTTTTTTTTATGTCTTAAGAGCAGGAAATAAAGAGACAGCTGAAGGTGTAGCCTTGACCAACTGAAAGGGAAATCTCCATCCTCTGAAAAAACATATGTGATTCTCAAAAAACGCATCTGGAAAATTGATAAAGAAGCGATTCTGTAGATTCTCCCAGCGCTGTTGGGCTCTCAATTCCTTCTGTGAAGGACAACATATGGTGATGGGGAAATCAGAAGCTTTGAGACCCTCTACACCTGGATATGAATCCCCCTTCTAATACTTACCAGAAATGAAGGGG…
488	IL18RAP	IL18RAP_chr2_103036064_WT_UTR5	GTATCTCTCTGGATAGGAAGAAATATAGTAGAACCCTTTGAAAATGGATATTTTCACATATTTTCGTTCAGATACAAAAGCTGGCAGTTACTGAAATAAGGACTTGAAGTTCCTTCCTCTTTTTTTTATGTCTTAAGAGCAGGAAATAAAGAGACAGCTGAAGGTGTAGCCTTGACCAACTGAAAGGGAAATCTTCATCCTCTGAAAAAACATATGTGATTCTCAAAAAACGCATCTGGAAAATTGATAAAGAAGCGATTCTGTAGATTCTCCCAGCGCTGTTGGGCTCTCAATTCCTTCTGTGAAGGACAACATATGGTGATGGGGAAATCAGAAGCTTTGAGACCCTCTACACCTGGATATGAATCCCCCTTCTAATACTTACCAGAAATGAAGGGG…
490	MROH2B	MROH2B_chr5_41071180_G_A_UTR5	AGTTCATATGACTGATTTTCACTAAGTGTAACAATCAACGAGTTCACCATAAAGCCTTTCCCAACATCAGGACAGTAAAGCAACTACTGAAAACCATTCCTGAATTTGTGATCAATGGACTCAAGTTTAGGGAGAGGAGCACCTTTGGTCTGCAACAATGGTTTGAATCCCAGTCTCTAATTACTTCTTTCCCAAATACTCTGGTCACCAAAGGGACAATATTTGGTGAGATGCAGCCATTTTGTTGGTTAGCAGGAGTTCAGATGCAAGACAATGTCATAGTGGTAGAATACAGTATCAACTTCAACAGCAAGCCCATCTCTGGAAGCTCCCAGACCATTGTGCCAATCAAGTGGAGGAGGCACTTTCATTTAGAGAGGCTTATGTGAACCTTATATG…
490	MROH2B	MROH2B_chr5_41071067_T_G_UTR5	AGTTCATATGACTGATTTTCACTAAGTGTAACAATCAACGAGTTCACCATAAAGCCTTTCCCAACATCAGGACAGTAAAGCAACTACTGAAAACCATTCCTGAATTTGTGATCAATGGACTCAAGTTTAGGGAGAGGAGCACCTTTGGTCTGCAACAATGGTTTGAATCCCAGTCTCTAATTACTTCTTTCCCAAATACTCTGGTCACCAAAGGGACAATATTTGGTGAGATGCAGCCATTTTGTTGGTTAGCAGGAGTTCAGACGCAAGACAATGTCATAGTGGTAGAATACAGTATCAACTTCAACAGCAAGCCCATCTCTGGAAGCTCCCAGACCATTGTGCCAATCAAGTGGAGGAGGCACTTTCATTTAGAGCGGCTTATGTGAACCTTATATG…
490	MROH2B	MROH2B_chr5_41071067_WT_UTR5	AGTTCATATGACTGATTTTCACTAAGTGTAACAATCAACGAGTTCACCATAAAGCCTTTCCCAACATCAGGACAGTAAAGCAACTACTGAAAACCATTCCTGAATTTGTGATCAATGGACTCAAGTTTAGGGAGAGGAGCACCTTTGGTCTGCAACAATGGTTTGAATCCCAGTCTCTAATTACTTCTTTCCCAAATACTCTGGTCACCAAAGGGACAATATTTGGTGAGATGCAGCCATTTTGTTGGTTAGCAGGAGTTCAGACGCAAGACAATGTCATAGTGGTAGAATACAGTATCAACTTCAACAGCAAGCCCATCTCTGGAAGCTCCCAGACCATTGTGCCAATCAAGTGGAGGAGGCACTTTCATTTAGAGAGGCTTATGTGAACCTTATATG…
492	RARG	RARG_chr12_53621374_C_T_UTR5	AGGTTGGGGGGGGGGTGGGGAGGGAGAAAAAGAAAGAAAATATTTTCCGTGTCCCCGCCTGCAGAGTCAGTGTGCGGTTTGGGAGAAAATGTGTCGGATATTTTGGGGCGGTCACGTGGGCGGGCGGGCTCCGAGAGGCCCCGGGACAGTCCCAGCCTAGAGCCGTGCCCCCCCAGGAGCCCCCCAGTACGGCGAGCCCCGGACATTGCGACGCTCCATCCAAGAGACTGCCCGACGCCGGGACCTCGGGGCTCCGCCGCCTCCCTTCCCCCTCCCACTCCAGCAGCTACGGCCCAGTTCCCTCAACCTGACCCAGTATGTAGAAGCCAGTCTCTGCAGGCGGCCAGCGGGACTTTTGGAGGCCCAGTGGGCAGGCCAGGCAGGGCGGGTACGGAGCCT…
492	RARG	RARG_chr12_53626016_T_C_UTR5	AGGTTGGGGGGGGGGTGGGGAGGGGGAAAAAGAAAGAAAATATTTTCCGTGTCCCCGCCTGCAGAGTCAGTGTGCGGTTTGGGAGAAAATGTGTCGGATATTTTGGGGCGGTCACGTGGGCGGGCGGGCTCCGAGAGGCCCCGGGACAGTCCCAGCCTAGAGCCGTGCCCCCCCAGGAGCCCCCCAGTACGGCGAGCCCCGGACATTGCGACGCTCCATCCAAGAGACTGCCCGACGCCGGGACCTCGGGGCTCCGCCGCCTCCCTTCCCCCTCCCACTCCAGCAGCTACGGCCCAGTTCCCTCAACCTGACCCAGTATGTAGAAGCCAGTCTCTGCAGGCGGCCAGCGGGACTTTTGGAGGCCCAGTGGGCAGGCCAGGCAGGGCGGGTACGGAGCCT…
492	RARG	RARG_chr12_53626016_WT_UTR5	AGGTTGGGGGGGGGGTGGGGAGGGAGAAAAAGAAAGAAAATATTTTCCGTGTCCCCGCCTGCAGAGTCAGTGTGCGGTTTGGGAGAAAATGTGTCGGATATTTTGGGGCGGTCACGTGGGCGGGCGGGCTCCGAGAGGCCCCGGGACAGTCCCAGCCTAGAGCCGTGCCCCCCCAGGAGCCCCCCAGTACGGCGAGCCCCGGACATTGCGACGCTCCATCCAAGAGACTGCCCGACGCCGGGACCTCGGGGCTCCGCCGCCTCCCTTCCCCCTCCCACTCCAGCAGCTACGGCCCAGTTCCCTCAACCTGACCCAGTATGTAGAAGCCAGTCTCTGCAGGCGGCCAGCGGGACTTTTGGAGGCCCAGTGGGCAGGCCAGGCAGGGCGGGTACGGAGCCT…
494	RHOH	RHOH_chr4_40195413_G_T_UTR5	ACTGTGTGAAGATTAGAGGCGTGTAGGTCAGGAGCAGGAGGAAGCCCAACGCTGGACTGTACCAGATCATCTAAAACTGGCAATTCCAGGCACAGAAAACCAGTTCTTCAGAAGCAGAAGGGTGGTCAGCCAGGGGGTGAAAGGTACAGGGGTCTCGCAGCCAGTTTCCAACATGGCTAGATCCATCAGAAACTGAAGCCGTGGAGAACGCTCTCGGGGCCTTTGCCACTTCTTGGAGTAGAAGCCGACAGAGAGCTGTTTGGAAACTTCTCCTTCACACACCAGTTGAAGACTAGGCTTTGGAGGTTTTCAAAGCAGACGGTGCTTGGATGGGCAGGGAGAAGTAACATTCTGCAAATCGCCGTCAGAGGTCCTGAGGACACAGACCTACCTGGCTTG…
494	RHOH	RHOH_chr4_40195413_WT_UTR5	ACTGTGTGAAGATTAGAGGCGTGTAGGTCAGGAGCAGGAGGAAGCCCAACGCTGGACTGTACCAGATCATCTAAAACTGGCAATTCCAGGCACAGAAAACCAGTTCTTCAGAAGCAGAAGGGTGGTCAGCCAGGGGGTGAAAGGGACAGGGGTCTCGCAGCCAGTTTCCAACATGGCTAGATCCATCAGAAACTGAAGCCGTGGAGAACGCTCTCGGGGCCTTTGCCACTTCTTGGAGTAGAAGCCGACAGAGAGCTGTTTGGAAACTTCTCCTTCACACACCAGTTGAAGACTAGGCTTTGGAGGTTTTCAAAGCAGACGGTGCTTGGATGGGCAGGGAGAAGTAACATTCTGCAAATCGCCGTCAGAGGTCCTGAGGACACAGACCTACCTGGCTTG…
496	MOB3B	MOB3B_chr9_27529591_C_T_UTR5	CGGCCGCCAGGGGTCCCCGCTCGGCGTCCCCGCGAGACAGTCGAGCCCCGGCCGGCTGCGCGGCGCGCTGGGTGCATGAGGGGGCTGCTCCGGAGCGACGGCGGCTGCAGCTGGAGCCAGGCGCTCGCCCGTCCGCCGGTTGGCTCGCCGGGACCTCGCGCACCGGCGGCAGAGTCCCTTGCGTGGATTGGCAAGCGACGCCCCACCTGCCCCGAGCTCACCATTTTCTTTCGCGCTGGCTGCAGCTGACCCGGCGAAGAGAGCCGACCGGGCCCTGGGCTGGAGGTAAAACCCCACGGAAAGAACATGAGGTTCCCTTGGAAATCATTCAAGAGGAAGATGGAAGGGGCTGTTTAGAAGAGCTTAAAAGCTACAGGCTGTAAGACTGGGGCCTGAGTG…
496	MOB3B	MOB3B_chr9_27455562_G_A_UTR5	CGGCCGCCAGGGGTCCCCGCTCGGCGTCCCCGCGAGACAGTCGAGCCCCGGCCGGCTGCGCGGCGCGCTGGGTGCATGAGGGGGCTGCTCCGGAGCGACGGCGGCTGCAGCTGGAGCCAGGCGCTCGCCCGTCCGCCGGTTGGCTCGCCGGGACCTCGCGCACCGGCGGCAGAGTCCCTTGCGTGGATTGGCAAGCGACGCCCCACCTGCCCCGAGCTCACCATTTTCTTTCGCGCTGGCTGCAGCTGACCCGGCGAAGGGAGCCGACCGGGCCCTGGGCTGGAGGTAAAACCCCACGGAAAGAACATGAGGTTCCCTTGGAAATCATTCAAGAGGAAGATGGAAGGGGCTGTTTAGAAGAGCTTAAAAGCTACAGGCTGTAAGACTGGGGCCTGAGTG…
496	MOB3B	MOB3B_chr9_27455562_WT_UTR5	CGGCCGCCAGGGGTCCCCGCTCGGCGTCCCCGCGAGACAGTCGAGCCCCGGCCGGCTGCGCGGCGCGCTGGGTGCATGAGGGGGCTGCTCCGGAGCGACGGCGGCTGCAGCTGGAGCCAGGCGCTCGCCCGTCCGCCGGTTGGCTCGCCGGGACCTCGCGCACCGGCGGCAGAGTCCCTTGCGTGGATTGGCAAGCGACGCCCCACCTGCCCCGAGCTCACCATTTTCTTTCGCGCTGGCTGCAGCTGACCCGGCGAAGGGAGCCGACCGGGCCCTGGGCTGGAGGTAAAACCCCACGGAAAGAACATGAGGTTCCCTTGGAAATCATTCAAGAGGAAGATGGAAGGGGCTGTTTAGAAGAGCTTAAAAGCTACAGGCTGTAAGACTGGGGCCTGAGTG…
497	GPR85	GPR85_chr7_112726260_C_G_UTR5	ATATCCAACACCAACAGGTAGGAGGATATACTCTTGGTTAAGTTTGGGGGATGTGGGGGAATGCACAGTGTTGATGAAACTGCAGGTTCACCGAGAAAGAGCCCTCCCTCAGGTTGTGTGTGTCTGTGTGTCTCTGTGTGTGTGTGTGTGTATGTGTTTTGTGACAATAAACTGCATAATGGAAGTACATTCAGACAATGCATCTTCAGTAGGGCTTACTGAGAGCTCCATTTCTGGAAAGCCTTACAAGACTGAGGAATATCAGACTGCGAATCACCGGGAACGGTTCCTTTGCAGCACAGAAGCAATCTCTCTCCCCATCTTCGCATATTCTGATGGCAAAACAAGTGGAAGAAAAGAGGAAGCATGACTGCAGATCAGATCAGTTCTCTTTGTGGA…
497	GPR85	GPR85_chr7_112726252_G_C_UTR5	ATATCCAACACCAACAGGTAGGAGGATATACTCTTGGTTAAGTTTGGGGGATGTGGGGGAATGCACAGTGTTGATGAAACTGCAGGTTCACCGAGAAAGAGCCCTCCCTCAGGTTGTGTGTGTGTGTGTGTGTCTGTGTGTGTGTGTGTGTATGTGTTTTGTGACAATAAACTGCATAATGGAAGTACATTCAGACAATGCATCTTCAGTAGGGCTTACTGAGAGCTCCATTTCTGGAAAGCCTTACAAGACTGAGGAATATCAGACTGCGAATCACCGGGAACGGTTCCTTTGCAGCACAGAAGCAATCTCTCTCCCCATCTTCGCATATTCTGATGGCAAAACAAGTGGAAGAAAAGAGGAAGCATGACTGCAGATCAGATCAGTTCTCTTTGTGGA…
497	GPR85	GPR85_chr7_112726252_WT_UTR5	ATATCCAACACCAACAGGTAGGAGGATATACTCTTGGTTAAGTTTGGGGGATGTGGGGGAATGCACAGTGTTGATGAAACTGCAGGTTCACCGAGAAAGAGCCCTCCCTCAGGTTGTGTGTGTGTGTGTGTCTCTGTGTGTGTGTGTGTGTATGTGTTTTGTGACAATAAACTGCATAATGGAAGTACATTCAGACAATGCATCTTCAGTAGGGCTTACTGAGAGCTCCATTTCTGGAAAGCCTTACAAGACTGAGGAATATCAGACTGCGAATCACCGGGAACGGTTCCTTTGCAGCACAGAAGCAATCTCTCTCCCCATCTTCGCATATTCTGATGGCAAAACAAGTGGAAGAAAAGAGGAAGCATGACTGCAGATCAGATCAGTTCTCTTTGTGGA…
504	MEN1	MEN1_chr11_64578441_G_C_UTR5	TATATTTATGTATATGCACATACACACAAAATTAGGCGGGAGTGGTGGCGCACGCCTGTGATCACAGCTACTCGGGAGGCTGAGGCACGAGAATCGCTTGAGCCCGTGAAGTCGAGGCTGCAGTGAGCCCAGATCGAGCCACTGCATTCCAGCCTGGGCGAAAGAGAAAGACCGTGTCTCAAAACAAACAAACAAAAGCTACTCTTAGCACGTGTTAGAGTATCTCGCGGGCGGAAGTGGGAAACGAGTGCTGCACACAGAGTAGGCATCTTTATATGTTAACAGACACTGATACCCAGCTAAAGCGGCTGAACACATTTACTCTGTGGCAGTGTTTAAAAGTATCTGTTTTTCTCATATTGTTTTATTTTAATTTTTTCTGGATCAAGCAACCTGATC…
504	MEN1	MEN1_chr11_64578441_WT_UTR5	TATATTTATGTATATGCACATACACACAAAATTAGGCGGGAGTGGTGGCGCACGCCTGTGATCACAGCTACTCGGGAGGCTGAGGCACGAGAATCGCTTGAGCCCGTGAAGTCGAGGCTGCAGTGAGCCCAGATCGAGCCACTGCATTCCAGCCTGGGCGAAAGAGAAAGACCGTGTCTCAAAACAAACAAACAAAAGCTACTCTTAGCACGTGTTAGAGTATCTCGCGGGCGGAAGTGGGAAACGAGTGCTGCACACAGAGTAGGCATCTTTATATGTTAACAGACACTGATACCCAGCTAAAGCGGCTGAACACATTTACTCTCTGGCAGTGTTTAAAAGTATCTGTTTTTCTCATATTGTTTTATTTTAATTTTTTCTGGATCAAGCAACCTGATC…
505	LRRC56	LRRC56_chr11_538813_G_A_UTR5	AGCCTGGAGTAGGAGACAGCGCCTGGAGGTGGAGGGCGCCCAGGGCCGAGCTGCCAGGGCCGGACACCTAGGCTGAGCCCTCAGCCGGCCAACTCGCCTGGCACAGGGGCAGCTCTAGACGGGATGGAGAGGATGCATCTTCAGTGTCCACACGTGGTCAACAGATAAAAGCCATGGCCAGAACGTTCTAAGTGGCTACATGTGCATCTGCCTGTTCACGGATTCCTTCGACAAATATTTGAGCATCCCCTCCTGCGACTGTGGACAGCAGAGGAGCACGCAGGCCACGTGCAGGCCACATGCAGCCCACAGCTCTGGGGCGAGGCAGGCCCTCAACCGAACACGTATAGAGACAGGGTTTCACCGTGTTAGCCAGGATGGTCTCAATCTCCTGACCTC…
505	LRRC56	LRRC56_chr11_539648_G_A_UTR5	AGCCTGGAGTAGGAGACAGCGCCTGGAGGTGGAGGGCGCCCAGGGCCGAGCTGCCAGGGCCGGACACCTAGGCTGAGCCCTCAGCCGGCCAACTCGCCTGGCACAGGGGCAGCTCTAGACGGGATGGAGAGGATGCATCTTCAGTGTCCACACGTGGTCAACAGATAAAAGCCATGGCCAGAACGTTCTAAGTGGCTACATGTGCATCTGCCTGTTCACGGATTCCTTCGACAAATATTTGAGCATCCCCTCCTGCGACTGTGGACAGCAGAGGAGCACGCAGGCCACGTGCAGGCCACGTGCAGCCCACAGCTCTGGGGCGAGGCAGGCCCTCAACCGAACACGTATAGAGACAGGGTTTCACCGTGTTAGCCAGGATGGTCTCAATCTCCTGACCTC…
505	LRRC56	LRRC56_chr11_539648_WT_UTR5	AGCCTGGAGTAGGAGACAGCGCCTGGAGGTGGAGGGCGCCCAGGGCCGAGCTGCCAGGGCCGGACACCTAGGCTGAGCCCTCAGCCGGCCAACTCGCCTGGCACAGGGGCAGCTCTAGACGGGATGGAGAGGATGCATCTTCAGTGTCCACACGTGGTCAACAGATAAAAGCCATGGCCAGAACGTTCTAAGTGGCTACATGTGCATCTGCCTGTTCACGGATTCCTTCGACAAATATTTGAGCATCCCCTCCTGCGACTGTGGACAGCAGAGGAGCACGCAGGCCACGTGCAGGCCACGTGCAGCCCACAGCTCTGGGGCGAGGCAGGCCCTCAACCGAACACGTATAGAGACAGGGTTTCACCGTGTTAGCCAGGATGGTCTCAATCTCCTGACCTC…
506	VGLL4	VGLL4_chr3_11761958_G_A_UTR5	TCCTCCCTGCCCCTCCCCGGGCACATTTCAGAGCAGTCCGGGTTGTGGACGCCAGGAGTTTGCCAAACACAGCAAACACTGGTGTGTGAGCGGCTGAAGGGGACTCTTTCCACTCCGATCTCCCTCCCTCCCAGCCTGTTTTGATTTACTAGGACTTCCTCCTCCGGGCGAGGCGGGGGAAGGACGCCGCCGAGCGCCTGGAGTTGTGCGCGTGTGCGTGTGCGCGTGTGCGAGTGTGAAGTGCAGCGCTGGAGTGCAACATGCTGTAATGGGAGGAAACCCAGTGGCGTCGGAGCGCCCGGGACCGCCGCGGCCGTTCTGAGCGCAGTGGCGCCGAGCAGCCCCTCCCGCAGCCGGTGTGACCTGTCCCTTCAGGCTCCAACCAGGAATGGAGACGCC…
506	VGLL4	VGLL4_chr3_11762012_G_A_UTR5	TCCTCCCTGCCCCTCCCCGGGCACATTTCAGAGCAGTCCGGGTTGTGGACGCCAGGAGTTTGCCAAACACAGCAAACACTGGTGTGTGAGCGGCTGAAGGGGACTCTTTCCACTCCGATCTCCCTCCCTCCCAGCCTGTTTTGATTTACTAGGACTTCCTCCTCCGGGCGAGGCGGGGGAAGGACGCCGCCGAGCGCCTGGAGTTGTGCGCGTGTGCGTGTGCGCGTGTGTGAGTGTGAAGTGCAGCGCTGGAGTGCAACATGCTGTAATGGGAGGAAACCCAGCGGCGTCGGAGCGCCCGGGACCGCCGCGGCCGTTCTGAGCGCAGTGGCGCCGAGCAGCCCCTCCCGCAGCCGGTGTGACCTGTCCCTTCAGGCTCCAACCAGGAATGGAGACGCC…
506	VGLL4	VGLL4_chr3_11762012_WT_UTR5	TCCTCCCTGCCCCTCCCCGGGCACATTTCAGAGCAGTCCGGGTTGTGGACGCCAGGAGTTTGCCAAACACAGCAAACACTGGTGTGTGAGCGGCTGAAGGGGACTCTTTCCACTCCGATCTCCCTCCCTCCCAGCCTGTTTTGATTTACTAGGACTTCCTCCTCCGGGCGAGGCGGGGGAAGGACGCCGCCGAGCGCCTGGAGTTGTGCGCGTGTGCGTGTGCGCGTGTGCGAGTGTGAAGTGCAGCGCTGGAGTGCAACATGCTGTAATGGGAGGAAACCCAGCGGCGTCGGAGCGCCCGGGACCGCCGCGGCCGTTCTGAGCGCAGTGGCGCCGAGCAGCCCCTCCCGCAGCCGGTGTGACCTGTCCCTTCAGGCTCCAACCAGGAATGGAGACGCC…
510	AURKA	AURKA_chr20_54967147_C_T_UTR5	CTTAAACGCGACTCAAGGCGTCGGGTTTGTTGTCAACCAATCACAAGGCAGCCTCGCTCGAGCGCAGGCCAATCGGCTTTCTAGCTAGAGGGTTTAACTCCTATTTAAAAAGAAGAACCTTTGAATTCTAACGGCTGAGCTCTTGGAAGACTTGGGTCCTTGGGTCGCAGGTGGGAGCCGACGGGTGGGTAGACCGTGGGGGATATCTCAGTGGCGGACGAGGACGGCGGGGACAAGGGGCGGCTGATCGGAGTGGCGGAGCGTCAAGTCCCCTGTCGGTTCCTCCGTCCCTGAGTGTCCTTGGCGCTGCCTTGTGCCCGCCCAGCGCCTTTGCATCCGCTCCTGGGCACCGAGGCGCCCTGTAGGATACTGCTTGTTACTTATTACAGCTAGAGGGTC…
510	AURKA	AURKA_chr20_54967335_G_T_UTR5	CTTAAACGCGACTCAAGGCGTCGGGTTTGTTGTCAACCAATCACAAGGCAGCCTCGCTAGAGCGCAGGCCAATCGGCTTTCTAGCTAGAGGGTTTAACTCCTATTTAAAAAGAAGAACCTTTGAATTCTAACGGCTGAGCTCTTGGAAGACTTGGGTCCTTGGGTCGCAGGTGGGAGCCGACGGGTGGGTAGACCGTGGGGGATATCTCAGTGGCGGACGAGGACGGCGGGGACAAGGGGCGGCTGGTCGGAGTGGCGGAGCGTCAAGTCCCCTGTCGGTTCCTCCGTCCCTGAGTGTCCTTGGCGCTGCCTTGTGCCCGCCCAGCGCCTTTGCATCCGCTCCTGGGCACCGAGGCGCCCTGTAGGATACTGCTTGTTACTTATTACAGCTAGAGGGTC…
510	AURKA	AURKA_chr20_54967335_WT_UTR5	CTTAAACGCGACTCAAGGCGTCGGGTTTGTTGTCAACCAATCACAAGGCAGCCTCGCTCGAGCGCAGGCCAATCGGCTTTCTAGCTAGAGGGTTTAACTCCTATTTAAAAAGAAGAACCTTTGAATTCTAACGGCTGAGCTCTTGGAAGACTTGGGTCCTTGGGTCGCAGGTGGGAGCCGACGGGTGGGTAGACCGTGGGGGATATCTCAGTGGCGGACGAGGACGGCGGGGACAAGGGGCGGCTGGTCGGAGTGGCGGAGCGTCAAGTCCCCTGTCGGTTCCTCCGTCCCTGAGTGTCCTTGGCGCTGCCTTGTGCCCGCCCAGCGCCTTTGCATCCGCTCCTGGGCACCGAGGCGCCCTGTAGGATACTGCTTGTTACTTATTACAGCTAGAGGGTC…
512	TUBGCP6	TUBGCP6_chr22_50683198_C_A_UTR5	ACTTTCCACGGGTGAGGCCTGGAGAACGGGTGGACGTGCAGGCCAGAACCCGGGACCCACCCGGCTGAGCCCCCAGACTCTCCGCTGCCCACGACCCTCGGAGTGGCACCCTCTCCTGGCCGTCTCCTCTCGTGGGTCCCGAAGAACGGGTGCAAAGCCGAGTTCGTCCGCTGTACTGCGCGGGCGCGCGTTTCGTTCTTCGTTTTTGCCACGGTTCTGTGACTCCCTAAAGGTTGAGGGCTACTGAATTAGAAGAAACGCCGAGCTGGCTTCTGGTGGGCTGCCGGGCGCCGGGCAGCGTGCTTGGACTGGGGAGGGCAGGGCGTGTTTACTCTGAGTAGAGCAACCGCAAGACCTCCTTTAAAAAATACCAGTTCTGAGCTTCGGCATTGGAGAGGC…
512	TUBGCP6	TUBGCP6_chr22_50683122_C_T_UTR5	ACTTTCCACGGGTGAGGCCTGGAGAACGGGTGGACGTGCAGGCCAGAACCCGGGACCCACCCGGCTGAGCCCCCAGACTCTCCGCTGCCCACGACCCTCGGAGTGGCACCCTCTCCTGGCCGTCTCCTCTCGTGGGTCCCGAAGAACGGGTGCAAAGCCGAGTTCGTCCGCTGTACTGCGCGGGCGCGCGTTTCGTTCTTCGGTTTTGCCACGGTTCTGTGACTCCCTAAAGGTTGAGGGCTACTGAATTAGAAGAAACGCCGAGCTGGCTTCTGGTGAGCTGCCGGGCGCCGGGCAGCGTGCTTGGACTGGGGAGGGCAGGGCGTGTTTACTCTGAGTAGAGCAACCGCAAGACCTCCTTTAAAAAATACCAGTTCTGAGCTTCGGCATTGGAGAGGC…
512	TUBGCP6	TUBGCP6_chr22_50683122_WT_UTR5	ACTTTCCACGGGTGAGGCCTGGAGAACGGGTGGACGTGCAGGCCAGAACCCGGGACCCACCCGGCTGAGCCCCCAGACTCTCCGCTGCCCACGACCCTCGGAGTGGCACCCTCTCCTGGCCGTCTCCTCTCGTGGGTCCCGAAGAACGGGTGCAAAGCCGAGTTCGTCCGCTGTACTGCGCGGGCGCGCGTTTCGTTCTTCGGTTTTGCCACGGTTCTGTGACTCCCTAAAGGTTGAGGGCTACTGAATTAGAAGAAACGCCGAGCTGGCTTCTGGTGGGCTGCCGGGCGCCGGGCAGCGTGCTTGGACTGGGGAGGGCAGGGCGTGTTTACTCTGAGTAGAGCAACCGCAAGACCTCCTTTAAAAAATACCAGTTCTGAGCTTCGGCATTGGAGAGGC…
516	LMO1	LMO1_chr11_8285333_C_A_UTR5	ATACATTGAGGGAGAAAGGCAGCGGGAGACGGCCACGAGATTCCCCCATCTCTTTGAATATAATTTTAGATTGAGATTCAGATTAAATCCGATGGGAAAACACTTTATGAGGCTGAAAGCTGTGTCGTTGCCAGAGACAGGGTTATGAGCTATCAAATGCAATTACATTAAGACAGATTATACTGGGCAAATTGAGCCATTTAGAAGGTGAGAATCAAAGAAACGGCTCTGATCCTCTTTTCCCCCTTCTCTCTCCCTCTCCCTCTCTCTCTAAATTGCAGTTCGTAGTTCCTTCCAATTCTGAGGCACAAAAGTAGGTGAGACTGCTTTTGTATCTGCGAAGTGCTTCACTCCTGAATGTAATTCTAGCTGAGTGCAATCTAGGTTAAGAGCCGGACA…
516	LMO1	LMO1_chr11_8285333_WT_UTR5	ATACATTGAGGGAGAAAGGCAGCGGGAGACGGCCACGAGATTCCCCCATCTCTTTGAATATAATTTTAGATTGAGATTCAGATTAAATCCGAGGGGAAAACACTTTATGAGGCTGAAAGCTGTGTCGTTGCCAGAGACAGGGTTATGAGCTATCAAATGCAATTACATTAAGACAGATTATACTGGGCAAATTGAGCCATTTAGAAGGTGAGAATCAAAGAAACGGCTCTGATCCTCTTTTCCCCCTTCTCTCTCCCTCTCCCTCTCTCTCTAAATTGCAGTTCGTAGTTCCTTCCAATTCTGAGGCACAAAAGTAGGTGAGACTGCTTTTGTATCTGCGAAGTGCTTCACTCCTGAATGTAATTCTAGCTGAGTGCAATCTAGGTTAAGAGCCGGACA…
518	ECT2	ECT2_chr3_172468540_C_T_UTR5	GGAGACTCCTGCCTATGGGAAAGAGGTTGACATCACGCGCCAATCGGCATGGCTCTTAGAGAGAGTAGCTTAGTTTTTGAATCGGTTGTGGCGGCCGCCGGCGAGGAATGGCGGTATTTGTGAGAGGAGTCGGCGTTTGAAGAGGTGGAACTCCTAGGGCTTTTTTGAGAGTGACGGAGTCTACCTCTTGTTACCTAGACTGGAGTGCAGTGGCACGATCTCGGCTCACTGCAACCTCTGCCTCCCGGGTTCAAGCGATTCTCCTGCCTCAGCCTCCTGAGTAGCTGGGATTACAGGTGCCTGCCACCAAGCCCAGCTAATTTTTGTATTTTTAGTAGAGACGGGGTTTCATTGTGTTGGCCAGGCTGGTCTCGAACTCCTGACCTCGTGATCCGCCCG…
518	ECT2	ECT2_chr3_172470092_G_T_UTR5	GGAGACTCCTGCCTATGGGAAAGAGGTTGACATCACGCGCCAATCGGCATGGCTCTTAGAGAGAGCAGCTTAGTTTTTGAATCGGTTGTGGCGGCCGCCGGCGAGGAATGGCGGTATTTGTGAGAGGAGTCGGCGTTTGAAGAGGTGGAACTCCTAGGGCTTTTTTGAGAGTGACGGAGTCTACCTCTTGTTACCTAGACTGGAGTGCAGTGGCACGATCTCGGCTCACTGCAACCTCTGCCTCCCGGGTTCAAGCGATTCTCCTGCCTCAGCCTCCTGAGTAGCTGGGATTACAGGTGCCTGCCACCAAGCCCAGCTAATTTTTTTATTTTTAGTAGAGACGGGGTTTCATTGTGTTGGCCAGGCTGGTCTCGAACTCCTGACCTCGTGATCCGCCCG…
518	ECT2	ECT2_chr3_172470092_WT_UTR5	GGAGACTCCTGCCTATGGGAAAGAGGTTGACATCACGCGCCAATCGGCATGGCTCTTAGAGAGAGCAGCTTAGTTTTTGAATCGGTTGTGGCGGCCGCCGGCGAGGAATGGCGGTATTTGTGAGAGGAGTCGGCGTTTGAAGAGGTGGAACTCCTAGGGCTTTTTTGAGAGTGACGGAGTCTACCTCTTGTTACCTAGACTGGAGTGCAGTGGCACGATCTCGGCTCACTGCAACCTCTGCCTCCCGGGTTCAAGCGATTCTCCTGCCTCAGCCTCCTGAGTAGCTGGGATTACAGGTGCCTGCCACCAAGCCCAGCTAATTTTTGTATTTTTAGTAGAGACGGGGTTTCATTGTGTTGGCCAGGCTGGTCTCGAACTCCTGACCTCGTGATCCGCCCG…
521	STYK1	STYK1_chr12_10789729_T_C_UTR5	GGAGTCACCGTGATACCTGACATCTAGCAATCACTAGAGTAGGAAATGAGTATAGATCAGCAACAAGTCCAGCCTTTACAGTTGCAGCAGAGGTTTCCTGTGGCTCGAGTGTGGCGAGTCCCGGAAACCTCGGAGCCCGCAGACTTCCCTTCGCGGGAGCCCGCCCGAACTCCATCCTTTGCCGGCAGCCACGCCCCGCAGTGGGAAGGAGGGACTGAAAAGCATTTCCTTGAGGCTGGCACACCTTGCCCTACCCAACCCTGTCATTATTTCCCCTCCGACTGGGCCGGTGCCATCGGAAACCGGAGTGACCAGAGGAGGGACACGCATCCAATTTCACTGGGCTGCAAGATATCAATAAGCCTTGCCTCTTTAAACTACTTATGTACAAATGAAAGT…
521	STYK1	STYK1_chr12_10826840_T_C_UTR5	GGAGTCACCGTGATACCTGACATCTAGCAATCACTAGAGTAGGAAATGAGTGTAGATCAGCAACAAGTCCAGCCTTTACAGTTGCAGCAGAGGTTTCCTGTGGCTCGAGTGTGGCGAGTCCCGGAAACCTCGGAGCCCGCAGACTTCCCTTCGCGGGAGCCCGCCCGAACTCCATCCTTTGCCGGCAGCCACGCCCCGCAGTGGGAAGGAGGGACTGAAAAGCATTTCCTTGAGGCTGGCACACCTTGCCCTACCCAACCCTGTCATTATTTCCCCTCCGACTGGGCCGGTGCCATCGGAAACCGGAGTGACCAGAGGAGGGACACGCATCCAATTTCACTGGGCTGCAAGATATCAATAAGCCTTGCCTCTTTAAACTACTTATGTACAAATAAAAGT…
521	STYK1	STYK1_chr12_10826840_WT_UTR5	GGAGTCACCGTGATACCTGACATCTAGCAATCACTAGAGTAGGAAATGAGTATAGATCAGCAACAAGTCCAGCCTTTACAGTTGCAGCAGAGGTTTCCTGTGGCTCGAGTGTGGCGAGTCCCGGAAACCTCGGAGCCCGCAGACTTCCCTTCGCGGGAGCCCGCCCGAACTCCATCCTTTGCCGGCAGCCACGCCCCGCAGTGGGAAGGAGGGACTGAAAAGCATTTCCTTGAGGCTGGCACACCTTGCCCTACCCAACCCTGTCATTATTTCCCCTCCGACTGGGCCGGTGCCATCGGAAACCGGAGTGACCAGAGGAGGGACACGCATCCAATTTCACTGGGCTGCAAGATATCAATAAGCCTTGCCTCTTTAAACTACTTATGTACAAATAAAAGT…
524	LRP5L	LRP5L_chr22_25771935_G_T_UTR5	TACATGTACTGGGCAGATTGGGGTGAGACGCCCTGGATCGAGCAGGTGGGGATGGACGACAGCACCCAGAAGATCATTGTGGACTTGGACATTTACTGGCCCAATAGACTGACCATCGACCTGGGGGAGAAGAAGCTCTACTGGGCTGACACTAAGCTCGGCTTCATCCACCGTGCCAACCTGGACGGCTCGTTCCGGCAGAAGGTGGTGAAGGGCAGCCTGACGCACCCCTTCACCATGACACTCTCCGGGGACACTCTGCACTGGATGGACTGGCTGACGTGCTCCATCCATGCCTGCAACAGGAACACTGCGGGGAAGAGGAACGAGATCTTGAGCGCCCTCTACTCAGCATGGATATCCAGGTGCTGAGCCAGGAGCAGCAGCCTTTCTGAGCCA…
524	LRP5L	LRP5L_chr22_25771946_T_G_UTR5	TACATGTACTGGGCAGATTGGGGTGAGACGCCCTGGATCGAGCAGGTGGGGATGGACGACAGCACCCAGAAGATCATTGTGGACTTGGACATTTACTGGCCCAATAGACTGACCATCGACCTGGGGGAGAAGAAGCTCTACTGGGCTGACACTAAGCTCGGCTTCATCCACCGTGCCAACCTGGACGGCTCGTTCCGGCAGAAGGTGGTGAAGGGCAGCCTGACGCCCCCCTTCACCCTGACACTCTCCGGGGACACTCTGCACTGGATGGACTGGCTGACGTGCTCCATCCATGCCTGCAACAGGAACACTGCGGGGAAGAGGAACGAGATCTTGAGCGCCCTCTACTCAGCATGGATATCCAGGTGCTGAGCCAGGAGCAGCAGCCTTTCTGAGCCA…
524	LRP5L	LRP5L_chr22_25771946_WT_UTR5	TACATGTACTGGGCAGATTGGGGTGAGACGCCCTGGATCGAGCAGGTGGGGATGGACGACAGCACCCAGAAGATCATTGTGGACTTGGACATTTACTGGCCCAATAGACTGACCATCGACCTGGGGGAGAAGAAGCTCTACTGGGCTGACACTAAGCTCGGCTTCATCCACCGTGCCAACCTGGACGGCTCGTTCCGGCAGAAGGTGGTGAAGGGCAGCCTGACGCACCCCTTCACCCTGACACTCTCCGGGGACACTCTGCACTGGATGGACTGGCTGACGTGCTCCATCCATGCCTGCAACAGGAACACTGCGGGGAAGAGGAACGAGATCTTGAGCGCCCTCTACTCAGCATGGATATCCAGGTGCTGAGCCAGGAGCAGCAGCCTTTCTGAGCCA…
529	FGF7	FGF7_chr15_49715462_C_T_UTR5	AGTTTTAATTGCTTCCAATGAGGTCAGCAAAGGTATTTATCGAAAAGCCCTGAATAAAAGGCTCACACACACACACAAGCACACACGTGCTCACACACAGAGAGAAAATCCTTCTGCCTGTTGATTTATGGAAACAATTATGATTCTGCTGGAGAACTTTTCAGCTGAGAAATAGTTTGTAGCTACAGTAGAAAGGCTCAAGTTGCACCAGGCAGACAACAGACATGGAATTCTTATATATCCAGCTGTTAGCAACAAAACAAAAGTCAAATAGCAAACAGCGTCACAGCAACTGAACTTACTACGAACTGTTTTTATGAGGATTTATCAACAGAGTTATTTAAGGAGGAATCCTGTGTTGTTATCAGGAACTAAAAGGATAAGGCTAACAATTTGGAA…
529	FGF7	FGF7_chr15_49715462_WT_UTR5	AGTTTTAATTGCTTCCAATGAGGTCAGCAAAGGTATTTATCGAAAAGCCCTGAATAAAAGGCTCACACACACACACAAGCACACACGCGCTCACACACAGAGAGAAAATCCTTCTGCCTGTTGATTTATGGAAACAATTATGATTCTGCTGGAGAACTTTTCAGCTGAGAAATAGTTTGTAGCTACAGTAGAAAGGCTCAAGTTGCACCAGGCAGACAACAGACATGGAATTCTTATATATCCAGCTGTTAGCAACAAAACAAAAGTCAAATAGCAAACAGCGTCACAGCAACTGAACTTACTACGAACTGTTTTTATGAGGATTTATCAACAGAGTTATTTAAGGAGGAATCCTGTGTTGTTATCAGGAACTAAAAGGATAAGGCTAACAATTTGGAA…
529	TPTE	TPTE_chr21_10990771_C_T_UTR5	GGGGCGGGGCCGGGCGGCCGTTCAAGGCAGGGGGCGGGGCGTCTCCGAGCGGCGGGGCCAAGGGAGGGCACAACAGCTGCTACCTGAACAGTTTCTGACCCAACAGTTACCCAGCGCCGGACTCGCTGCGCCCCGGCGGCTCTAGGGACCCCCGGCGCCTACACTTAGCTCCACGCCCGAGAGAATGTTGGACCGACGACACAAGACCTCAGACTTGTGTTATTCTAGCAGCTGAACACACCCCAGGCTCTTCTGCCCGGCAGTGGCTCTGGAAGCAGTCTGGTGTATAGAGTTATGGATTCACTACCAGATTCTACTGTATGCTCTTGACAACTATGACCACAATGGCAGCAAGATTAAGAAAATTGTGCATTCAATTGTATCATCCTTTGCATTTGG…
529	TPTE	TPTE_chr21_10987798_G_T_UTR5	GGGGCGGGGCCGGGCGGCCGTTCAAGGCAGGGGGCGGGGCGTCTCCGAGCGGCGGGGCCAAGGGAGGGCACAACAGCTGCTACCTGAACAGTTTCTGACCCAACAGTTACCCAGCGCCGGACTCGCTGCGCCCCGGCGGCTCTAGGGACCCCCGGCGCCTACACTTAGCTCCGCGCCCGAGAGAATGTTGGACCGACGACACAAGACCTCAGACTTGTGTTATTCTAGCAGCTGAACACACCCCAGGCTCTTCTGCCCGGAAGTGGCTCTGGAAGCAGTCTGGTGTATAGAGTTATGGATTCACTACCAGATTCTACTGTATGCTCTTGACAACTATGACCACAATGGCAGCAAGATTAAGAAAATTGTGCATTCAATTGTATCATCCTTTGCATTTGG…
529	TPTE	TPTE_chr21_10990771_WT_UTR5	GGGGCGGGGCCGGGCGGCCGTTCAAGGCAGGGGGCGGGGCGTCTCCGAGCGGCGGGGCCAAGGGAGGGCACAACAGCTGCTACCTGAACAGTTTCTGACCCAACAGTTACCCAGCGCCGGACTCGCTGCGCCCCGGCGGCTCTAGGGACCCCCGGCGCCTACACTTAGCTCCGCGCCCGAGAGAATGTTGGACCGACGACACAAGACCTCAGACTTGTGTTATTCTAGCAGCTGAACACACCCCAGGCTCTTCTGCCCGGCAGTGGCTCTGGAAGCAGTCTGGTGTATAGAGTTATGGATTCACTACCAGATTCTACTGTATGCTCTTGACAACTATGACCACAATGGCAGCAAGATTAAGAAAATTGTGCATTCAATTGTATCATCCTTTGCATTTGG…
532	BEND4	BEND4_chr4_42154356_C_A_UTR5	GCGATGCTCGGGGAAAGCAGGACCCCAAAGCCCCGTAAACACCGCGCGACCACCCGGGCCAAGATCTTCAAGAGGTTCTTTTCAGAAGGATCGGAGAGCAATTCCCGATTGGTAGAAGAACTTGCTGTAATACACACGTACTCTGACGACCCCGCCCCAACGACTAGCCCCTCCTCTGTGCAACCCCGAGAGTTTGGGGTCATGCAGGGGGCGCCACGAGCTCGTTTCGGAAGCCGGACCCCGCCCGCAGCCGCAGAAGCCTCGAGTCCACATCTGGGTCTCTAAAGTCTCGCCGTAGCCAGATCCCGGATCCCCACCTTCTTCACCAGTTCCCGGGCGTCCTCCAGGCATTGGCGAGGCAGCCTGTCAATCAGGAGCTCGGGCTGCAGCCGCGCGCTC…
532	BEND4	BEND4_chr4_42154813_G_A_UTR5	GCGATGCTCGGGGAAAGCAGGACCCCAAAGCCCCGTAAACACCGCGCGACCACCCGGGCCAAGATCTTCAAGAGGTTCTTTTTAGAAGGATCGGAGAGCAATTCCCGATTGGTAGAAGAACTTGCTGTAATACACACGTACTCTGACGACCCCGCCCCAACGACTAGCCCCTCCTCTGTGCAACCCCGAGAGTTTGGGGTCATGCAGGGGGCGCCACGAGCTCGTTTCGGAAGCCGGACCCCGCCCGCAGCCGCAGAAGCCTCGAGTCCACATCTGGGTCTCTAAAGTCTCGCCGTAGCCAGATCCCGGATCCCCACCTTCTTCACCAGTTCCCGGGCGTCCTCCAGGCATTGGCGAGGCAGCCTGTCAATCAGGAGCTCGGGCGGCAGCCGCGCGCTC…
532	BEND4	BEND4_chr4_42154813_WT_UTR5	GCGATGCTCGGGGAAAGCAGGACCCCAAAGCCCCGTAAACACCGCGCGACCACCCGGGCCAAGATCTTCAAGAGGTTCTTTTCAGAAGGATCGGAGAGCAATTCCCGATTGGTAGAAGAACTTGCTGTAATACACACGTACTCTGACGACCCCGCCCCAACGACTAGCCCCTCCTCTGTGCAACCCCGAGAGTTTGGGGTCATGCAGGGGGCGCCACGAGCTCGTTTCGGAAGCCGGACCCCGCCCGCAGCCGCAGAAGCCTCGAGTCCACATCTGGGTCTCTAAAGTCTCGCCGTAGCCAGATCCCGGATCCCCACCTTCTTCACCAGTTCCCGGGCGTCCTCCAGGCATTGGCGAGGCAGCCTGTCAATCAGGAGCTCGGGCGGCAGCCGCGCGCTC…
535	NFIB	NFIB_chr9_14313804_T_G_UTR5	GGGCTGTAACCTTGAACTTTCCCAGCGCGGTGACACATTCTCCCCGCTCTCCCTCCCGCCCGCCCGCTCGCCCTCCTGCGCCCTCCCGCGCCCCCCTCCCCGCCTTTTTTGAAAAAGCATTTTACCACCAACCACCACCCCAATCCAACCCACACCGAACCTTCGCGCACCCCCTACACCCCAACAACAACAACAACTGCAAAATAGAAAACAAATCCCCAAACCCAGGCGAAAAGCAGCCCACACCGGCGGCGGCGGCGGCCTCGGCAAGCACGGCCAGCGCGCTCGGACTGCAAGAGGGTTAAAAGTGTAGATTGGATTTCACCCCTGGAAATCTAGCACGCCGAGTGAACTTGAATCTTTGGCTATTTAAGGAGGACTGGGTTTGTTGTGAAGTTG…
535	NFIB	NFIB_chr9_14313804_WT_UTR5	GGGCTGTAACCTTGAACTTTCCCAGCGCGGTGACACATTCTCCCCGCTCTCCCTCCCGCCCGCCCGCTCGCCCTCCTGCGCCCTCCCGCGCCCCCCTCCCCGCCTTTTTTGAAAAAGCATTTTACCACCAACCACCACCCCAATCCAACCCACACCGAACCTTCGCGCACCCCCTACACCCCAACAACAACAACAACTGCAAAATAGAAAACAAATCCCCAAACCCAGGCGAAAAGCAGCCAACACCGGCGGCGGCGGCGGCCTCGGCAAGCACGGCCAGCGCGCTCGGACTGCAAGAGGGTTAAAAGTGTAGATTGGATTTCACCCCTGGAAATCTAGCACGCCGAGTGAACTTGAATCTTTGGCTATTTAAGGAGGACTGGGTTTGTTGTGAAGTTG…
536	COL13A1	COL13A1_chr10_71561999_C_T_UTR5	AAGTAGCACGGATTGCTCATCCGATCCGTGCCGCCGCAGGGAGTGTGTCAAGTTACAGAGGCGCCGGAATCGGCCCCTGCGCTCCTCGCCAGCCGCCACGACCCACCTCTGCCCATGGGGCCCTCCGTGTGCGCCCCTTCGCCCGGGGACTGAAACTGACTGGCCCGGGAGACACGAGGCGCCCAGAAGGACTGACAGCGCGGCACCAACTGCTCTGCAGACACTTGAAGGGAAAGACTGGGCGGAGAGAAGGAGAGCCGGTCAGATTCCCCTAACTTTCCTGGACTTGGAACGTTCTTCGAAATAACTTTTTTCTCACCTAGGTGTACCCCAATTACCGCTGGTTGTGCTTTTTTGGCACTTCCTCTCCTACTGCTAATTTTTCCGTCCTCTTTGCCG…
536	COL13A1	COL13A1_chr10_71562042_G_T_UTR5	AAGTAGCACGGATTGCTCATCCGATCCGTGCCGCCGCAGGGAGTGTGTCAAGTTACAGAGGCGCCGGAATCGGCCCCTGCGCTCCTCGCCAGCCGCCACGACCCACCTCTGCCCATGGGGCCCTCCGTGTGCGCCCCTTCGCCCGGGGACTGAAACTGACTGGCCCGGGAGACACGAGGCGCCCAGAAGGACTGACAGCGCGGCACCAACTGCTCTGCAGACACTTGAAGGGAAAGACTGGGCGGAGAGAAGGAGAGCCGGTCAGATTCCCCTAACTTTCCTGGACTTGGAACGTTCTTCGAAATAACTTTTTTCTCACCTAGGTGTACCCCAATTACCGCTGGTTGTGCTTTTTCGGCACTTCCTCTCCTACTGCTAATTTTTCCGTCCTCTTTGCCT…
536	COL13A1	COL13A1_chr10_71562042_WT_UTR5	AAGTAGCACGGATTGCTCATCCGATCCGTGCCGCCGCAGGGAGTGTGTCAAGTTACAGAGGCGCCGGAATCGGCCCCTGCGCTCCTCGCCAGCCGCCACGACCCACCTCTGCCCATGGGGCCCTCCGTGTGCGCCCCTTCGCCCGGGGACTGAAACTGACTGGCCCGGGAGACACGAGGCGCCCAGAAGGACTGACAGCGCGGCACCAACTGCTCTGCAGACACTTGAAGGGAAAGACTGGGCGGAGAGAAGGAGAGCCGGTCAGATTCCCCTAACTTTCCTGGACTTGGAACGTTCTTCGAAATAACTTTTTTCTCACCTAGGTGTACCCCAATTACCGCTGGTTGTGCTTTTTCGGCACTTCCTCTCCTACTGCTAATTTTTCCGTCCTCTTTGCCG…
537	PROX1	PROX1_chr1_214161775_G_T_UTR5	GTGTCTTAAAGTAAATCTTGTTGTGGAGCGGAGCCCTCAGCTGAGGGAGCGCTCTGAAATAATACACCATTGCAGCCGGGGAAAGCAGAGCGGCGCAAAAGAGCTCTCGCCGGGTCCGCCTGCTCCCTCTCCGCTTCGCTCCTCTTCTCTTCTTTACCCTTCTCCTCTCTCCTCCTCTGCTGCTCTCTCCTCTCCTCCCGCTCTTCTCTCTCCTCCTCTTCCCTTAGCTCCTCTTCTTTTCTCTCCCCTGCTCCTCTTCTCTCGTCTCCCGCCTCTCTCTCCCCTCTCCCTCTCCCACTCGCCCCGCTCGCTCGCTCGCTGTCGCACAGACTCACCGTCCCTTGTCCAATTATCATATTCATCACCCGCAAGATATCACCGTGTGTGCACTCGCGTGTT…
537	PROX1	PROX1_chr1_214161769_T_G_UTR5	GTGTCTTAAAGTAAATCTTGTTGTGGAGCGGAGCCCTCAGCTGAGGGAGCGCTCTGAAATAATACACCATTGCAGCCGGGGAAAGCAGAGCGGCGCAAAAGAGCTCTCGCCGGGTCCGCCTGCTCCCTCTCCGCTTCGCTCCTCTTCTCTTCTTTACCCTTCTCCTCTCTCCTCCTCTGCTGCTCTCTCCTCTCCTCCCGCTCTTCTCTCTCCTCCTCTTCCCTTAGCTCCTCTTCTTTTCTCTCCCCTGCTCCTCTTCTCTCGTCTCCCGCCTCTCTCTCCCCTCTCCCTCTCCCACTCGCCCCGCTCGCTCGCTCGCTGTCGCACAGACTCACCGTCCCTTGTCCAATTATCATATTCATCACCCGCAAGATATCACCGTGTGTGCACTCGCGTGTT…
537	PROX1	PROX1_chr1_214161769_WT_UTR5	GTGTCTTAAAGTAAATCTTGTTGTGGAGCGGAGCCCTCAGCTGAGGGAGCGCTCTGAAATAATACACCATTGCAGCCGGGGAAAGCAGAGCGGCGCAAAAGAGCTCTCGCCGGGTCCGCCTGCTCCCTCTCCGCTTCGCTCCTCTTCTCTTCTTTACCCTTCTCCTCTCTCCTCCTCTGCTGCTCTCTCCTCTCCTCCCGCTCTTCTCTCTCCTCCTCTTCCCTTAGCTCCTCTTCTTTTCTCTCCCCTGCTCCTCTTCTCTCGTCTCCCGCCTCTCTCTCCCCTCTCCCTCTCCCACTCGCCCCGCTCGCTCGCTCGCTGTCGCACAGACTCACCGTCCCTTGTCCAATTATCATATTCATCACCCGCAAGATATCACCGTGTGTGCACTCGCGTGTT…
539	IL4I1	IL4I1_chr19_50407510_A_C_UTR5	GGCCCACCGTACTACTTCTGCGCCTGCGCGACCGTGATTCCCCGCTCGCGACTCCCCACCCCCCAGGGCTCCCTAAAGAGGGCCACGAGCTGCGAAAGGGCGGGAAAGGCAGTTGGAGAAGAGGTAAGCGGTTACTCACTCCATGGCTGCAGCAAGGAGAGGCGGCGGCGGCCTCGGCTGAAGAAAGAAGAAACCCACCTTGTCCCATCCACATCAGGACATCCCAGCTGGAGTTCAACCTTCATCCCTTCTGTGGCAGTTAGGAGACTGAATCAAGGTCCAGAGAAGGTGGAGGAATCCTGATACTGAGCGGAAGAAAATACACAGATGTGCTTCCTTCCCAGTCCTGACAAATGGCCTTTCCTTAAGTTCCTCATTAAGTCATATGAAGACAACACA…
539	IL4I1	IL4I1_chr19_50407510_WT_UTR5	GGCCCACCGTACTACTTCTGCGCCTGCGCGACCGTGATTCCCCGCTCGCGACTCCCCACCCCCCAGGGCTCCCTAAAGAGGGCCACGAGCTGCGAAAGGGCGGGAAAGGCAGTTGGAGAAGAGGTAAGCGGTTACTCACTCCATGGCTGCAGCAAGGAGAGGCGGCGGCGGCCTCGGCTGAAGAAAGAAGAAACCCACCTTGTCCCATCCACATCAGGACATCCCAGCTGGAGTTCAACCTTCATCCCTTCTGTGGCAGTTAGGAGACTGAATCAAGGTCCAGAGAAGGTGGAGGAATCCTGATACTGAGCGGAAGAAAATACACAGATGTGCTTCCTTCCCAGTCCTGACAAATGGCCTTTCCTTAAGTTCCTCATTAATTCATATGAAGACAACACA…
540	COA6	COA6_chr1_234509864_T_G_UTR5	GTGGGGCGCGCGTGGACTATGGGCCCGGGAGGTCCCTTACTGTCCCCGAGCCGCGGGTTCCTCTTGTGCAAAACGGGGTGGCACTCCAATCGCCTGCTTGGTGATTGTGGCCCCCACACACCTGTTTCTACAGCGCTTAGGTTCGAACAGTAACCCTGTAAACTAGGCACTGCTGTCCCCGCTTTACTGGTGGGAAACGGGCTCGGAGAGAATAAATGAGCTGCCCTAAGCGACTGGGACAGAACCACAGTTCTCAGCCGGGCTTTCTGAGCCCACGCTGCCGCCCCAGCAGGGATCAAATCACACAGTGTGAGATAAGCCTCAAGAGCGGGTGGCCTTATGCTGCCACTGAGAACTGATTGGGTTCAGTTGCCTCATCAAAATCCCTAAGCATGGTTT…
540	COA6	COA6_chr1_234509864_WT_UTR5	GTGGGGCGCGCGTGGACTATGGGCCCGGGAGGTCCCTTACTGTCCCCGAGCCGCGGGTTCCTCTTGTGCAAAACGGGGTGGCACTCCAATCGCCTGCTTGGTGATTGTGGCCCCCACACACCTGTTTCTACAGCGCTTAGGTTCGAACAGTAACCCTGTAAACTAGGCACTGCTGTCCCCGCTTTACTGGTGGGAAACGGGCTCGGAGAGAATAAATGAGCTGCCCTAAGCGACTGGGACAGAACCACAGTTCTCAGCCGGGCTTTCTGAGCCCACGCTGCCGCCCCAGCAGGGATCAAATCACACAGTGTGAGATAAGCCTCAAGAGCGGGTGGCCTTATGCTGCCACTGAGAACTGATTGGGTTCAGTTGCCTCATCAAAATCCCTAAGCATGGTTT…
541	MECOM	MECOM_chr3_169381319_C_T_UTR5	GATTGCCATCTGACAAGATCTCCAAATCAAAGTGATAAATCGCTCCAAACTTTTTTTGGCGGCGCTGAGATGTTGGAGGGGCGTCTAGCGCGCATGTGCGAAGGTGTCCAAACTGACAATGCTGGAGAGATAGCGAGTGTGGATTGAGAGAAAGGGAGAGAGGGAGGGAGAGAGAGTGAAAGAAGAAAATACAGAGAGTGAGTGGAAGAAGGAGGGAGAGAGAGAGAGAGAGACAGGAGAGAGAGGGAGGGAGCGAAAGGATCCAAGAAAAAAAAGCCCCAACCACACACCAGCGGCTGCAGGACTGGGCACAGCATGAGATCCAAAGGCAGGGCAAGGAAACTGGCCACAAATCTTAGACGAATTTTACAATGTGAAGTTCTGCATAGATGCCAGTCA…
541	MECOM	MECOM_chr3_168865521_T_C_UTR5	GATTGCCATCTGACAAGATCTCCAAATCAAAGTGATAAATCGCTCCAAACTTTTTTTGGCGGCGCTGAGATGTTGGAGGGGCGTCTAGCGCGCATGTGCGAAGGTGTCCAAACTGACAATGCTGGAGAGATAGCGAGTGTGGATTGAGAGAAAGGGAGAGAGGGAGGGAGAGAGAGTGAAAGAAGAAAATACAGAGAGTGAGTGGAAGAAGGAGGGAGGGAGGGAGAGAGAGACAGGAGAGAGAGGGAGGGAGCGAAAGGATCCAAGAAAAAAAAGCCCCAACCACACACCAGCGGCTGCAGGACTGGGCACAGCATGAGATCCAAAGGCAGGGCAAGGAAACTGGCCACAAATCTTAGACGAATTTTACAATGTGAAGTTCTGCATAGATGCCAGTCA…
541	MECOM	MECOM_chr3_168865521_WT_UTR5	GATTGCCATCTGACAAGATCTCCAAATCAAAGTGATAAATCGCTCCAAACTTTTTTTGGCGGCGCTGAGATGTTGGAGGGGCGTCTAGCGCGCATGTGCGAAGGTGTCCAAACTGACAATGCTGGAGAGATAGCGAGTGTGGATTGAGAGAAAGGGAGAGAGGGAGGGAGAGAGAGTGAAAGAAGAAAATACAGAGAGTGAGTGGAAGAAGGAGGGAGGGAGAGAGAGAGAGACAGGAGAGAGAGGGAGGGAGCGAAAGGATCCAAGAAAAAAAAGCCCCAACCACACACCAGCGGCTGCAGGACTGGGCACAGCATGAGATCCAAAGGCAGGGCAAGGAAACTGGCCACAAATCTTAGACGAATTTTACAATGTGAAGTTCTGCATAGATGCCAGTCA…
542	ETV1	ETV1_chr7_14029583_G_A_UTR5	AAGGAAACCAGCCCAATAGTGGACCTAACACCCCAATAATGGGAACTGGCGACTCGAAATACACGGTTTCAGTATCCCCAGGCGCCTTAACAATAAGCAGCGGGTTACAGAGGAAATCGAGTCTCTCCGTGGCGCTTCCAGGCTGAGGACCCAGCGCCTACCGGCCGAGCACCCCCTAGGGCAGAGGGGCGAGGGAGACCCGCGGGAAGGGGCAGCAAGCCGCCTGATTGACAGCCCGAAATCTGATCTTGTGAAAGAGACGCGGAGCCAATGGGAGGCAGCGATCCATCAGTTTGGATTGGAGGCCCCTGGAGGAGAAGTAGAGGAAAAACCACCGAATTGAGCTCTGTCAGAGGCGCTTTCGGCTTCCAAGGGGGAAGTGCTGGGCTATAATTAATG…
542	ETV1	ETV1_chr7_14029598_T_G_UTR5	AAGGAAACCAGCCCAATAGTGGACCTAACACCCCAATAATGGGACCTGGCGACTCGAAACACACGGTTTCAGTATCCCCAGGCGCCTTAACAATAAGCAGCGGGTTACAGAGGAAATCGAGTCTCTCCGTGGCGCTTCCAGGCTGAGGACCCAGCGCCTACCGGCCGAGCACCCCCTAGGGCAGAGGGGCGAGGGAGACCCGCGGGAAGGGGCAGCAAGCCGCCTGATTGACAGCCCGAAATCTGATCTTGTGAAAGAGACGCGGAGCCAATGGGAGGCAGCGATCCATCAGTTTGGATTGGAGGCCCCTGGAGGAGAAGTAGAGGAAAAACCACCGAATTGAGCTCTGTCAGAGGCGCTTTCGGCTTCCAAGGGGGAAGTGCTGGGCTATAATTAATG…
542	ETV1	ETV1_chr7_14029598_WT_UTR5	AAGGAAACCAGCCCAATAGTGGACCTAACACCCCAATAATGGGAACTGGCGACTCGAAACACACGGTTTCAGTATCCCCAGGCGCCTTAACAATAAGCAGCGGGTTACAGAGGAAATCGAGTCTCTCCGTGGCGCTTCCAGGCTGAGGACCCAGCGCCTACCGGCCGAGCACCCCCTAGGGCAGAGGGGCGAGGGAGACCCGCGGGAAGGGGCAGCAAGCCGCCTGATTGACAGCCCGAAATCTGATCTTGTGAAAGAGACGCGGAGCCAATGGGAGGCAGCGATCCATCAGTTTGGATTGGAGGCCCCTGGAGGAGAAGTAGAGGAAAAACCACCGAATTGAGCTCTGTCAGAGGCGCTTTCGGCTTCCAAGGGGGAAGTGCTGGGCTATAATTAATG…
545	CHRM2	CHRM2_chr7_136553506_C_G_UTR5	ATTGCAGCTAATCGAACACACACGCACGAATACAGACACGCTCTCCTGCTGTACTAAAGGCGCCAGGGCGCAAAGACCTAGGGAGCGCGCGCGGGCACACACACACAGACACACACACACACAGACACACACACACTCACACACTCCAGGCTGCGGGTTGGCCAGAGCCTGGAAATCGCAGATTTCACCAGGAAATCGCCGAGGTACCCGAATAGGTGTTGCCTCCCAAAACTAATTCCTACTTCCCCAAGCACTTTGGTGAAGAAATGAATCCAGCCCAGCTCGCCGAGGCATCCAGGTCTCCATTCTATTTTGGTCTCCAGGCTCTTCGTGAAAGCCAGATCAAGGGAGAAAGAGAACCGGCAGCTGGCCTCGGACTCTAAGCGGTGCGCAGCTCCA…
545	CHRM2	CHRM2_chr7_136553518_C_T_UTR5	ATTGCAGCTAATCGAACACACACGCACGAATACAGACACGCTCTCCTGCTGTACTAAAGGCGCCAGGGCGCAAAGACCTAGGGAGCGCGCGCGGGCACACACACACACACACACACACAGACAGACACACACACACTCACACACTCCAGGCTGCGGGTTGGCCAGAGCCTGGAAATCGCAGATTTCACCAGGAAATCGCCGAGGTACCCGAATAGGTGTTGCCTCCCAAAACTAATTCCTACTTCCCCAAGCACTTTGGTGAAGAAATGAATCCAGCCCAGCTCGCCGAGGCATCCAGGTCTCCATTCTATTTTGGTCTCCAGGCTCTTCGTGAAAGCCAGATCAAGGGAGAAAGAGAACCGGCAGCTGGCCTCGGACTCTAAGCGGTGCGCAGCTCCA…
545	CHRM2	CHRM2_chr7_136553518_WT_UTR5	ATTGCAGCTAATCGAACACACACGCACGAATACAGACACGCTCTCCTGCTGTACTAAAGGCGCCAGGGCGCAAAGACCTAGGGAGCGCGCGCGGGCACACACACACACACACACACACACACAGACACACACACACTCACACACTCCAGGCTGCGGGTTGGCCAGAGCCTGGAAATCGCAGATTTCACCAGGAAATCGCCGAGGTACCCGAATAGGTGTTGCCTCCCAAAACTAATTCCTACTTCCCCAAGCACTTTGGTGAAGAAATGAATCCAGCCCAGCTCGCCGAGGCATCCAGGTCTCCATTCTATTTTGGTCTCCAGGCTCTTCGTGAAAGCCAGATCAAGGGAGAAAGAGAACCGGCAGCTGGCCTCGGACTCTAAGCGGTGCGCAGCTCCA…
550	ZNF23	ZNF23_chr16_71484514_C_A_UTR5	GTGACGCACTTCCGGCAGCGCCGGGGAGCAGTCCGCTACGGAGCTCCAGCCCTTCTCTGAGACGGGGACCAGGGGATGGCAGCCATGCACCTGACAGCCTGGCCCCAGGGACTTCACGGATCCCCTGAAGCTCATCCATGGACTTCCATGGACTACAGAAGTCGGTGACCTTTGAGGACGTGGCTGTGTACTTCACCCAGGCGGAATGGGATGGCCTGTCCCCTGCACAGAGGACCCTGTACAGGGATGTGATGCTGGAGAATTATGGGAATGTGGCCTCCCTGGGATTTCCACTTCTCAAACCTGCTGTGATCTCACAACTGGAGGGAGGAAGTGAGCTGGGGGGCTCATCTCCACTGGCTGCAGGAACAGGCCTCCAGGGCCTCCAGACTGATGGAG…
550	ZNF23	ZNF23_chr16_71487984_C_G_UTR5	GTGACGCACTTCCGGCAGCGCCGGGGAGCAGTCCGCTACGGAGCTCCAGCCCTTCTCTGAGACGGGGACCAGGGGATGGCAGCCATGCACCTGACAGCCTGGCCCCAGGGACTTCACGGATCCCCTGAAGCTCATCCATGGACTTCCATGGACTACAGAAGTCGGTGACCTTTGAGGACGTGGCTGTGTACTTCACCCAGGCGGAATGGGATGGCCTGTCCCCTGCACAGAGGACCCTGTACAGGCATGTGATGCTGGAGAATTATGGGAATGTGGCCTCCCTGGGATTTCCACTTCTCAAACCTGCTGTGATCTCACAACTGGAGGGAGGAAGTGAGCTGGGGGGCTCATCTCCACTGGCTGCAGGAACAGGCCTCCAGGGCCTCCAGACTGATGGAG…
550	ZNF23	ZNF23_chr16_71487984_WT_UTR5	GTGACGCACTTCCGGCAGCGCCGGGGAGCAGTCCGCTACGGAGCTCCAGCCCTTCTCTGAGACGGGGACCAGGGGATGGCAGCCATGCACCTGACAGCCTGGCCCCAGGGACTTCACGGATCCCCTGAAGCTCATCCATGGACTTCCATGGACTACAGAAGTCGGTGACCTTTGAGGACGTGGCTGTGTACTTCACCCAGGCGGAATGGGATGGCCTGTCCCCTGCACAGAGGACCCTGTACAGGGATGTGATGCTGGAGAATTATGGGAATGTGGCCTCCCTGGGATTTCCACTTCTCAAACCTGCTGTGATCTCACAACTGGAGGGAGGAAGTGAGCTGGGGGGCTCATCTCCACTGGCTGCAGGAACAGGCCTCCAGGGCCTCCAGACTGATGGAG…
553	GATA3	GATA3_chr10_8097470_C_T_UTR5	GGCGCCGTCTTGATACTTTCAGAAAGAATGCATTCCCTGTAAAAAAAAAAAATACTGAGAGAGGGAGAGAGAGAGAGAAGAAGAGAGAGAGACGGAGGGAGAGCGAGACAGAGCGAGCAACGCAATCTGACCGAGCAGGTCGTACGCCGCCGCCTCCTCCTCCTCTCTGCTCTTCGCTACCCAGGTGACCCGAGGAGGGACTCCGCCTCCGAGCGGCTGAGGACCCCGGTGCAGAGGAGCCTGGCTCGCAGAATTGCAGAGTCGTCGCCCCTTTTTACAACCTGGTCCCGTTTTATTCTGCCGTACCCAGTTTTTGGATTTTTGTCTTCCCCTTCTTCTCTTTGCTAAACGACCCCTCCAAGATAATTTTTAAAAAACCTTCTCCTTTGCTCACCTTTG…
553	GATA3	GATA3_chr10_8097526_C_T_UTR5	GGCGCCGTCTTGATACTTTCAGAAAGAATGCATTCCCTGTAAAAAAAAAAAATACTGAGAGAGGGAGAGAGAGAGAGAAGAAGAGAGAGAGACGGAGGGAGAGCGAGACAGAGCGAGCAACGCAATCTGACCGAGCAGGTCGTACGCCGCCGCCTCCTCCTCCTCTCTGCTCTTCGCTACCCAGGTGACCCGAGGAGGGACTCCGCCTCCGAGCGGCTGAGGACCCCGGTGCAGAGGAGCCTGGCTCGCAGAATTGCAGAGTCGTCGCCCCTTTTTACAACCTGGTCCCGTTTTATTCTGCCGTACCCAGTTTTTGGATTTTTGTCTTCCCCTTCTTCTCTTTGCTAAACGACCCCTCCAAGATAATTTTTAAAAAACCTTCTCCTTTGCTCACCTTTG…
553	GATA3	GATA3_chr10_8097526_WT_UTR5	GGCGCCGTCTTGATACTTTCAGAAAGAATGCATTCCCTGTAAAAAAAAAAAATACTGAGAGAGGGAGAGAGAGAGAGAAGAAGAGAGAGAGACGGAGGGAGAGCGAGACAGAGCGAGCAACGCAATCTGACCGAGCAGGTCGTACGCCGCCGCCTCCTCCTCCTCTCTGCTCTTCGCTACCCAGGTGACCCGAGGAGGGACTCCGCCTCCGAGCGGCTGAGGACCCCGGTGCAGAGGAGCCTGGCTCGCAGAATTGCAGAGTCGTCGCCCCTTTTTACAACCTGGTCCCGTTTTATTCTGCCGTACCCAGTTTTTGGATTTTTGTCTTCCCCTTCTTCTCTTTGCTAAACGACCCCTCCAAGATAATTTTTAAAAAACCTTCTCCTTTGCTCACCTTTG…
555	IL34	IL34_chr16_70680480_C_A_UTR5	CATCAGACGGGAAGCCTGGACTGTGGGTTGGGGGCAGCCTCAGCCTCTCCAACCTGGCACCCACTGCCCGTGGCCCTTAGGCACCTGCTTGGGGTCCTGGAGCCCCTTAAGGCCACCAGCAAATCCTAGGAGACCGAGTCTTGGCACGTGAACAGAGCCAGATTTCACACTGAGCAGCTGCAGTAGGAGAAATCAGAGAAAGCGTCACCCAGCCCCAGATTCCGAGGGGCCTGCCAGGGACTCTCTCCTCCTGCTCCTTGGAAAGGAAGACCCCGAAAGACCCCCAAGCCACCGGCTCAGACCTGCTTCTGGGCTGCCATGGGACTTGCGGCCACCGCCCCCCGGCTGTCCTCCACGCTGCCGGGCAGATAAGGGCAGCTGCTGCCCTTGGGGCACCTG…
555	IL34	IL34_chr16_70680850_C_G_UTR5	CATCAGACGGGAAGCCTGGACTGTGGGTTGGGGGCAGCCTCAGCCTCTCCAACCTGGCACCCACTGCCCGTGGCCCTTAGGCACCTGCTTGGGGTCCTGGAGCCCCTTAAGGCCACCAGCAAATCCTAGGAGACCGAGTCTTGGCACGTGAACAGAGCCAGATTTCACACTGAGCAGCTGCAGTCGGAGAAATCAGAGAAAGCGTCACCCAGCCCCAGATTCCGAGGGGCCTGCCAGGGACTCTCTCCTCCTGCTCCTTGGAAAGGAAGACCCCGAAAGACCCCCAAGCCACCGGCTCAGACCTGCTTCTGGGCTGCCATGGGACTTGCGGCCACCGCCCCCCGGCTGTCCTCCACGCTGCCGGGCAGATAAGGGCAGCTGCTGCCCTTGGGGCACCTG…
555	IL34	IL34_chr16_70680744_G_C_UTR5	CATCAGACGGGAAGCCTGGACTGTGGGTTGGGGGCAGCCTCAGCCTCTCCAACCTGGCACCCACTGCCCGTGGCCCTTAGGCACCTGCTTGGGGTCCTGGAGCCCCTTAAGGCCACCAGCAAATCCTAGGAGACCGAGTCTTGGCACGTGAACAGAGCCAGATTTCACACTGAGCAGCTGCAGTCGGAGAAATCAGAGAAAGCGTCACCCAGCCCCAGATTCCGAGGGGCCTGCCAGGGACTCTCTCCTCCTGCTCCTTGGAAAGGAAGACCCCGAAAGACCCCCAAGCCACCGGCTCAGACCTGCTTCTGGGCTGCCATGGGACTTGCGGCCACCGCCCCCCGGCTGTCCTCCACGCTGCCGGGCAGATAAGGGCAGCTGCTGCCCTTGGGGCACCTG…
555	IL34	IL34_chr16_70680744_WT_UTR5	CATCAGACGGGAAGCCTGGACTGTGGGTTGGGGGCAGCCTCAGCCTCTCCAACCTGGCACCCACTGCCCGTGGCCCTTAGGCACCTGCTTGGGGTCCTGGAGCCCCTTAAGGCCACCAGCAAATCCTAGGAGACCGAGTCTTGGCACGTGAACAGAGCCAGATTTCACACTGAGCAGCTGCAGTCGGAGAAATCAGAGAAAGCGTCACCCAGCCCCAGATTCCGAGGGGCCTGCCAGGGACTCTCTCCTCCTGCTCCTTGGAAAGGAAGACCCCGAAAGACCCCCAAGCCACCGGCTCAGACCTGCTTCTGGGCTGCCATGGGACTTGCGGCCACCGCCCCCCGGCTGTCCTCCACGCTGCCGGGCAGATAAGGGCAGCTGCTGCCCTTGGGGCACCTG…
555	PAX6	PAX6_chr11_31832711_G_T_UTR5	AATATTTTGTGTGAGAGCGAGCGGTGCATTTGCATGTTGCGGAGTGATTAGTGGGTTTGAAAAGGGAACCGTGGCTCGGCCTCATTTCCCGCTCTGGTTCAGGCGCAGGAGGAAGTGTTTTGCTGGAGGATGATGACAGAGGTCAGGCTTCGCTAATGGGCCAGTGAGGAGCGGTGGAGGCGAGGCCGGGAGCCGGCACACACACATTAACACACTTGAGCCATCACCAATCAGCATAGGAATCTGAGAATTGCTCTCACACACCAACCCAGCAACATCCGTGGAGAAAACTCTCACCAGCAACTCCTTTAAAACACCGTCATTTCAAACCATTGTGGTCTTCAAGCAACAACAGCAGCACAAAAAACCCCAACCAAACAAAACTCTTGACAGAAGCTG…
555	PAX6	PAX6_chr11_31832812_G_T_UTR5	AATATTTTGTGTGAGAGCGAGCGGTGCATTTGCATGTTGCGGAGTGATTAGTGGGTTTGAAAAGGGAACCGTGGCTCGGCCTCATTTCCAGCTCTGGTTCAGGCGCAGGAGGAAGTGTTTTGCTGGAGGATGATGACAGAGGTCAGGCTTCGCTAATGGGCCAGTGAGGAGCGGTGGAGGCGAGGCCGGGCGCCGGCACACACACATTAACACACTTGAGCCATCACCAATCAGCATAGGAATCTGAGAATTGCTCTCACACACCAACCCAGCAACATCCGTGGAGAAAACTCTCACCAGCAACTCCTTTAAAACACCGTCATTTCAAACCATTGTGGTCTTCAAGCAACAACAGCAGCACAAAAAACCCCAACCAAACAAAACTCTTGACAGAAGCTG…
555	PAX6	PAX6_chr11_31832812_WT_UTR5	AATATTTTGTGTGAGAGCGAGCGGTGCATTTGCATGTTGCGGAGTGATTAGTGGGTTTGAAAAGGGAACCGTGGCTCGGCCTCATTTCCCGCTCTGGTTCAGGCGCAGGAGGAAGTGTTTTGCTGGAGGATGATGACAGAGGTCAGGCTTCGCTAATGGGCCAGTGAGGAGCGGTGGAGGCGAGGCCGGGCGCCGGCACACACACATTAACACACTTGAGCCATCACCAATCAGCATAGGAATCTGAGAATTGCTCTCACACACCAACCCAGCAACATCCGTGGAGAAAACTCTCACCAGCAACTCCTTTAAAACACCGTCATTTCAAACCATTGTGGTCTTCAAGCAACAACAGCAGCACAAAAAACCCCAACCAAACAAAACTCTTGACAGAAGCTG…
556	PHF21A	PHF21A_chr11_46142786_A_G_UTR5	GGTGAATGGGCTGGTGGTGCTCGCTGCTGCTGCTGAGAGGAGGAGGAGGATGAAGAGTTGGGCTTGTTTGTCTCCTACAGTTTCTCTCCTGCTGCTCTGATTCCCTCCCGATTCCGGGCCTGTGTGTGTCCCTCCTGGAGGAGGAGGAGGATCCAGTTCCTCCCAACCTCCTCCCCACCCCCCCCTGCCTGGGGAAGAGGAGGAAAGAAACAGCCCAGAGAGAGAGAGAGAGAGTGAGTGAGAGAGAGAGGAGAGGAGAGGAGGAGGAGGAGGGAGAAGGGAACAACCTACCATCTTAACACACTAATATCTAAAAAGTGCGAGAGGCCCAGAGCAGCAGCAGAAGCTCCAGCTTCTTCCCTCCCCATGAAGAAGAGTTCCCTCCTGCTCAGTTCCAGC…
556	PHF21A	PHF21A_chr11_46142786_WT_UTR5	GGTGAATGGGCTGGTGGTGCTCGCTGCTGCTGCTGAGAGGAGGAGGAGGATGAAGAGTTGGGCTTGTTTGTCTCCTACAGTTTCTCTCCTGCTGCTCTGATTCCCTCCCGATTCCGGGCCTGTGTGTGTCCCTCCTGGAGGAGGAGGAGGATCCAGTTCCTCCCAACCTCCTCCCCACCCCCCCTTGCCTGGGGAAGAGGAGGAAAGAAACAGCCCAGAGAGAGAGAGAGAGAGTGAGTGAGAGAGAGAGGAGAGGAGAGGAGGAGGAGGAGGGAGAAGGGAACAACCTACCATCTTAACACACTAATATCTAAAAAGTGCGAGAGGCCCAGAGCAGCAGCAGAAGCTCCAGCTTCTTCCCTCCCCATGAAGAAGAGTTCCCTCCTGCTCAGTTCCAGC…
557	CTNNA1	CTNNA1_chr5_138211077_C_A_UTR5	GGTCTTAACTTGTTGATGGCAGATGGGTGGCTTGTTGCAGAGAAGAGCTCCTGGAGCAGCATGAGTGCATTTACTGAAAAGCTTTTCCGAGAAACGGCACAAGAATGGATTTGCTTATGTGCTGCGACCACACAGAACTGTATATAGGCTGACGTCACAGGATGACGTGTCTTTTGTTTGGGTTTTCCAGAAGCTTTACTGTTATAAAGCACCATGCTTTGTAACAGCATCGGGGTCGTTGCAGGACCCCCTGATTACAATAAAGCGAGAAAGAAGAACTCCTGACTTAAAAACATGATATTCCTTCAGTGTAGGAAGCAGCAGTGAGGTTGTAATAAAGGCTGCATTCAAGAAGACCCATCTGAACAGTGAGTTGGGTTAGCAGAGTGATGATTTTTA…
557	CTNNA1	CTNNA1_chr5_138211077_WT_UTR5	GGTCTTAACTTGTTGATGGCAGATGGGTGGCTTGTTGCAGAGAAGAGCTCCTGGAGCAGCATGAGTGCATTTACTGAAAAGCTTTTCCGAGAAACGGCACAAGAATGGATTTGCTTATGTGCTGCGACCACACAGAACTGTATATAGGCTGACGTCACCGGATGACGTGTCTTTTGTTTGGGTTTTCCAGAAGCTTTACTGTTATAAAGCACCATGCTTTGTAACAGCATCGGGGTCGTTGCAGGACCCCCTGATTACAATAAAGCGAGAAAGAAGAACTCCTGACTTAAAAACATGATATTCCTTCAGTGTAGGAAGCAGCAGTGAGGTTGTAATAAAGGCTGCATTCAAGAAGACCCATCTGAACAGTGAGTTGGGTTAGCAGAGTGATGATTTTTA…
559	XPC	XPC_chr3_14220080_G_A_UTR5	CGAAGGGGCGTGGCCAAGCGCACCGCCTCGGGGCGGGGCCGGCGTTCTAGCGCATCGCGGCCGGGTGCGTCACTCGCGAAGTGGAATTTGCCTAGACAAGCAACATGGCTCGGAAACGCGCGGCCGGCGGGGAGCCGCGGGGACGCGAACTGCGCAGCCAGAAATCCAAGGCCAAGAGCAAGGCCCGGCGTGAGGAGGAGGAGGAGGATGCCTTTGAAGATGAGAAACCCCCAAAGAAGAGCCTTCTCTCCAAAGTTTCACAAGGAAAGAGGAAAAGAGGCTGCAGTCATCCTGGGGGTTCAGCAGATGGTCCAGCAAAAAAGAAAGTGGCCAAGGTGACTGTTAAATCTGAAAACCTCAAGGTTATAAAGGATGAAGCCCTCAGCGATGGGGATGACC…
559	XPC	XPC_chr3_14220080_WT_UTR5	CGAAGGGGCGTGGCCAAGCGCACCGCCTCGGGGCGGGGCCGGCGTTCTAGCGCATCGCGGCCGGGTGCGTCACTCGCGAAGTGGAATTTGCCCAGACAAGCAACATGGCTCGGAAACGCGCGGCCGGCGGGGAGCCGCGGGGACGCGAACTGCGCAGCCAGAAATCCAAGGCCAAGAGCAAGGCCCGGCGTGAGGAGGAGGAGGAGGATGCCTTTGAAGATGAGAAACCCCCAAAGAAGAGCCTTCTCTCCAAAGTTTCACAAGGAAAGAGGAAAAGAGGCTGCAGTCATCCTGGGGGTTCAGCAGATGGTCCAGCAAAAAAGAAAGTGGCCAAGGTGACTGTTAAATCTGAAAACCTCAAGGTTATAAAGGATGAAGCCCTCAGCGATGGGGATGACC…
561	KCNC2	KCNC2_chr12_75603030_G_A_UTR5	ACTCTTTCCTGAGCCCTGTGCTTCGGATGGCGGCGGGAGGTTGATGGCGAGTGGTGCTGAAGGGACAGCTCCAGCAGTGGCTGATTTGGGGGAGAAACAAAATCTGCAGATGGAATCCGAGCAGGGCGACTTCACCTTCAAGTGGTGAGCTCTCCTGACCTGCGGCCAGTCTCCACTCCATTCACGGCCAGCCGATCTGCCCGCTCCCGGAGGGGTCGGGCAGTGCCGGCTGGACCCGCCCCGAGCTCCATGGTTTGCCCAACCCTGCGCGATGGTGACTCTGGGCGCGGAGGTTGGCGACTGGCAAATCCGCAGATCACAGAATGAAGGCGGGGAGCGCGGCCGGCGGCCGGCGGGGGCTTTCTCCCCCACCCCAGCGCCCAGGGAAGCGGCTCAACC…
561	KCNC2	KCNC2_chr12_75603198_G_A_UTR5	ACTCTTTCCTGAGCCCTGTGCTTCGGATGGCGGCGGGAGGTTGATGGCGAGTGGTGCTGAAGGGACAGCTCCAGCAGTGGCTGATTTGGGGGAGAAACAAAATCTGCAGATGGAATCCGAGCAGGGCGACTTCACCTTCAAGTGGTGAGCTCTCCTGACCTGCGGCCAGTCTCCACTCCATTCACGGCCAGCCGATCTGCCCGCTCCCGGAGGGGTCGGGCAGTGCCGGCTGGACCCGCCCCGAGCTCCATGGTTTGCCCAACCCTGCGCGATGGTGACTCTGGGCGCGGAGGTTGGCGACTGGCAAATCCGCAGATCACAGAATGAAGGTGGGGAGCGCGGCCGGCGGCCGGCGGGGGCTTTCTCCCCCACCCCAGCGCCCAGGGAAGCGGCTCAACC…
561	KCNC2	KCNC2_chr12_75603198_WT_UTR5	ACTCTTTCCTGAGCCCTGTGCTTCGGATGGCGGCGGGAGGTTGATGGCGAGTGGTGCTGAAGGGACAGCTCCAGCAGTGGCTGATTTGGGGGAGAAACAAAATCTGCAGATGGAATCCGAGCAGGGCGACTTCACCTTCAAGTGGTGAGCTCTCCTGACCTGCGGCCAGTCTCCACTCCATTCACGGCCAGCCGATCTGCCCGCTCCCGGAGGGGTCGGGCAGTGCCGGCTGGACCCGCCCCGAGCTCCATGGTTTGCCCAACCCTGCGCGATGGTGACTCTGGGCGCGGAGGTTGGCGACTGGCAAATCCGCAGATCACAGAATGAAGGCGGGGAGCGCGGCCGGCGGCCGGCGGGGGCTTTCTCCCCCACCCCAGCGCCCAGGGAAGCGGCTCAACC…
566	CHRFAM7A	CHRFAM7A_chr15_30675581_A_C_UTR5	AGCCCTTTCCCAGGCGGTAGCGGGGGCAGTGGTGCTGTTGCCCTTTTAAACTGCGGCTTGACGGGAGCCGCGCCTCCTGTCGGTGGAGTCGGTTATAAAGGGAGCAGCCCCGCAGGCCGCCACATAGCTCCCGCCAAGTCCTCGGTGCCCCTTGCCATTTTCCAGCCGCGCTCCCACGAGGGTCACGGCGGCGGGGAGAGGTGGAGCCGCGAGAGCTCGGCCGGGGGCCCCGCCTGGTGGTCGCGGCCATGACAGCGGCTCGGGACAGGCTCCTTTTCCGCGCCCCTCCCGCCGGAGGTGAGGGGAAGATGTCCATGTCCGGGTTCAAGGCCAAACCGAAGTTACTGGCCTCTATCTTCCAGGAGAACCAGGAGCCACAGCCGCGGCTCACGCCCCACC…
566	CHRFAM7A	CHRFAM7A_chr15_30675565_C_T_UTR5	AGCCCTTTCCCAGGCGGTAGCGGGGGCAGTGGTGCTGTTGCCCTTTTAAACTGCGGCTTGACGGGAGCCGCGCCTCCTGTCGGTGGAGTCGGTTATAAAGGGAGCAGCCCCGCAGGCCGCCACATAGCTCCCGCCAAGTCCTCGGTGCCCCTTGCCATTTTCCAGCCGCGCTCCCACGAGGGTCACGGCGGCGGGGAGAGGTGGAGCCGCGAGAGCTCGGCCGGGGGCCCCGCCTGGTGGTCGCGGCCATGACAGCGGCTCGGGACAGGCTCCTTTTCCGCGCCCCTCCCGCCGGAGGTGAGGGGAAGATGTCCATGTCCGGGTTCAAGGCCAAACCGAAGTTACTGGCCTCTATCTTCCAGGAGAACCAGGAGCCACAGCCGCGGCTCACGCCCCACC…
566	CHRFAM7A	CHRFAM7A_chr15_30675565_WT_UTR5	AGCCCTTTCCCAGGCGGTAGCGGGGGCAGTGGTGCTGTTGCCCTTTTAAACTGCGGCTTGACGGGAGCCGCGCCTCCTGTCGGTGGAGTCGGTTATAAAGGGAGCAGCCCCGCAGGCCGCCACATAGCTCCCGCCAAGTCCTCGGTGCCCCTTGCCATTTTCCAGCCGCGCTCCCACGAGGGTCACGGCGGCGGGGAGAGGTGGAGCCGCGAGAGCTCGGCCGGGGGCCCCGCCTGGTGGTCGCGGCCATGACAGCGGCTCGGGACAGGCTCCTTTTCCGCGCCCCTCCCGCCGGAGGTGAGGGGAAGATGTCCATGTCCGGGTTCAAGGCCAAACCGAAGTTACTGGCCTCTATCTTCCAGGAGAACCAGGAGCCACAGCCGCGGCTCACGCCCCACC…
568	STXBP6	STXBP6_chr14_25479769_A_G_UTR5	GAGGCCTGGGGCGGGTCGCGGGTCCCGGCCCCCAGCCCCCAGCCCCTAGCCGCTGCTCTTTGCCCCGGGCCAGGGCGCTCGGGCTCGCCCACGGCGGCACTGAGCATGCTCAGAGGCGGCCGCGCGGGCAGGTTTGCTTCGCAGGCGCTCGCACTCGGCGGCGGGCGGGCGCGCGGCTGCAGCTGGAGCTCCAGCGCCCGGAGTTGGAGTTGCCGGGAGTTTCCCCCCAACCCCTCCCTTTTCGCGCGCGGCAGCAGGAGCCGGCGCGGGAGCCGCGAGCGGCGGCGAGCCAGCACCCGGGCCGGCTAAGCCTTGTCCGGAGCCCGGAGCCCCGCGCGGGGCAGCCCCCCGGGGAGGAGCCTCGTGCTCTGGGACGCGTGCCGCGCACTGGCACGGCAG…
568	STXBP6	STXBP6_chr14_25479769_WT_UTR5	GAGGCCTGGGGCGGGTCGCGGGTCCCGGCCCCCAGCCCCCAGCCCCTAGCCGCTGCTCTTTGCCCCGGGCCAGGGCGCTCGGGCTCGCCCACGGCGGCACTGAGCATGCTCAGAGGCGGCCGCGCGGGCAGGTTTGCTTCGCAGGCGCTCGCACTCGGCGGCGGGCGGGCGCGCGGCTGCAGCTGGAGCTCCAGCGCCCGGAGTTGGAGTTGCCGGGAGTTTCCCCCCAACCCCTCCCTTTTCGCGCGCGGCAGCAGGAGCCGGCGCGGGAGCCGCGAGCGGCGGCGAGCCAGCACCCGGGCCGGCTAAGCCTTGTCCGGAGCCCGGAGCCCCGCGCGGGGCAGCCCCCCGGGGAGGAGCCTCGTGCTCTGGGACGCGTGCCGCGCACTGGCACGGCAG…
572	CAPZB	CAPZB_chr1_19775486_G_A_UTR5	TTGGCCGCGAGCTGGCGGCGTGGCGGGCCCGGAAGGAAGGTGGCGGCCCGAGGGGGGTGCTGACCCGGATGTTCACTCCTGGGCACCCGGGGAAGTGGAAGCGGCCCTGCTGCGGAGAGCCACTGACGCCGGGACCGGGACCGCCGCGCCACCATGCTCCATGCCTGACCGTGACTCGCATCTCGCCAGGCCAGTGCATTTCCTCTTCTGGCTGTCATCGGAATTTTCAAGTGTCAAGACCCCACTTTGTTCCTGTTGTCCTGGTTCCGGCTTTGGGAAGCATGACCTTTCAGGCCTGCTCAGAGACACCGCAGTGCACTTTGTGCGTTATCAGCCTTACAGAGACTCTACGGTCAGGAGTTTTTGTGGCAATGGAACTGCTGGGGTTTCATCTGCAAA…
572	CAPZB	CAPZB_chr1_19775486_WT_UTR5	TTGGCCGCGAGCTGGCGGCGTGGCGGGCCCGGAAGGAAGGTGGCGGCCCGAGGGGGGTGCTGACCCGGATGTTCACTCCTGGGCACCCGGGGAAGTGGAAGCGGCCCTGCTGCGGAGAGCCACTGACGCCGGGACCGGGACCGCCGCGCCACCATGCTCCATGCCTGACCGTGACTCGCATCTCGCCAGGCCAGTGCATTTCCTCTTCTGGCTGTCATCGGAATTTTCAAGTGTCAAGACCCCACTTTGTTCCTGTTGTCCTGGTTCCGGCTTTGGGAAGCATGACCTTTCAGGCCTGCTCAGAGACACCGCAGTGCACTTTGTGCGTTATCAGCCTTACAGAGACTCTACGGTCAGGAGTTTTTGTGGCAATGGAACTGCTGGGGTTTCATCTGCAAA…
572	TTI2	TTI2_chr8_33370372_G_A_UTR5	AAGGTGTTGCGGCAGTACTGGCGGAAGCTAGCCTTGCGTTTTGCGGCAGCAATATGAGCTAGGTCCGGATCCTGTTAGACACCGGCGGGCGCGAGCCGTTGCAGGTACCTGGGGGTGGTTAAGTTGGTGACATGGCTCAGAAGTTTATTTCTTTAAATTTTTAAGTTTTTTTTCTTTTTAGTCTTCAGAAAGGCAACAGTAGTCTTTTAACGTCACTGTTAAAAGTGTAAGACTCTTTTACTCCCTGAGAGTCCCCTTTCCCTTTCTTGCGTCCTTTCCTCTTTATTCTTTTTTTTTTTTTTTTTTTTACTGAGACGGAGTCTCACTCTGTTGCCCAGGCTGGAGTGCAGTGGCGCGATCTCGGCTCACTGCAAACTCCGCCTCCCGGGTTCACCCTTT…
572	TTI2	TTI2_chr8_33370612_G_C_UTR5	AAGGTGTTGCGGCAGTACTGGCGGAAGCTAGCCTTGCGTTTTGCGGCAGCAATATGAGCTAGGTCCGGATCCTGTTAGACACCGGCGGGCGGGAGCCGTTGCAGGTACCTGGGGGTGGTTAAGTTGGTGACATGGCTCAGAAGTTTATTTCTTTAAATTTTTAAGTTTTTTTTCTTTTTAGTCTTCAGAAAGGCAACAGTAGTCTTTTAACGTCACTGTTAAAAGTGTAAGACTCTTTTACTCCCTGAGAGTCCCCTTTCCCTTTCTTGCGTCCTTTCCTCTTTATTCTTTTTTTTTTTTTTTTTTTTACTGAGACGGAGTCTCACTCTGTCGCCCAGGCTGGAGTGCAGTGGCGCGATCTCGGCTCACTGCAAACTCCGCCTCCCGGGTTCACCCTTT…
572	TTI2	TTI2_chr8_33370612_WT_UTR5	AAGGTGTTGCGGCAGTACTGGCGGAAGCTAGCCTTGCGTTTTGCGGCAGCAATATGAGCTAGGTCCGGATCCTGTTAGACACCGGCGGGCGCGAGCCGTTGCAGGTACCTGGGGGTGGTTAAGTTGGTGACATGGCTCAGAAGTTTATTTCTTTAAATTTTTAAGTTTTTTTTCTTTTTAGTCTTCAGAAAGGCAACAGTAGTCTTTTAACGTCACTGTTAAAAGTGTAAGACTCTTTTACTCCCTGAGAGTCCCCTTTCCCTTTCTTGCGTCCTTTCCTCTTTATTCTTTTTTTTTTTTTTTTTTTTACTGAGACGGAGTCTCACTCTGTCGCCCAGGCTGGAGTGCAGTGGCGCGATCTCGGCTCACTGCAAACTCCGCCTCCCGGGTTCACCCTTT…
573	FGF1	FGF1_chr5_142065662_G_A_UTR5	AGAAGTCCATTCGGCTCACACATTTGCCCCAAGACAAACCACGTTAAAATAACACCCAGGGTAGCTGCTGCCACCGTCTTCTGTCTCTACCTCCCTCCTGGCTGGCCAATGGCTCTGTGTTCCTGGGCCTGCTGCTGGCTGTCCAGAGTAGGGGTTGCTTAGAGCTGTGTGCATCCCTGCGGGTGGTGTGGGAGTGGGCGGTTGTCTAAAGGCAGGTCCCCTCTACTGATAAACAAGGACCGGAGATAGACCTAGAGGCTGACATTCTTGGCTCCCCCAGCCTACACCCCCCCCACCTCGATTTCCCACAGAGCCCTAGGGACGGGTAGCCAGCTCTGTGGCATGGTATCTGGAGGCAGGCCAGCAACCTGATGTGCATGCCACGGCCCGTCCCTCTCT…
573	FGF1	FGF1_chr5_142065662_WT_UTR5	AGAAGTCCATTCGGCTCACACATTTGCCCCAAGACAAACCACGTTAAAATAACACCCAGGGTAGCTGCTGCCACCGTCTTCTGTCTCTACCTCCCTCCTGGCTGGCCAATGGCTCTGTGTTCCTGGGCCTGCTGCTGGCTGTCCAGAGTAGGGGTTGCTTAGAGCTGTGTGCATCCCTGCGGGTGGTGTGGGAGTGGGCGGTTGTCTAAAGGCAGGTCCCCTCTACTGATAAACAAGGACCGGAGATAGACCTAGAGGCTGACATTCTTGGCTCCCCCAGCCTACACCCCCCCCACCTCGATTTCCCACAGAGCCCTAGGGACGGGTAGCCAGCTCTGTGGCATGGTATCTGGAGGCAGGCCAGCAACCTGATGTGCATGCCACGGCCCGTCCCTCTCC…
576	ERBB2	ERBB2_chr17_37849572_A_G_UTR5	AAGTTCCTGTGTTCTTTATTCTACTCTCCGCTGAAGTCCACACAGTTTAAATTAAAGTTCCCGGATTTTTGTGGGCGCCTGCCCCGCCCCTCGTCCCCCTGCTGTGTCCATATATCGAGGCGATAGGGTTAAGGGAAGGCGGACGCCTGATGGGTTAATGAGCAAACTGAAGTGTTTTCCATGATCTTTTTTGAGTCGCAATTGAAGTACCACCTCCCGAGGGTGATTGCTTCCCCATGCGGGGTAGAACCTTTGCTGTCCTGTTCACCACTCTACCTCCAGCACAGAATTTGGCTTATGCCTACTCAATGTGAAGATGATGAGGATGAAAACCTTTGTGATGATCCACTTCCACTTAGTGAATGGTGGCAAAGCAAAGCTATATTCAAGACCACATGC…
576	ERBB2	ERBB2_chr17_37849572_WT_UTR5	AAGTTCCTGTGTTCTTTATTCTACTCTCCGCTGAAGTCCACACAGTTTAAATTAAAGTTCCCGGATTTTTGTGGGCGCCTGCCCCGCCCCTCGTCCCCCTGCTGTGTCCATATATCGAGGCGATAGGGTTAAGGGAAGGCGGACGCCTGATGGGTTAATGAGCAAACTGAAGTGTTTTCCATGATCTTTTTTGAGTCGCAATTGAAGTACCACCTCCCGAGGGTGATTGCTTCCCCATGCGGGGTAGAACCTTTGCTGTCCTGTTCACCACTCTACCTCCAGCACAGAATTTGGCTTATGCCTACTCAATGTGAAGATGATGAGGATGAAAACCTTTGTGATGATCCACTTCCACTTAATGAATGGTGGCAAAGCAAAGCTATATTCAAGACCACATGC…
576	PCSK7	Not in PacBio	GATGCTGCGGGAGACCCCTGAGATACAAGTGGACTCTCCCGGGGCGCGGGGAAGAAGGGAGAGCCGACTGCGAGAAGGAAGGCGACCTGGGTGGGCAGGATCCCCTCTGGGAAGATTACAGGGACAGTCGGGGCCATGGCGGTCAGAAGGAGAAGAGCAACGAGTGGCTTTTAAAGGTCGGAACCGAAATGCCCTTTACAGAGGACGCCATGAAGGAGAGCCTTCTGAAGAGGGACCATGTGGAAGATGCCGAGGACTCGGGGAGGCGGAGCCGGGTTCAGCCAGCACGGCTGCCTGCGTAGGCCGGGAGCCGGACGGTTGCTGTGCGGTCCGCAGGCTGATTGGCTGCGCCGCGGGCGGAAGTGATGCTGCTGTCACTGCTCCTCCGGCTCCCGGGAA…
576	PCSK7	Not in PacBio	GATGCTGCGGGAGACCCCTGAGATACAAGTGGACTCTCCCGGGGCGCGGGGAAGAAGGGAGAGCCGACTGCGAGAAGGAAGGCGACCTGGGTGGGCAGGATCCCCTCTGGGAAGATTACAGGGACAGTCGGGGCCATGGCGGTCAGAAGGAGAAGAGCAACGAGTGGCTTTTAAAGGTCGGAACCGAAATGCCCTTTACAGAGGACGCCATGAAGGAGAGCCTTCTGAAGAGGGACCATGTGGAAGATGCCGAGGACTCGGGGAGGCGGAGCCGGGTTCAGCCAGCACGGCTGCCTGCGTAGGCCGGGAGCCGGACGGTTGCTGTGCGGTCCGCAGGCTGATTGGCTGCGCCGCGGGCGGAAGTGATGCTGCTGTCACTGCTCCTCCGGCTCCCGGGAA…
577	ASPRV1	ASPRV1_chr2_70189015_A_C_UTR5	GCAGCAGTTGAGTCCATGTAAGATGATTGTGCACGTGTGTGTGTGTGTGTGTGTGTGTGTGTGTGTCCTCACTCACTTAAAAAAGACCATTTCTGTGCATTCTTTATGCTGGAACCCTCCTCTGCCTCCCTCTCCAGGAAATCCCATAGGATCCCATACCTGCTTTAGAATGTGTGTGAGACACTTCCCAGTGCCTGGCATGTGGTAGGAGCTCAGTACATGTAAACTGTTTTCCTTTGACCACTCAAAGTAGTCACTTGTTGGGGAGGCCAATGGCGGCTTCCCCGGTCTCTGAGCTGATGGGCGTCTGGTCCCTGCCTCCCCTTCCTTCACTGGCTGATGACAAATACCTGAATGTCATCACATCCTCCGTGTCCTCATCGGTTATTCTGGAACACA…
577	ASPRV1	ASPRV1_chr2_70189120_C_T_UTR5	GCAGCAGTTGAGTCCATGTAAGATGATTGTGCACGTGTGTGTGTGTGTGTGTGTGTGTGTGTGTGTCCTCACTCACTTAAAAAAGACCATTTCTGTGCATTCTTTATGCTGGAACCCTCCTCTGCCTCCCTCTCCAGGAAATCCCATAGGATCCCATACCTGCTTTAGAATGTGTGTGAGACACTTCCCAGTGCCTGGCATGTGGTAGGAGCTCAGTACATGTAAACTGTTTTCCTTTGACCACTCAAAGTAGTCACTTGTTGGGGAGGCCAATGGCAGCTTCCCCGGTCTCTGAGCTGATGGGCGTCTGGTCCCTGCCTCCCCTTCCTTCACTGGCTGATGACAAATACCTGAATGTCATCACATCCTCCGTGTCCTCATCTGTTATTCTGGAACACA…
577	ASPRV1	ASPRV1_chr2_70189120_WT_UTR5	GCAGCAGTTGAGTCCATGTAAGATGATTGTGCACGTGTGTGTGTGTGTGTGTGTGTGTGTGTGTGTCCTCACTCACTTAAAAAAGACCATTTCTGTGCATTCTTTATGCTGGAACCCTCCTCTGCCTCCCTCTCCAGGAAATCCCATAGGATCCCATACCTGCTTTAGAATGTGTGTGAGACACTTCCCAGTGCCTGGCATGTGGTAGGAGCTCAGTACATGTAAACTGTTTTCCTTTGACCACTCAAAGTAGTCACTTGTTGGGGAGGCCAATGGCGGCTTCCCCGGTCTCTGAGCTGATGGGCGTCTGGTCCCTGCCTCCCCTTCCTTCACTGGCTGATGACAAATACCTGAATGTCATCACATCCTCCGTGTCCTCATCTGTTATTCTGGAACACA…
577	IQUB	IQUB_chr7_123172918_A_G_UTR5	GAGCAACTGCCGGCCTCCGCCCCCAGCCGCAGCCGGTCACTGGCGGCGCCTTCCGCGCCAAGCTTGGGGGCCTTTTCGGGGTCCCACATGGCACGGCTTCCGACCCCCGGCCCGGGACGGGGCTCGCAGGCCCCAGAGGGGCAGGCTGGAGAAGGAGGAGGTTAGGTGTCTTCAGGAGGGTTGCTGAGCCCAAGGACGCGCCATCGCCGCGGAGAAGGAGCCGGACCCCTTGGGCGGAGCGCCCAATGTGTGGTCCCTCACGCCGTCCCGCACCTTGCTTTTTAGGGTTCTTTTTCCGCTTTCTGAGCCCTTTTATACCTTACGTTTAGAAGGGGAAAATCATCCTCCCACACCTTCTCCCCGACTTTTTGCCTTTTTTGTCTTGAAGTTACCCAAAGG…
577	IQUB	IQUB_chr7_123172918_WT_UTR5	GAGCAACTGCCGGCCTCCGCCCCCAGCCGCAGCCGGTCACTGGCGGCGCCTTCCGCGCCAAGCTTGGGGGCCTTTTCGGGGTCCTACATGGCACGGCTTCCGACCCCCGGCCCGGGACGGGGCTCGCAGGCCCCAGAGGGGCAGGCTGGAGAAGGAGGAGGTTAGGTGTCTTCAGGAGGGTTGCTGAGCCCAAGGACGCGCCATCGCCGCGGAGAAGGAGCCGGACCCCTTGGGCGGAGCGCCCAATGTGTGGTCCCTCACGCCGTCCCGCACCTTGCTTTTTAGGGTTCTTTTTCCGCTTTCTGAGCCCTTTTATACCTTACGTTTAGAAGGGGAAAATCATCCTCCCACACCTTCTCCCCGACTTTTTGCCTTTTTTGTCTTGAAGTTACCCAAAGG…
583	GPR137	GPR137_chr11_64052519_T_A_UTR5	ATCCAAGGCTCCTCGTCCGCATCCTTTTTCCTCCCTCCTTCGGCCCCGGGGCTCACATCCTCGCTGCCTCACACCTTGGGCGTGTGTGGGAGCAGGAGAGGGATTCTCTGGGGTCCCCATTTGGAACCTGGAGACCCACTTCTGCCAACAAGTCCTTCAGCCCCTCTGGGCCTTAGTTTCCCCCCAGTGAAGTGGGGATAGTGACAGCTCCCCCGGGAGCCAGTGAAAACTTTGAGAAGGGAGTGATTACTGCGGGCGAAGGCGCTTGGCACAGCCACAACTGAAGCTCAGCCGTCGGATGTGATTATTGTTGCTATTGTTACCGCTCCGCCTGGACTGGGTGCCCGGTCGGAAAGTCCCGCTCCCCGCTCCTCCTCCCAGGCGCGGAAGCTTCGCGCC…
583	GPR137	GPR137_chr11_64052309_T_C_UTR5	ATCCAAGGCTCCTCGTCCGCATCCCTTTTCCTCCCTCCTTCGGCCCCGGGGCTCACATCCTCGCTGCCTCACACCTTGGGCGTGTGTGGGAGCAGGAGAGGGATTCTCTGGGGTCCCCATTTGGAACCTGGAGACCCACTTCTGCCAACAAGTCCTTCAGCCCCTCTGGGCCTTAGTTTCCCCCCAGTGAAGTGGGGATAGTGACAGCTCCCCCGGGAGCCAGTGAAAACTTTGTGAAGGGAGTGATTACTGCGGGCGAAGGCGCTTGGCACAGCCACAACTGAAGCTCAGCCGTCGGATGTGATTATTGTTGCTATTGTTACCGCTCCGCCTGGACTGGGTGCCCGGTCGGAAAGTCCCGCTCCCCGCTCCTCCTCCCAGGCGCGGAAGCTTCGCGCC…
583	GPR137	GPR137_chr11_64052309_WT_UTR5	ATCCAAGGCTCCTCGTCCGCATCCTTTTTCCTCCCTCCTTCGGCCCCGGGGCTCACATCCTCGCTGCCTCACACCTTGGGCGTGTGTGGGAGCAGGAGAGGGATTCTCTGGGGTCCCCATTTGGAACCTGGAGACCCACTTCTGCCAACAAGTCCTTCAGCCCCTCTGGGCCTTAGTTTCCCCCCAGTGAAGTGGGGATAGTGACAGCTCCCCCGGGAGCCAGTGAAAACTTTGTGAAGGGAGTGATTACTGCGGGCGAAGGCGCTTGGCACAGCCACAACTGAAGCTCAGCCGTCGGATGTGATTATTGTTGCTATTGTTACCGCTCCGCCTGGACTGGGTGCCCGGTCGGAAAGTCCCGCTCCCCGCTCCTCCTCCCAGGCGCGGAAGCTTCGCGCC…
584	CSF3R	CSF3R_chr1_36947125_C_G_UTR5	GAGTACTGTGAAGATGTGGTCCCCAAGGCTAGAGCTGAAAAGAGGCTTAGGGCCGGGTGAGCCTTCCAGCCAGGGCCTGCCTCCAAGTGATGCTCCCCCAGGGCAGGGGGCATAAGGATGGCACCCAGCCAGGTGGGAGCCTGGGCCCTGCCCAGCCTCAAAGCTTTGAGCTCAGGAAATCCGGAGGCAGGGGAGGGGGACATCGTTGCCACATTCCCCAGCCCTTTAAGACCCCCAAGGCAGGAAGGCTGCCCGGGCCTCACCAGCTTCCCTCACAGGCTCCTTCCTGGGAGGAAGGGGCTGCCTGTGCCCTCGAAGGCGCAAGGGAGGGCAGGAGGGAGGCTCGGAAGGTGTTGCAATCCCCAGCCCCCGGGCCTGTCAGAGGCTGAGCCATTAACG…
584	CSF3R	CSF3R_chr1_36948634_G_A_UTR5	GAGTACTGTGAAGATGTGGTCCCCAAGGCTAGAGCTGAAAAGAGGCTTAGGGCCGGGTGAGCCTTCCAGCCAGGGCCTGCCTCCAAGTGATGCTCCCCCAGGGCAGGGGGCATAAGGATGGCACCCAGCCAGGTGGGAGCCTGGGCCCTGCCCAGCCTCAAAGCTTTGAGCTCAGGAAATCCGGAGGCAGGGGAGGGGGACATCGTTGCCACATTCCCCAGCCCTTTAAGACCCCCAAGGCAGGAAGGCTGCCCGGGCCTCACCAGCTTCCCTCACAGGCTTCTTCCTGGGAGGAAGGGGCTGCCTGTGCCCTCGAAGGCGCAAGGGAGGGCAGGAGGGAGGCTCGGAAGGTGTTGCAATCCCCAGCCCCCGGGCCTGTCAGAGGCTGAGCCATTAACG…
584	CSF3R	CSF3R_chr1_36948634_WT_UTR5	GAGTACTGTGAAGATGTGGTCCCCAAGGCTAGAGCTGAAAAGAGGCTTAGGGCCGGGTGAGCCTTCCAGCCAGGGCCTGCCTCCAAGTGATGCTCCCCCAGGGCAGGGGGCATAAGGATGGCACCCAGCCAGGTGGGAGCCTGGGCCCTGCCCAGCCTCAAAGCTTTGAGCTCAGGAAATCCGGAGGCAGGGGAGGGGGACATCGTTGCCACATTCCCCAGCCCTTTAAGACCCCCAAGGCAGGAAGGCTGCCCGGGCCTCACCAGCTTCCCTCACAGGCTCCTTCCTGGGAGGAAGGGGCTGCCTGTGCCCTCGAAGGCGCAAGGGAGGGCAGGAGGGAGGCTCGGAAGGTGTTGCAATCCCCAGCCCCCGGGCCTGTCAGAGGCTGAGCCATTAACG…
587	CHRNA2	CHRNA2_chr8_27336782_T_C_UTR5	AGAGAGGCTGTGTGTGTGTGTGTGTGAGAGAGAGAGAGAACAGCGTGAGCCTGTGTGCTTGTGTGCTGAGCCCTCATCCCCTCCTGGGGCCAGGCTTGGGTTTCACCTGCAGAATCGCTTGTGCTGGGCTGCCTGGGCTGTCCTCAGTGGCACCTGCATGAAGCCGTTCTGGCTGCCAGAGCTGGACAGCCCCAGGAAAACCCACCTCTCTGCAGAGCTTGCCCAGCTGTCCCCGGGAAGCCAAATGCCTCTCATGTAAGTCTTCTGCTCGACGGGGTGTCTCCTAAACCCTCACTCTTCAGCCTCTGTTTGACCATGAAATGAAGTGACTGAGCTCTATTCTGTACCTGCCACTCTATTTCTGGGGTGACTTTTGTCAGCTGCCCAGAATCTCCAAGC…
587	CHRNA2	CHRNA2_chr8_27336782_WT_UTR5	AGAGAGGCTGTGTGTGTATGTGTGTGAGAGAGAGAGAGAACAGCGTGAGCCTGTGTGCTTGTGTGCTGAGCCCTCATCCCCTCCTGGGGCCAGGCTTGGGTTTCACCTGCAGAATCGCTTGTGCTGGGCTGCCTGGGCTGTCCTCAGTGGCACCTGCATGAAGCCGTTCTGGCTGCCAGAGCTGGACAGCCCCAGGAAAACCCACCTCTCTGCAGAGCTTGCCCAGCTGTCCCCGGGAAGCCAAATGCCTCTCATGTAAGTCTTCTGCTCGACGGGGTGTCTCCTAAACCCTCACTCTTCAGCCTCTGTTTGACCATGAAATGAAGTGACTGAGCTCTATTCTGTACCTGCCACTCTATTTCTGGGGTGACTTTTGTCAGCTGCCCAGAATCTCCAAGC…
588	TRPS1	TRPS1_chr8_116681173_C_A_UTR5	TTCCTCCGCGAAGGCTCCTTTGATATTAATAGTGTTGGTGTCTTGAAACTGACGTAATGCGCGGAGACTGAGGTCCTGACAATCGATAACATTTCTGATAAAGACCCGATCTTACTGCAATCTCTAGCGTCCTCTTTTTTGGTGCTGCTGGTTTCTCCAGACCTCGCGTCCTCTCGATTGCTCTCTCGCCTTCCTATTTCTTTTAAACAAACAACACCCCCTCCCCTCTCCCACCCGGCACCGGGCACATCCTTGCTCTATTTCCTTTCTCTTTCTCTCTCTCTCTCTCTCTTTTTTAATAAGGGTGGGGGAGGGAAAGGGGGGGGAGGCAGGAAAGACCTTTTTCTCTCCCCCCCGCAATAATCCAAGATCAACTCTGCAAACAACAGAAGACGGTTC…
588	TRPS1	TRPS1_chr8_116681010_T_G_UTR5	TTCCTCCGCGAAGGCTCCTTTGATATTAATAGTGTTGGTGTCTTGAAACTGACGTAATGCGCGGAGACTGAGGTCCTGACAAGCGATAACATTTCTGATAAAGACCCGATCTTACTGCAATCTCTAGCGTCCTCTTTTTTGGTGCTGCTGGTTTCTCCAGACCTCGCGTCCTCTCGATTGCTCTCTCGCCTTCCTATTTCTTTTAAACAAACAACACCCCCTCCCCTCTCCCCCCCGGCACCGGGCACATCCTTGCTCTATTTCCTTTCTCTTTCTCTCTCTCTCTCTCTCTTTTTTAATAAGGGTGGGGGAGGGAAAGGGGGGGGAGGCAGGAAAGACCTTTTTCTCTCCCCCCCGCAATAATCCAAGATCAACTCTGCAAACAACAGAAGACGGTTC…
588	TRPS1	TRPS1_chr8_116681010_WT_UTR5	TTCCTCCGCGAAGGCTCCTTTGATATTAATAGTGTTGGTGTCTTGAAACTGACGTAATGCGCGGAGACTGAGGTCCTGACAAGCGATAACATTTCTGATAAAGACCCGATCTTACTGCAATCTCTAGCGTCCTCTTTTTTGGTGCTGCTGGTTTCTCCAGACCTCGCGTCCTCTCGATTGCTCTCTCGCCTTCCTATTTCTTTTAAACAAACAACACCCCCTCCCCTCTCCCACCCGGCACCGGGCACATCCTTGCTCTATTTCCTTTCTCTTTCTCTCTCTCTCTCTCTCTTTTTTAATAAGGGTGGGGGAGGGAAAGGGGGGGGAGGCAGGAAAGACCTTTTTCTCTCCCCCCCGCAATAATCCAAGATCAACTCTGCAAACAACAGAAGACGGTTC…
592	FOSB	FOSB_chr19_45971637_A_T_UTR5	CATTCATAAGACTCAGAGCTACGGCCACGGCAGGGACACGCGGAACCAAGACTTGGAAACTTGATTGTTGTGGTTCTTCTTGGGGGTTATGAAATTTCATTAATCTTTTTTTTTCCGGGGAGAAAGTTTTTGGAAAGATTCTTCCAGATATTTCTTCATTTTCTTTTGGAGGACCGACTTACTTTTTTTGGTCTTCTTTATTACTCCCCTCCCCCCGTGGGACCCGCCGGACGCGTGGAGGAGACCGTAGCTGAAGCTGATTCTGTACAGCGGGACAGCGCTTTCTGCCCCTGGGGGAGCAACCCCTCCCTCGCCCCTGGGTCCTACGGAGCCTGCACTTTCAAGAGGTACAGCGGCATCCTGTGGGGGCCTGGGCACCGCAGGTAGACTGCACAGAAA…
592	FOSB	FOSB_chr19_45971458_C_A_UTR5	CATTCATAAGACTCAGAGCTACGGCCACGGCAGGGACACGCGGAACCAAGACTTGGAAACTTGATTGTTGTGGTTCTTCTTGGGGGTTATGAAATTTCATTAATCTTTTTTTTTCCGGGGAGAAAGTTTTTGGAAAGATTCTTCCAGATATTTCTTCATTTTCTTTTGGAGGACCGACTTACTTTTTTTGGTCTTCTTTATTACTACCCTCCCCCCGTGGGACCCGCCGGACGCGTGGAGGAGACCGTAGCTGAAGCTGATTCTGTACAGCGGGACAGCGCTTTCTGCCCCTGGGGGAGCAACCCCTCCCTCGCCCCTGGGTCCTACGGAGCCTGCACTTTCAAGAGGTACAGCGGCATCCTGTGGGGGCCTGGGCACCGCAGGAAGACTGCACAGAAA…
592	FOSB	FOSB_chr19_45971458_WT_UTR5	CATTCATAAGACTCAGAGCTACGGCCACGGCAGGGACACGCGGAACCAAGACTTGGAAACTTGATTGTTGTGGTTCTTCTTGGGGGTTATGAAATTTCATTAATCTTTTTTTTTCCGGGGAGAAAGTTTTTGGAAAGATTCTTCCAGATATTTCTTCATTTTCTTTTGGAGGACCGACTTACTTTTTTTGGTCTTCTTTATTACTCCCCTCCCCCCGTGGGACCCGCCGGACGCGTGGAGGAGACCGTAGCTGAAGCTGATTCTGTACAGCGGGACAGCGCTTTCTGCCCCTGGGGGAGCAACCCCTCCCTCGCCCCTGGGTCCTACGGAGCCTGCACTTTCAAGAGGTACAGCGGCATCCTGTGGGGGCCTGGGCACCGCAGGAAGACTGCACAGAAA…
601	TMEM125	TMEM125_chr1_43735695_T_G_UTR5	GCTTCCCCAGTAGGATCCAGTCTGTGGGGCGCATTTGAGGGAGAATGAGCACGGGGCTTTTGGAGGCTGCAGCCTAGGGCCAAGGGATGGAGGAATGCCTCAGCCCAGCAGAAGGAGCAGTGCCACGTCAGCCAATCGGCTCAGGCCCTGCCCTGGAAACGACACCTGTTCATCCTCCTCCCGGCAGGCTCACCTGAGTGCAGGTTAGGCAGGTGAAGTGTCTCCCCGGAAACCAAGCTAGAGTGCCCCACCTGCTCGGCCCTGCCTTCTCGGATCGGATCCAGCACATCCAGGCTTCTCCTCCTCCCGAGGAACCAGTGGTGACAGCTGAGGCCATGTGAGTAGGATCCTGAATGAGGCTTTATCTCTGGCTGTTCGTCCCATCGTCCACCGTGGCAC…
601	TMEM125	TMEM125_chr1_43735695_WT_UTR5	GCTTCCCCAGTAGGATCCAGTCTGTGGGGCTCATTTGAGGGAGAATGAGCACGGGGCTTTTGGAGGCTGCAGCCTAGGGCCAAGGGATGGAGGAATGCCTCAGCCCAGCAGAAGGAGCAGTGCCACGTCAGCCAATCGGCTCAGGCCCTGCCCTGGAAACGACACCTGTTCATCCTCCTCCCGGCAGGCTCACCTGAGTGCAGGTTAGGCAGGTGAAGTGTCTCCCCGGAAACCAAGCTAGAGTGCCCCACCTGCTCGGCCCTGCCTTCTCGGATCGGATCCAGCACATCCAGGCTTCTCCTCCTCCCGAGGAACCAGTGGTGACAGCTGAGGCCATGTGAGTAGGATCCTGAATGAGGCTTTATCTCTGGCTGTTCGTCCCATCGTCCACCGTGGCAC…
605	FAM160A1	FAM160A1_chr4_152330469_C_T_UTR5	AAAAGTTGCGCTCCGACCTTCTCACGACCTACATTCTTCCCGGGCACTCCTGAGTTTGAGCCGGGCCTGGAGGACCTGGGCCAAGACTTTCGAGCGGCGGCTGCCCGAGGTGCGAGGAGCCAGCCCGGCTTTCCTCACTGGGTCCCGCGCAGGCGTCCCCGGGACCGCAGAGCAAACTTTCTGGACTATCTGAGGACACTTGTCCAGCGAGCCCCACTGCTCGGGGAGGAGGAGCCACGGCCGGGGACAGGTGATACACTTGGGTGTTGAAGGACATTTTTGAAATCATGAGAACTCAATGTTTGACTATGAATGTTTCGTTATAACTGCCTGGAAGGTTAGCGTCAAAGAAGTTGAGATTTTTAAAGTCTTCTTCTAGGGGTTTCCAGCAGAGCCAAA…
605	FAM160A1	FAM160A1_chr4_152330514_G_A_UTR5	AAAAGTTGCGCTCCGACCTTCTCACGACCTACATTCTTCCCGGGCACTCCTGAGTTTGAGCCGGGCCTGGAGGACCTGGGCCAAGACTTTCGAGCGGCGGCCGCCCGAGGTGCGAGGAGCCAGCCCGGCTTTCCTCACTGGGTCCCACGCAGGCGTCCCCGGGACCGCAGAGCAAACTTTCTGGACTATCTGAGGACACTTGTCCAGCGAGCCCCACTGCTCGGGGAGGAGGAGCCACGGCCGGGGACAGGTGATACACTTGGGTGTTGAAGGACATTTTTGAAATCATGAGAACTCAATGTTTGACTATGAATGTTTCGTTATAACTGCCTGGAAGGTTAGCGTCAAAGAAGTTGAGATTTTTAAAGTCTTCTTCTAGGGGTTTCCAGCAGAGCCAAA…
605	FAM160A1	FAM160A1_chr4_152330494_G_C_UTR5	AAAAGTTGCGCTCCGACCTTCTCACGACCTACATTCTTCCCGGGCACTCCTGAGTTTGAGCCGGGCCTGGAGGACCTGGGCCAAGACTTTCGAGCGGCGGCCGCCCGAGGTGCGAGGAGCCAGCCCCGCTTTCCTCACTGGGTCCCGCGCAGGCGTCCCCGGGACCGCAGAGCAAACTTTCTGGACTATCTGAGGACACTTGTCCAGCGAGCCCCACTGCTCGGGGAGGAGGAGCCACGGCCGGGGACAGGTGATACACTTGGGTGTTGAAGGACATTTTTGAAATCATGAGAACTCAATGTTTGACTATGAATGTTTCGTTATAACTGCCTGGAAGGTTAGCGTCAAAGAAGTTGAGATTTTTAAAGTCTTCTTCTAGGGGTTTCCAGCAGAGCCAAA…
605	FAM160A1	FAM160A1_chr4_152330494_WT_UTR5	AAAAGTTGCGCTCCGACCTTCTCACGACCTACATTCTTCCCGGGCACTCCTGAGTTTGAGCCGGGCCTGGAGGACCTGGGCCAAGACTTTCGAGCGGCGGCCGCCCGAGGTGCGAGGAGCCAGCCCGGCTTTCCTCACTGGGTCCCGCGCAGGCGTCCCCGGGACCGCAGAGCAAACTTTCTGGACTATCTGAGGACACTTGTCCAGCGAGCCCCACTGCTCGGGGAGGAGGAGCCACGGCCGGGGACAGGTGATACACTTGGGTGTTGAAGGACATTTTTGAAATCATGAGAACTCAATGTTTGACTATGAATGTTTCGTTATAACTGCCTGGAAGGTTAGCGTCAAAGAAGTTGAGATTTTTAAAGTCTTCTTCTAGGGGTTTCCAGCAGAGCCAAA…
616	CUL5	CUL5_chr11_107879838_C_T_UTR5	AGCTGTTGTAAGCATTTCAGGACAATGCACCTCCCTTAACACCGAGTCCGGGATTTGGGGCGGGGTGCCGGAAAACGCCAGGTCCCGCCAGCAGAGGGCACGGTCCCGGCCTCGCTGCAGCCTCGGGACCCACCGAGGCTTCCAGGCTCCCACGCTCGCTCCCGAGCGCGTCCCCGCCCTCGCGTCACGTGACGTGGCCGCGGAACCTGAGCTGCGGGGCCTAAGCCGAGCTAAATTCGTTGCAGGTGGCCGCGGCGGGTGCAACCACAAAGGCTAATCCGAAGGAGTCGGGGAGGCTCGTGGAGTCGATGCTTCCTCTTCCAAGTCAGGTCGGCTCCCGTTACCTTCTCAGCATTCGCCGTTCCGGTCTTCCTGAGCGTGTGCATGAGGTCTTTCGCG…
616	CUL5	CUL5_chr11_107880053_G_C_UTR5	AGCTGTTGTAAGCATTTCAGGACAATGCACCTCCCTTAACACCGAGTCCGGGATTTGGGGCGGGGTGCCGGAAAACGCCAGGTCCCGCCAGCAGAGGGCACGGTCCCGGCCTCGCTGCAGCCTCGGGACCCACCGAGGCTTCCAGGCTCCCACGCTCGCTCCCGAGCGCGTCCCCGCCCTCGCGTCACGTGACGTGGCCGCGGAACCTGAGCTGCGGGGCCTAAGCCGAGCTAAATTCGTTGCAGGTGGCCGCGGCGGGTGCAACCACAAAGGCTAATCCGAAGGAGTCGGGGAGGCTCGTGGAGTCGATGCTTCCTCTTCCAAGTCAGGTCGGCTCCCGTTACCTTCTCAGCATTCGCCGTTCCGGTCTTCCTGAGCGCGTGCATGAGGTCTTTCGCG…
616	CUL5	CUL5_chr11_107880053_WT_UTR5	AGCTGTTGTAAGCATTTCAGGACAATGCACCTCCCTTAACACCGAGTCCGGGATTTGGGGCGGGGTGCCGGAAAACGCCAGGTCCCGCCAGCAGAGGGCACGGTCCCGGCCTCGCTGCAGCCTCGGGACCCACCGAGGCTTCCAGGCTCCCACGCTCGCTCCCGAGCGCGTCCCCGCCCTCGCGTCACGTGACGTGGCCGCGGAACCTGAGCTGCGGGGCCTAAGCCGAGCTAAATTCGTTGCAGGTGGCCGCGGCGGGTGCAACCACAAAGGCTAATCCGAAGGAGTCGGGGAGGCTCGTGGAGTCGATGCTTCCTCTTCCAAGTCAGGTCGGCTCCCGTTACCTTCTCAGCATTCGCCGTTCCGGTCTTCCTGAGCGCGTGCATGAGGTCTTTCGCG…
618	GPR161	GPR161_chr1_168106419_A_C_UTR5	AGGCAAAGTGGGGAGTGAGGAAGGGAAAACAAACATTCTGAGAAGGAACTGTTCCGTCCCCCGAGCTGACAGCGCCCGCTCTTTGTTTTGTGATGACTGCTCCCTGGCCTTTTGGTTCCGAGGGAGTGCAGGGCAGCAGTGTGAAGACCTGTTTACGTCCACTCCCCACTCCCCGGGGCTGGCTTCGGGACGAATTCACTGTGGTATTAACAGAGCCCGGGACAGAGCCTGGCAGAAGGCAGATGGATGCTCGTGCCCGTCGGCTGGATGAATGAAAGGTGAGCAGCAAAGGCGATACCAGGATCGTCCACGGCGGGACTGGAGGAGGAGAATGGGACTGTGCGGAGCCTGCGGGAAGAATCTGAAAGTGTCTGTGTGATGGAGAGAGACATGGAAAAG…
618	GPR161	GPR161_chr1_168106671_C_T_UTR5	AGGCAAAGTGGGGAGTGAGGAAGGGAAAACAAACATTCTGAGAAGGAACTGTTCCGTCCCCCGAGCTGACAGCGCCCGCTCTTTGTTTTGTGATGACTGCTCCCTGGCCTTTTGGTTCCGAGGGAGTGCAGGGCAGCAGTGTGAAGACCTGTTTACGTCCACTCCCCACTCCCCGGGGCTGGCTTCGGGACGAATTCACTGTGGTATTAACAGAGCCCGGGACAGAGCCTGGCAAAAGGCAGATGGATGCTCGTGCCCGTCGGCTGGATGAATGAAAGGTGAGCAGCAAAGGCGATACCAGGATCGTCCACGGCGGGACTGGAGGAGGAGAATGGGACTGTGCGGAGCCTGCGGGAAGAATCTGAAAGTGTCTGTGTGATGGAGAGAGACATGGAAAAG…
618	GPR161	GPR161_chr1_168106671_WT_UTR5	AGGCAAAGTGGGGAGTGAGGAAGGGAAAACAAACATTCTGAGAAGGAACTGTTCCGTCCCCCGAGCTGACAGCGCCCGCTCTTTGTTTTGTGATGACTGCTCCCTGGCCTTTTGGTTCCGAGGGAGTGCAGGGCAGCAGTGTGAAGACCTGTTTACGTCCACTCCCCACTCCCCGGGGCTGGCTTCGGGACGAATTCACTGTGGTATTAACAGAGCCCGGGACAGAGCCTGGCAGAAGGCAGATGGATGCTCGTGCCCGTCGGCTGGATGAATGAAAGGTGAGCAGCAAAGGCGATACCAGGATCGTCCACGGCGGGACTGGAGGAGGAGAATGGGACTGTGCGGAGCCTGCGGGAAGAATCTGAAAGTGTCTGTGTGATGGAGAGAGACATGGAAAAG…
625	CDKL1	CDKL1_chr14_50862928_A_G_UTR5	ACAGCAGAAGACTGCCGTGGAACCTTCCCTACTGTAGAGGAAAGTGCTGACTTTAAGCAATTTCTGCAGTCACGCCTTCCTCTTCTTTCCTTTCTCCCTCTCATTCATTCACTGACGCCGCAGCACTGATCAGCACAGACACAGAAGATGCCTCCAAGGGACCAAAGGGAATAACCGCGGTTCTGAGGACCGTGACAAACACTCATCGTTGGGTGGGGCTCTAGTGCAGTCCGTTGGTGCCAATATTTTATAAGCGACGTTTTCAAACTATGTGAAGATCCTTTCTTTTCTTTTCTTTCTTTCTTTCTTTTGAGACGGAATCTCGCTCTGTCGCCCGGGCTGGAGTGCAGTGGCGCGATCTCGGCTCACTGCAACCTGCGCCTCCCAGGTTCACGCGAT…
625	CDKL1	CDKL1_chr14_50862932_G_A_UTR5	ACAGCAGAAGACTGCCGTGGAACCTTCCCTACTGTAGAGGAAAGTGCTGACTTTAAGCAATTTCTGCAGTCACGCCTTCCTCTTCTTTCCTTTCTCCCTCTCATTCATTCACTGACGCCGCAGCACTGATCAGCACAGACACAGAAGATGCCTCCAAGGGACCAAAGGGAATAACCGCGGTTCTGAGGACCGTGACAAACACTCATCGTTGGGTGGGGCTCTAGTGCAGTCCGTTGGTGCCAATATTTTATAAGCGACGTTTTCAAACTATGTGAAGATCCTTTCTTTTCTTTTCTTTCTTTTTTTTTTTTGAGACGGAATCTCGCTCTGTCGCCCGGGCTGGAGTGCAGTGGCGCGATCTCGGCTCACTGCAACCTGCGCCTCCCAGGTTCACGCGAT…
625	CDKL1	CDKL1_chr14_50862940_G_A_UTR5	ACAGCAGAAGACTGCCGTGGAACCTTCCCTACTGTAGAGGAAAGTGCTGACTTTAAGCAATTTCTGCAGTCACGCCTTCCTCTTCTTTCCTTTCTCCCTCTCATTCATTCACTGACGCCGCAGCACTGATCAGCACAGACACAGAAGATGCCTCCAAGGGACCAAAGGGAATAACCGCGGTTCTGAGGACCGTGACAAACACTCATCGTTGGGTGGGGCTCTAGTGCAGTCCGTTGGTGCCAATATTTTATAAGCGACGTTTTCAAACTATGTGAAGATCCTTTCTTTTCTTTTTTTTCTTTCTTTTTTTTGAGACGGAATCTCGCTCTGTCGCCCGGGCTGGAGTGCAGTGGCGCGATCTCGGCTCACTGCAACCTGCGCCTCCCAGGTTCACGCGAT…
625	CDKL1	CDKL1_chr14_50862940_WT_UTR5	ACAGCAGAAGACTGCCGTGGAACCTTCCCTACTGTAGAGGAAAGTGCTGACTTTAAGCAATTTCTGCAGTCACGCCTTCCTCTTCTTTCCTTTCTCCCTCTCATTCATTCACTGACGCCGCAGCACTGATCAGCACAGACACAGAAGATGCCTCCAAGGGACCAAAGGGAATAACCGCGGTTCTGAGGACCGTGACAAACACTCATCGTTGGGTGGGGCTCTAGTGCAGTCCGTTGGTGCCAATATTTTATAAGCGACGTTTTCAAACTATGTGAAGATCCTTTCTTTTCTTTTCTTTCTTTCTTTTTTTTGAGACGGAATCTCGCTCTGTCGCCCGGGCTGGAGTGCAGTGGCGCGATCTCGGCTCACTGCAACCTGCGCCTCCCAGGTTCACGCGAT…
631	NRN1	NRN1_chr6_6007172_A_G_UTR5	AAACCCCCCTGCATCGTAGAGAGCGGGCTGGATTCTCTGTGGTGCTGATGGAGGAGGGGGAGCAGGTTGAAACAATCGAGTGGGCGCGCCAGGACTCCCCAGCTCCTGGCGGGGAAGGGAGGGGGAGCCCCTGTTCTGCGCAGGGAGGCGGCGGGGCTGGGGGGCCCCCGGAACGAGGAAGAGGCAGGGGTGACCGCTAGAATAGGAAAGTGCTCACCCCCGGGAGGCAAAATTTCGTTCAGATCGCACATTAATTGGAGATATCTGATTAATTCCAGCTTCTGATGACTATAAATGGCGATTCTCTACCAAGGTGTCTATATTAAAAAAAAAATCATTCCGTGTCATCCCCCACGTCAGGCCTGCTCGTGGGCGTGAGGCTGTACTTCCTCCGCCCCC…
631	NRN1	NRN1_chr6_6007174_G_A_UTR5	AAACCCCCCTGCATCGTAGAGAGCGGGCTGGATTCTCTGTGGTGCTGATGGAGGAGGGGGAGCAGGTTGAAACAATCGAGTGGGCGCGCCAGGACTCCCCAGCTCCTGGCGGGGAAGGGAGGGGGAGCCCCTGTTCTGCGCAGGGAGGCGGCGGGGCTGGGGGGCCCCCGGAACGAGGAAGAGGCAGGGGTGACCGCTAGAATAGGAAAGTGCTCACCCCCGGGAGGCAAAATTTCGTTCAGATCGCACATTAATTGGAGATATCTGATTAATTCCAGCTTCTGATGACTATAAATGGCGATTCTCTACCAAGGTGTCTATATTAAAAAAAAAATCATTCCGTGTCATCCCCCACGTCAGGCCTGCTCGTGGGCGTGAGGCTGTACTTCCTCCGCCCCC…
631	NRN1	NRN1_chr6_6007174_WT_UTR5	AAACCCCCCTGCATCGTAGAGAGCGGGCTGGATTCTCTGTGGTGCTGATGGAGGAGGGGGAGCAGGTTGAAACAATCGAGTGGGCGCGCCAGGACTCCCCAGCTCCTGGCGGGGAAGGGAGGGGGAGCCCCTGTTCTGCGCAGGGAGGCGGCGGGGCTGGGGGGCCCCCGGAACGAGGAAGAGGCAGGGGTGACCGCTAGAATAGGAAAGTGCTCACCCCCGGGAGGCAAAATTTCGTTCAGATCGCACATTAATTGGAGATATCTGATTAATTCCAGCTTCTGATGACTATAAATGGCGATTCTCTACCAAGGTGTCTATATTAAAAAAAAAATCATTCCGTGTCATCCCCCACGTCAGGCCTGCTCGTGGGCGTGAGGCTGTACTTCCTCCGCCCCC…
634	DHRS4L2	DHRS4L2_chr14_24439455_A_T_UTR5	ATGCTCAGTCGGGCAGCTCTCCGGGCCGGCGTGGGAGCCCGCGCTCCAAGGCCCGGTGGGGGGAGGGGCGCTCACGCAACCGCCACTGTCTGGAGCGGGCTCGCCTCTGCGGCAGCCCTCACCGCCCGGGCTTTACTGAAGCGGAGTCTAGCATGTGCGGCTGCTCCACAGCGGTGTGGGTGGCGGCGGCTCCTCTGCAGCAGCCTCGGCAGTAGGGGTCAGGGTGGCCAAGCCCACCGTGGAGCTCATCTGAGAGTTGTAAGGTACGGGACTGCCTCGGTCTTTGGGACGCCCCGTCTGGTAGCATCCCAGATCCAGCACGTTCCTTCCGGCCCTGCACCCCGGCCCGGTGCCTCACACCCCGCTACCCCATGCATCCAGACTCTAAGGCAGCCCCTG…
634	DHRS4L2	DHRS4L2_chr14_24439132_G_A_UTR5	ATGCTCAGTCGGGCAGCTCTCCGGGCCGGCGTGGGAGCCCGCGCTCCAAAGCCCGGTGGGGGGAGGGGCGCTCACGCAACCGCCACTGTCTGGAGCGGGCTCGCCTCTGCGGCAGCCCTCACCGCCCGGGCTTTACTGAAGCGGAGTCTAGCATGTGCGGCTGCTCCACAGCGGTGTGGGTGGCGGCGGCTCCTCTGCAGCAGCCTCGGCAGTAGGGGTCAGGGTGGCCAAGCCCACCGTGGAGCTCATCTGAGAGTTGTAAGGTACGGGACTGCCTCGGTCTTTGGGACGCCCCGTCTGGTAGCATCCCAGATCCAGCACGTTCCTTCCGGCCCTGCACCCCGGCCCGGTGCCTCACACCCCGCTACCCCAAGCATCCAGACTCTAAGGCAGCCCCTG…
634	DHRS4L2	DHRS4L2_chr14_24439174_G_A_UTR5	ATGCTCAGTCGGGCAGCTCTCCGGGCCGGCGTGGGAGCCCGCGCTCCAAGGCCCGGTGGGGGGAGGGGCGCTCACGCAACCGCCACTGTCTAGAGCGGGCTCGCCTCTGCGGCAGCCCTCACCGCCCGGGCTTTACTGAAGCGGAGTCTAGCATGTGCGGCTGCTCCACAGCGGTGTGGGTGGCGGCGGCTCCTCTGCAGCAGCCTCGGCAGTAGGGGTCAGGGTGGCCAAGCCCACCGTGGAGCTCATCTGAGAGTTGTAAGGTACGGGACTGCCTCGGTCTTTGGGACGCCCCGTCTGGTAGCATCCCAGATCCAGCACGTTCCTTCCGGCCCTGCACCCCGGCCCGGTGCCTCACACCCCGCTACCCCAAGCATCCAGACTCTAAGGCAGCCCCTG…
634	DHRS4L2	DHRS4L2_chr14_24439291_G_T_UTR5	ATGCTCAGTCGGGCAGCTCTCCGGGCCGGCGTGGGAGCCCGCGCTCCAAGGCCCGGTGGGGGGAGGGGCGCTCACGCAACCGCCACTGTCTGGAGCGGGCTCGCCTCTGCGGCAGCCCTCACCGCCCGGGCTTTACTGAAGCGGAGTCTAGCATGTGCGGCTGCTCCACAGCGGTGTGGGTGGCGGCGGCTCCTCTGCAGCAGCCTCGTCAGTAGGGGTCAGGGTGGCCAAGCCCACCGTGGAGCTCATCTGAGAGTTGTAAGGTACGGGACTGCCTCGGTCTTTGGGACGCCCCGTCTGGTAGCATCCCAGATCCAGCACGTTCCTTCCGGCCCTGCACCCCGGCCCGGTGCCTCACACCCCGCTACCCCAAGCATCCAGACTCTAAGGCAGCCCCTG…
634	DHRS4L2	DHRS4L2_chr14_24439174_WT_UTR5	ATGCTCAGTCGGGCAGCTCTCCGGGCCGGCGTGGGAGCCCGCGCTCCAAGGCCCGGTGGGGGGAGGGGCGCTCACGCAACCGCCACTGTCTGGAGCGGGCTCGCCTCTGCGGCAGCCCTCACCGCCCGGGCTTTACTGAAGCGGAGTCTAGCATGTGCGGCTGCTCCACAGCGGTGTGGGTGGCGGCGGCTCCTCTGCAGCAGCCTCGGCAGTAGGGGTCAGGGTGGCCAAGCCCACCGTGGAGCTCATCTGAGAGTTGTAAGGTACGGGACTGCCTCGGTCTTTGGGACGCCCCGTCTGGTAGCATCCCAGATCCAGCACGTTCCTTCCGGCCCTGCACCCCGGCCCGGTGCCTCACACCCCGCTACCCCAAGCATCCAGACTCTAAGGCAGCCCCTG…
638	MEIS2	MEIS2_chr15_37391823_delA_UTR5	TTTAAAGAGAGAGGATCGTATTATAGATACCGCGGGGGCAAAGCTAAAAAAGGGGGGAGGGGGGAGGAAAAAATTCAAGAAGCAGAAACCCCTCGCGGAGTTTTACTGGAAGAAAAAAACGGGTCTGAAAGATTCCTCCTCTTCATCATCATCAACCATCATTCATTCACTACCTTGACATTCCGGGCTTTGATTGACAGCTGGAGTGGCAAAAAGCCATGAAACACGACAGTTCGGTTACATGTGGGCTGCTGACGGGCCGCTCGTAACCTTCAGTTCGGGGGCTTGACAATTTTTTTCTTCTTTTTCTTCTTTTTCTTTTCTTTCTTTTTTTTTCCAACTGAGGGGAAGAGAAGAGAAAGAGGGGGAAAGGAGGACCGGTGGAGGAGGAGGAGGAAG…
639	C1orf186	C1orf186_chr1_206288380_C_T_UTR5	ATTGTATAGAAGAACATTGTGAAACTCCCTGCCCTGTTCTGTTTCTCTCTGACCACCGGTGCATGCAGCCCCTGTCACATACCGCCTGCTTGCTCAAATCAATCATGACCCTTTCATGTGAAATCTTTAGTATTGTGAGCCCTTAAAAGGGACGGAAATTGTGCATTCGGGGAGCTCGGATTTTAAGGCAGTAGCCTGCTGATGCTCCCAGCTGAATAAAGCCCTTCCTTCTACAATTTGGTGTCTGAGGGGTTTTGTCTGCGGCTCATCCTGCTACATTTCTTGGTTCCCTGACCAGGAAACGAGGTAACTGATGGACAGCCGAGGCAGCCCCTTAGGCGGCTTAGGCCTCCCCTGTGGAGCATCCCTGAGGCGGACTCCGGCCAGCCCGAGTGACGC…
639	C1orf186	C1orf186_chr1_206288214_G_T_UTR5	ATTGTATAGAAGAACATTGTGAAACTCCCTGCCCTGTTCTGTTTCTCTCTGACCACCGGTGCATGCAGCCCCTGTCACATACCGCCTGCTTGCTCAAATCAATCATGACCCTTTCATGTGAAATCTTTAGTATTGTGAGCCCTTAAAAGGGACGGAAATTGTGCATTCGGGGAGCTCGGATTTTAAGGCAGTAGCCTGCTGATGCTCCCAGCTGAATAAAGCCCTTCCTTCTACAATTTGGTGTCTGAGGGGTTTTGTCTGCGGCTCGTCCTGCTACATTTCTTGGTTCCCTGACCAGGAAACGAGGTAACTGATGGACAGCCGAGGCAGCCCCTTAGGCGGCTTAGGCCTCCCCTGTGGAGCATCCCTGAGGCGGACTCCGGCCAGCCCGAGTGACGC…
639	C1orf186	C1orf186_chr1_206288214_WT_UTR5	ATTGTATAGAAGAACATTGTGAAACTCCCTGCCCTGTTCTGTTTCTCTCTGACCACCGGTGCATGCAGCCCCTGTCACATACCGCCTGCTTGCTCAAATCAATCATGACCCTTTCATGTGAAATCTTTAGTATTGTGAGCCCTTAAAAGGGACGGAAATTGTGCATTCGGGGAGCTCGGATTTTAAGGCAGTAGCCTGCTGATGCTCCCAGCTGAATAAAGCCCTTCCTTCTACAATTTGGTGTCTGAGGGGTTTTGTCTGCGGCTCGTCCTGCTACATTTCTTGGTTCCCTGACCAGGAAACGAGGTAACTGATGGACAGCCGAGGCAGCCCCTTAGGCGGCTTAGGCCTCCCCTGTGGAGCATCCCTGAGGCGGACTCCGGCCAGCCCGAGTGACGC…
639	MEIS2	MEIS2_chr15_37391823_WT_UTR5	TTTAAAGAGAGAGGATCGTATTATAGATACCGCGGGGGCAAAGCTAAAAAAGGGGGGAGGGGGGAGGAAAAAATTCAAGAAGCAGAAACCCCTCGCGGAGTTTTACTGGAAGAAAAAAACGGGTCTGAAAGATTCCTCCTCTTCATCATCATCAACCATCATTCATTCACTACCTTGACATTCCGGGCTTTGATTGACAGCTGGAGTGGCAAAAAGCCATGAAACACGACAGTTCGGTTACATGTGGGCTGCTGACGGGCCGCTCGTAACCTTCAGTTCGGGGGCTTGACAATTTTTTTCTTCTTTTTCTTCTTTTTCTTTTCTTTCTTTTTTTTTCCAACTGAGGGGAAGAGAAGAGAAAGAGGGGGAAAGGAGGACCGGTGGAGGAGGAGGAGGAAG…
641	TLR5	TLR5_chr1_223316567_C_A_UTR5	GGTTTTCAGGAGCCCGAGCGAGGGCGCCGCTTTTGCGTCCGGGAGGAGCCAACCGTGTCGCAGGCGGCGCGGGGAGGCGTCCCAGAGTCTCACTCTGCCGCCCAGGCTGGACTGCAGTGACACAATCTCGGCTGACTGCAACCACTGCCTCCAGGGTTCAAGCGATTCTCTTGCCTCAGCCTCCCAAGTAGCTGGGATTACAGATTGATGTTCATGTTCCTGACACTACTACAAGATTCATACTCCTGATGCTACTGACAACGTGGCTTCTCCACAGTCACCAAACCAGGGATGCTATACTGGACTTCCCTACTCTCATCTGCTCCAGCCCCCTGACCTTATAGTTGCCCAGCTTTCCTGGCAATTGACTTTGCCCATCAATACACAGGATTTAGCATC…
641	TLR5	TLR5_chr1_223308145_T_G_UTR5	GGTTTTCAGGAGCCCGAGCGAGGGCGCCGCTTTTGCGTCCGGGAGGAGCCAACCGTGGCGCAGGCGGCGCGGGGAGGCGTCCCAGAGTCTCACTCTGCCGCCCAGGCTGGACTGCAGTGACACAATCTCGGCTGACTGCAACCACTGCCTCCAGGGTTCAAGCGATTCTCTTGCCTCAGCCTCCCAAGTAGCTGGGATTACAGATTGATGTTCATGTTCCTGACACTACTACAAGATTCATACTCCTGATGCTACTGACAACGTGGCTTCTCCACAGTCACCAAACCAGGGATGCTATACTGGACTTCCCTACTCTCATCTGCTCCAGCCCCCTGACCTTATAGTTGCCCCGCTTTCCTGGCAATTGACTTTGCCCATCAATACACAGGATTTAGCATC…
641	TLR5	TLR5_chr1_223308145_WT_UTR5	GGTTTTCAGGAGCCCGAGCGAGGGCGCCGCTTTTGCGTCCGGGAGGAGCCAACCGTGGCGCAGGCGGCGCGGGGAGGCGTCCCAGAGTCTCACTCTGCCGCCCAGGCTGGACTGCAGTGACACAATCTCGGCTGACTGCAACCACTGCCTCCAGGGTTCAAGCGATTCTCTTGCCTCAGCCTCCCAAGTAGCTGGGATTACAGATTGATGTTCATGTTCCTGACACTACTACAAGATTCATACTCCTGATGCTACTGACAACGTGGCTTCTCCACAGTCACCAAACCAGGGATGCTATACTGGACTTCCCTACTCTCATCTGCTCCAGCCCCCTGACCTTATAGTTGCCCAGCTTTCCTGGCAATTGACTTTGCCCATCAATACACAGGATTTAGCATC…
643	NR1H4	NR1H4_chr12_100867607_A_C_UTR5	TCTATGTTTATATCATTTAGCAGGGAAGGATTGTTAATGACTAATCTGTGTCCATGCGGCACAGAGCCAAGGAAGAGATGCTGCTGCTAGCCCAGAAGGCCGCCTGTGATCATGCACAGTACACTGGAACTCTCTCCTCCTCCTCACCTCATTGTCTCCCCGACTTATCCTAATGCGAAATTGGATTCTGAGCATTTGTAGCAAAATCGCTGGGATCTGGAGAGGAAGACTCAGTCCAGAATCCTCCCAGGGCCTTGAAAGTCCATCTCTGACCCAAAACAATCCAAACTTTAGCTCTGTCGTCCAGGCTGGAATGCAGTGGCATGATCAGAGTTCACTGCAGCCTCGACCTCCCAGGCTCAAGTGATCCTCCTGCTTCAACTTCCCAAGTAGCTTGGC…
643	NR1H4	NR1H4_chr12_100867798_C_A_UTR5	TCTATGTTTATATCATTTAGCAGGGAAGGATTGTTAATGACTAATCTGTGTCCATGAGGCACAGAGCCAAGGAAGAGATGCTGCTGCTAGCCCAGAAGGCCGCCTGTGATCATGCACAGTACACTGGAACTCTCTCCTCCTCCTCACCTCATTGTCTCCCCGACTTATCCTAATGCGAAATTGGATTCTGAGCATTTGTAGCAAAATCGCTGGGATCTGGAGAGGAAGACTCAGTCCAGAATCCTCCAAGGGCCTTGAAAGTCCATCTCTGACCCAAAACAATCCAAACTTTAGCTCTGTCGTCCAGGCTGGAATGCAGTGGCATGATCAGAGTTCACTGCAGCCTCGACCTCCCAGGCTCAAGTGATCCTCCTGCTTCAACTTCCCAAGTAGCTTGGC…
643	NR1H4	NR1H4_chr12_100867798_WT_UTR5	TCTATGTTTATATCATTTAGCAGGGAAGGATTGTTAATGACTAATCTGTGTCCATGAGGCACAGAGCCAAGGAAGAGATGCTGCTGCTAGCCCAGAAGGCCGCCTGTGATCATGCACAGTACACTGGAACTCTCTCCTCCTCCTCACCTCATTGTCTCCCCGACTTATCCTAATGCGAAATTGGATTCTGAGCATTTGTAGCAAAATCGCTGGGATCTGGAGAGGAAGACTCAGTCCAGAATCCTCCCAGGGCCTTGAAAGTCCATCTCTGACCCAAAACAATCCAAACTTTAGCTCTGTCGTCCAGGCTGGAATGCAGTGGCATGATCAGAGTTCACTGCAGCCTCGACCTCCCAGGCTCAAGTGATCCTCCTGCTTCAACTTCCCAAGTAGCTTGGC…
647	ZNF470	ZNF470_chr19_57079088_G_C_UTR5	GAGAAGGGAGGTCTGGGCGGCAGCGGCCGAGGCTGGACTGCGGCGGTGTCCTGGTTCCTGTGTGGGCGGCGGGCGTGAGCGTGCGCGTGTGGCCTGGTGGCTGTGAGTGCCCATACGTGGTGAGCGTGCGGTGCTGTGCTGAGGAGGGGCGAGCGCGCGATGGCCCGGTGTGTGACTCTCCGGTGCGTGGCCGCGAATCTGCGCCTGCGTGCATGGCCCGGCGGCGTGCGGAAGGCGGTGTGTGTTGGAATGAGTGAAGCACTTTAAGTGGCCAAGAGCAGGAAACCCGGCCGTTACCCCGTTCTCCCCTGTATCGACTGCGTAGAGCCCAGTGTGGGCAAAGTCCTAGAGCCCGGGGAAGTTGCCCGGGCGGGGCAGCCTCGGCTGAAGCATTTCCTG…
647	ZNF470	ZNF470_chr19_57080129_G_T_UTR5	GAGAAGGGAGGTCTGGGCGGCAGCGGCCGAGGCTGGACTGCGGCGGTGTCCTGGTTCCTGTGTGGGCGGCGGGCGTGAGCGTGCGCGTGTGGCCTGGTGGCTGTGAGTGCCCATACGTGGTGAGCGTGCGGTGCTGTGCTGAGGAGGGGCGAGCGCGCGATGGCCCGGTGTGTGACTGTCCGGTGCGTGGCCGCGAATCTGCGCCTGCGTGCATGGCCCGGCGGCGTGCGGAAGGCGGTGTGTGTTGGAATGAGTGAAGCACTTTAAGTGGCCAAGAGCAGGAAACCCGGCCGTTACCCCGTTCTCCCCTGTATCGACTGCGTAGAGCCCAGTGTGGGCAAAGTCCTAGAGCCCGGGGAAGTTGCCCGGGCGGGGCAGCCTCGGCTGAAGCATTTCCTG…
647	ZNF470	ZNF470_chr19_57080129_WT_UTR5	GAGAAGGGAGGTCTGGGCGGCAGCGGCCGAGGCTGGACTGCGGCGGTGTCCTGGTTCCTGTGTGGGCGGCGGGCGTGAGCGTGCGCGTGTGGCCTGGTGGCTGTGAGTGCCCATACGTGGTGAGCGTGCGGTGCTGTGCTGAGGAGGGGCGAGCGCGCGATGGCCCGGTGTGTGACTGTCCGGTGCGTGGCCGCGAATCTGCGCCTGCGTGCATGGCCCGGCGGCGTGCGGAAGGCGGTGTGTGTTGGAATGAGTGAAGCACTTTAAGTGGCCAAGAGCAGGAAACCCGGCCGTTACCCCGTTCTCCCCTGTATCGACTGCGTAGAGCCCAGTGTGGGCAAAGTCCTAGAGCCCGGGGAAGTTGCCCGGGCGGGGCAGCCTCGGCTGAAGCATTTCCTG…
663	RAB17	RAB17_chr2_238499393_C_A_UTR5	ATCAGCCCAGGATCTGACCCTGGACTGGCTCACACTCAGTTGCCTCTGGCCAGTGCAGGGCTCAGCCAGGGATGGCTTCTAGCTGACAGTGGGAGGAATTAATTCATCTGACCGGAATATTCTTTTCTCTTCTGGGCTGTTGGTTTTTCAAGTGCAACAAAGATTCCATACAGCTCCAAGGAAGGAGCCAAGAAAAACATTCTGTGCCAAAGTGAGATCCTGGAAGTGAAACCCCGGAATAAAGCTGAAAAACGGGCTCCAGTTGGGTGCCAGGAAATGCAGGACTGGAATGTGACTTGACTTCCGGCAGCGCGCAGGTGCTCCCGGGTCACCTGCTTTGAGGTCCAGCCTCCTGCCCTGCCTCAGGTGACCACATTACCACTGTGGACTTTGCCCTGA…
663	RAB17	RAB17_chr2_238499582_G_A_UTR5	ATCAGCCCAGGATCTGACCCTGGACTGGCTCACACTCAGTTGCCTCTGGCCAGTGCAGGGCTCAGCCAGGGATGGCTTCTAGCTGACAGTGGGAGGAATTAATTCATCTGACCGGAATATTCTTTTCTCTTCTGGGCTGTTGGTTTTTCAAGTGCAACAAAGATTCCATACAGCTCCAAGGAAGGAGTCAAGAAAAACATTCTGTGCCAAAGTGAGATCCTGGAAGTGAAACCCCGGAATAAAGCTGAAAAACGGGCTCCAGTTGGGTGCCAGGAAATGCAGGACTGGAATGTGACTTGACTTCCGGCAGCGCGCAGGTGCTCCCGGGTCACCTGCTTTGAGGTCCAGCCTCCTGCCCTGCCTCAGGTGACCACATGACCACTGTGGACTTTGCCCTGA…
663	RAB17	RAB17_chr2_238499582_WT_UTR5	ATCAGCCCAGGATCTGACCCTGGACTGGCTCACACTCAGTTGCCTCTGGCCAGTGCAGGGCTCAGCCAGGGATGGCTTCTAGCTGACAGTGGGAGGAATTAATTCATCTGACCGGAATATTCTTTTCTCTTCTGGGCTGTTGGTTTTTCAAGTGCAACAAAGATTCCATACAGCTCCAAGGAAGGAGCCAAGAAAAACATTCTGTGCCAAAGTGAGATCCTGGAAGTGAAACCCCGGAATAAAGCTGAAAAACGGGCTCCAGTTGGGTGCCAGGAAATGCAGGACTGGAATGTGACTTGACTTCCGGCAGCGCGCAGGTGCTCCCGGGTCACCTGCTTTGAGGTCCAGCCTCCTGCCCTGCCTCAGGTGACCACATGACCACTGTGGACTTTGCCCTGA…
680	HHIP	HHIP_chr4_145567497_C_T_UTR5	GGCCGCCGGGGCCCGGGGGACGCGCTCGCGCGGGGGCCGCCCCCTCCCCTTCCCTCCACCCTGGGCGGGGGCGCGCGAGAAGCGGTGACGTCAAGGGGCGCGCTGTGGCAGCACCTCCCCGCGCGCTAGTTAAAAAGAAGAAGAAAAGAGGGAACGAAACATGAGAGGCTGTGTGAGAAGCTGCAGCCGCCGGCAGAGGAGACCTCAGCATCATCTAGAGCCCAGCGCTGGCCCTGCCTCCGCCTGCCCCGCCGCCGCCGTCGCCGTTTCTGTTCCTGCTACTGTCCCACCTAAACAACTCCCGTTACACGGACAAGTGAACATCTGTGGCTGTCCTCTCCTTTTCTTCTTCCTCTTCCAACTCCTTCTCCTCCTCCCACTTCCCAGCCGCAGCAGAAA…
680	HHIP	HHIP_chr4_145567753_G_A_UTR5	GGCCGCCGGGGCCCGGGGGACGCGCTCGCGCGGGGGCCGCCCCCTCCCCTTCCCTCCACCCTGGGCGGGGGCGCGCGAGAAGCGGTGACGTCAAGGGGCGCGCTGTGGCAGCACCTCCCCGCGCGCTAGTTAAAAAGAAGAAGAAAAGAGGGAACGAAACATGAGAGGCTGTGTGAGAAGCTGCAGCCGCCGGCAGAGGAGACCTCAGCATCATCTAGAGCCCAGCGCTGGCCCTGCCTCCGCCTGCCCCGCCGCCGCCGTCGCCGTTTCTGTTCCTGCTACTGTCCCACCTAAACAACTCCCGTTACACGGACAAGTGAACATCTGTGGCTGTCCTCTCCTTTTCTTCCTCCTCTTCCAACTCCTTCTCCTCCTCCCACTTCCCAGCCGCAGCAGAAA…
680	HHIP	HHIP_chr4_145567753_WT_UTR5	GGCCGCCGGGGCCCGGGGGACGCGCTCGCGCGGGGGCCGCCCCCTCCCCTTCCCTCCACCCTGGGCGGGGGCGCGCGAGAAGCGGTGACGTCAAGGGGCGCGCTGTGGCAGCACCTCCCCGCGCGCTAGTTAAAAAGAAGAAGAAAAGAGGGAACGAAACATGAGAGGCTGTGTGAGAAGCTGCAGCCGCCGGCAGAGGAGACCTCAGCATCATCTAGAGCCCAGCGCTGGCCCTGCCTCCGCCTGCCCCGCCGCCGCCGTCGCCGTTTCTGTTCCTGCTACTGTCCCACCTAAACAACTCCCGTTACACGGACAAGTGAACATCTGTGGCTGTCCTCTCCTTTTCTTCCTCCTCTTCCAACTCCTTCTCCTCCTCCCACTTCCCAGCCGCAGCAGAAA…
695	PDE1C	PDE1C_chr7_32110079_C_T_UTR5	AGCAAGAAAACATCAAGAGTTTTTGAGTGTGGTGTGTGGTTCCCTTCGTCCCCATCAGTCGCTTCAATATTTCAAAATGGATCCGGTTCTGTGGCGGGTGCGAGAGTGAGGCTGTGGGGGACCTCCAGGCCCAACCTCCGCGAAGCCTCGCGGCTTCTGCGTGCCCTGGCCCCGGGAGGATAAGGATTTCCCTTCCCTCCTACTTGCGCGCGGAGCCGAGCTCTTGTTGAGGTGAGGGTTCCGGAAGCCCACGCAGCTCCGCAGGTCGGTGGTGGCCGCGGCTGCCCTGCGGGGGTGAGTGTGCCCGGCCGGGGTCGGAGCCCAGCGTGTGCCCGGCAGACGGCGGTGCCCGCGCGCCCCTCCCTCCGCGCCCGCGGTGACAGCCCAGACACCAGCCCG…
695	PDE1C	PDE1C_chr7_32110807_G_A_UTR5	AGCAAGAAAACATCAAGAGTTTTTGAGTGTGGTGTGTGGTTCCCTTCGTCCCCATCAGTCGCTTCAATATTTCAAAATGGATCCGGTTCTGTGGCGGGTGCGAGAGTGAGGCTGTGGGGGACCTCCAGGCCCAACCTCCGCGAAGCCTCGCGGCTTCTGCGTGCCCTGGCCCCGGGAGGATAAGGATTTCCCTTCCCTCCTACTTGCGCGCGGAGCCGAGCTCTTGTTGAGGTGAGGGTTCTGGAAGCCCACGCAGCTCCGCAGGTCGGTGGTGGCCGCGGCTGCCCTGCGGGGGTGAGTGTGCCCGGCCGGGGTCGGAGCCCAGCGTGTGCCCGGCAGACGGCGGTGCCCGCGCGCCCCTCCCTCCGCGCCCGCGGTGACAGCCCAGACACCAGCCCG…
695	PDE1C	PDE1C_chr7_32110807_WT_UTR5	AGCAAGAAAACATCAAGAGTTTTTGAGTGTGGTGTGTGGTTCCCTTCGTCCCCATCAGTCGCTTCAATATTTCAAAATGGATCCGGTTCTGTGGCGGGTGCGAGAGTGAGGCTGTGGGGGACCTCCAGGCCCAACCTCCGCGAAGCCTCGCGGCTTCTGCGTGCCCTGGCCCCGGGAGGATAAGGATTTCCCTTCCCTCCTACTTGCGCGCGGAGCCGAGCTCTTGTTGAGGTGAGGGTTCCGGAAGCCCACGCAGCTCCGCAGGTCGGTGGTGGCCGCGGCTGCCCTGCGGGGGTGAGTGTGCCCGGCCGGGGTCGGAGCCCAGCGTGTGCCCGGCAGACGGCGGTGCCCGCGCGCCCCTCCCTCCGCGCCCGCGGTGACAGCCCAGACACCAGCCCG…
704	ZIC1	ZIC1_chr3_147127305_C_A_UTR5	CTATCAGTCTCGCGCTCACCGCCCGGCTGAGGAGGTGAAAGTTTCTCCCCAGGAAGATAAACCGCAAAAGACAATATTGTGCATGATTTGCGCCTTTTCTTTGGCTTTTTCTTTCTTTCTTCACACCCCCACCCACTTTTTTTTTTTTCAAAAAGCAGAGAGGGAAAAACGGAGAGTGAAGGAGCGAGGAGGCGAGCGTGAGAGAAAGGAGAGAGAGAGAAAAGAAAGGGCGAGGGGCTAGTGGAGAAGTAAGGAGGGGCGCGCTGCGCGAGGCGGAGAGAGGGCGAAGCAGTCGCGGCACTGGCGCTCACATTCCTCTATGCTACAAATCCAGGAGGAAGTTTTTTTTTAGGGGGCTGAGATGCTCCATGCCTTTCCCCGGGCAGCCTTGACGCGCGG…
704	ZIC1	ZIC1_chr3_147127745_T_C_UTR5	CTATCAGTCTCGCGCTCACCGCCCGGCTGAGGAGGTGAAAGTTTCTCCCCAGGAAGATAAACCGCAAAAGACAATATTGTGCATGATTTGCGCCTTTTCTTTGGCTTTTTCTTTCTTTCTTCACCCCCCCACCCACTTTTTTTTTTTTCAAAAAGCAGAGAGGGAAAAACGGAGAGTGAAGGAGCGAGGAGGCGAGCGTGAGAGAAAGGAGAGAGAGAGAAAAGAAAGGGCGAGGGGCTAGTGGAGAAGTAAGGAGGGGCGCGCTGCGCGAGGCGGAGAGAGGGCGAAGCAGTCGCGGCACTGGCGCTCACATTCCTCTATGCTACAAATCCAGGAGGAAGTTTTTTTTTAGGGGGCTGAGATGCTCCATGCCTTTCCCCGGGCAGCCTTGACGCGCGG…
704	ZIC1	ZIC1_chr3_147127745_WT_UTR5	CTATCAGTCTCGCGCTCACCGCCCGGCTGAGGAGGTGAAAGTTTCTCCCCAGGAAGATAAACCGCAAAAGACAATATTGTGCATGATTTGCGCCTTTTCTTTGGCTTTTTCTTTCTTTCTTCACCCCCCCACCCACTTTTTTTTTTTTCAAAAAGCAGAGAGGGAAAAACGGAGAGTGAAGGAGCGAGGAGGCGAGCGTGAGAGAAAGGAGAGAGAGAGAAAAGAAAGGGCGAGGGGCTAGTGGAGAAGTAAGGAGGGGCGCGCTGCGCGAGGCGGAGAGAGGGCGAAGCAGTCGCGGCACTGGCGCTCACATTCCTCTATGCTACAAATCCAGGAGGAAGTTTTTTTTTAGGGGGCTGAGATGCTCCATGCCTTTCCCCGGGCAGCCTTGACGCGCGG…
710	ELMO1	ELMO1_chr7_37393115_C_A_UTR5	ATAAACGCAGGTCACCTGAGCCAGTAGCAGCAACCTGGGTCCCCTTCCACGCTGTGGAATCTTTGTTTTTTTTTCACTGCTCGCAATAAATCTTGCTGCTGCTTATTATTTGGGTCCGTGTTACCTTTATGAGCTGTAGCACTCACCGCGAAGGTTTTCAGCTTCGCTATTCACTCTTGAAGCCAGCGAGACCACGAACCCACCGGGAGGAAGAAACAACTCCGGACGCGCCACCTTTAAGAGCTGTAACACTAACGGTGAAAGTCTGCGGTATCACTCCTGAAGTCAGGGAGACCACGAACCCCCCAGAAGAAACTCCGGACGCATCTGAACATCTGAAGGAACAAACTCTGGACACACCATCTTTAAGAACTGAAACACCGCGACAGTTCGCTGCTT…
710	ELMO1	ELMO1_chr7_37392738_G_T_UTR5	ATAAACGCAGGTCACCTGAGCCAGTAGCAGCAACCTGGGTCCCCTTCCACGCTGTGGAATCTTTGTTTTTTTTTCACTGCTCGCAATAAATCTTGCTGCTGCTTATTATTTGGGTCCGTGTTACCTTTATGAGCTGTAGCACTCACCGCGAAGGTTTGCAGCTTCGCTATTCACTCTTGAAGCCAGCGAGACCACGAACCCACCGGGAGGAAGAAACAACTCCGGACGCGCCACCTTTAAGAGCTGTAACACTAACGGTGAAAGTCTGCGGTATCACTCCTGAAGTCAGGGAGACCACGAACCCCCCAGAAGAAACTCCGGACGCATCTGAACATCTGAAGGAACAAACTCTGGACACACCATCTTTAAGAACTGAAACACCGCGACAGTTCGCTGCTT…
710	ELMO1	ELMO1_chr7_37392738_WT_UTR5	ATAAACGCAGGTCACCTGAGCCAGTAGCAGCAACCTGGGTCCCCTTCCACGCTGTGGAATCTTTGTTTTTTTTTCACTGCTCGCAATAAATCTTGCTGCTGCTTATTATTTGGGTCCGTGTTACCTTTATGAGCTGTAGCACTCACCGCGAAGGTTTGCAGCTTCGCTATTCACTCTTGAAGCCAGCGAGACCACGAACCCACCGGGAGGAAGAAACAACTCCGGACGCGCCACCTTTAAGAGCTGTAACACTAACGGTGAAAGTCTGCGGTATCACTCCTGAAGTCAGGGAGACCACGAACCCCCCAGAAGAAACTCCGGACGCATCTGAACATCTGAAGGAACAAACTCTGGACACACCATCTTTAAGAACTGAAACACCGCGACAGTTCGCTGCTT…
715	ARAP1	ARAP1_chr11_72433012_G_C_UTR5	ACTTTTCGCTTTCTCAGTGTTTTCAGGAAGTGTGTGTGTTGGCCACGGCTGCAGGAGGTGGGGGAGACACAAAGCAGGAAGCCTCCGGGAGACCAGAGCTGGGTGCAGACATACACATACAGAGTCACACACACTCACACACACTCTCTCTCTCTCTCCCTCTGTCTTTCTCTCTCTCTCTCTCTCTGTCCTTTCCTCCTGGACAGATCCACAGTTATACACAGAAACAAACACACACGCACGTAGAGAAGTGATTCACAAACACTTAAAGACATAAATCACAGGTGCAAAGCCATACCTGGGCTCAAAAACCTCCAAGAGAACGCAGCCTCAGACCCACCCAGGGGCCAGGGGCCAGGCTGTTTGCGAGAGCAGCCCAGGCGGGACCCAGGCTTGCAC…
715	ARAP1	ARAP1_chr11_72433243_T_A_UTR5	ACTTTTCGCTTTCTCAGTGTTTTCAGGAAGTGTGTGTGTTGGCCACGGCTGCAGGAGGTGGGGGAGACACAAAGCAGGAAGCCTCCGGGAGACCAGAGCTGGGTGCAGACATACACATACAGAGTCACACACACTCACACACTCTCTCTCTCTCTCTCCCTCTGTCTTTCTCTCTCTCTCTCTCTCTGTCCTTTCCTCCTGGACAGATCCACAGTTATACACAGAAACAAACACACACGCACGTAGAGAAGTGATTCACAAACACTTAAAGACATAAATCACAGGTGCAAAGCCATACCTGGGCTCAAAAACCTCCAAGAGAACGCAGCCTCAGACCCACCCAGGGGCCAGGGGCCAGGCTGTTTGCGAGACCAGCCCAGGCGGGACCCAGGCTTGCAC…
715	ARAP1	ARAP1_chr11_72433243_WT_UTR5	ACTTTTCGCTTTCTCAGTGTTTTCAGGAAGTGTGTGTGTTGGCCACGGCTGCAGGAGGTGGGGGAGACACAAAGCAGGAAGCCTCCGGGAGACCAGAGCTGGGTGCAGACATACACATACAGAGTCACACACACTCACACACACTCTCTCTCTCTCTCCCTCTGTCTTTCTCTCTCTCTCTCTCTCTGTCCTTTCCTCCTGGACAGATCCACAGTTATACACAGAAACAAACACACACGCACGTAGAGAAGTGATTCACAAACACTTAAAGACATAAATCACAGGTGCAAAGCCATACCTGGGCTCAAAAACCTCCAAGAGAACGCAGCCTCAGACCCACCCAGGGGCCAGGGGCCAGGCTGTTTGCGAGACCAGCCCAGGCGGGACCCAGGCTTGCAC…
716	SVIL	SVIL_chr10_29946996_C_G_UTR5	AGAGCGCCTGGCGGCCGACACCCGGGGGCCCTACAATTAATACCGGGCGCCTGCCCGCTGGCCGGGACTCGCGCGCCGGCTCTCGGGGACGGAGGCGCCCGGTCCGCCCTGACGAGCTCGCCACTGGCTCTGCTCCGGCGGCGACGGCGACAGTGGCCCTGGCCGACTTTCCCGGGGCCCACACCTCCTCGAGAGCCAGCTTGGGCAGGGGACGGTGCCGCACCACCAAGGCCCCGCGCTAGTGTGCACCCCCGGCCCGGGCCCGGCAGGTGGGCGAGGAGGGCGGGCGCAGTCGGGCTCTGCAGGAGCGCGCGGAGATTCTGGCTACATTGGAGATTGGTTGCTTTCTAAAACTGAAGGAGAAGCCCATGAAGAGATGGTGGATTCTCACTGAGTTTT…
716	SVIL	SVIL_chr10_29946996_WT_UTR5	AGAGCGCCTGGCGGCCGACACCCGGGGGCCCTACAATTAATACCGGGCGCCTGCCCGCTGGCCGGGACTCGCGCGCCGGCTCTCGGGGACGGAGGCGCCCGGTCCGCCCTGACGAGCTCGCCACTGGCTCTGCTCCGGCGGCGACGGCGACAGTGGCCCTGGCCGACTTTCCCGGGGCCCACACCTCCTCGAGAGCCAGCTTGGGCAGGGGACGGTGCCGCACCACCAAGGCCCCGCGCTAGTGTGCACCCCCGGCCCGGGCCCGGCAGGTGGGCGAGGAGGGCGGGCGCAGTCGGGCTCTGCAGGAGCGCGCGGAGATTCTGGCTACATTGGAGATTGGTTGCTTTCTAAAACTGAAGGAGAAGCCCATGAAGAGATGGTGGATTCTCACTGAGTTTT…
725	LDLRAD4	LDLRAD4_chr18_13218857_A_T_UTR5	GAGCTCCCGGCATTGGCTGGGAAGTCGATTGTCTGGGGCTGCTGCTGTTGCACTTAGGCTGGGTCTCCGAGCCCCGGAGGAAGCAGGCGTGTGTTGAATTTCTCTCTGCCCCTCACCTTGGAATAAACTGGAAGCGACAAGCACCCAGCCCGGCCCGGCACTTGCCTTTGTGAAGGGGTCTGCCCTGCACAGCCTTTAGGAAGCTTCCTCGGGACCCCTTCCCGGTGCGCCGCCCCGGGTGGGCCTGGGGGCGCGCCCTCGGTTCAAGCTCTACGTTCGTGACATCAAACCTCCTGTTGGGCCATTTCCGAGAACTCCCATCAGTTTCTGTATAGTGTAAAAGTTTCAGAGGCGGAGCACAGAGAGCTGCGGCTGGGACAAGGAGCACCCGCGTGCAGG…
725	LDLRAD4	LDLRAD4_chr18_13218983_G_A_UTR5	GAGCTCCCGGCATTGGCTGGGAAGTCGATTGTCTGGGGCTGCTGCTGTTGCACTTAGGCTGGGTCTCCGAGCCCCGGAGGAAGCAGGCGTGTGTTGAATTTCTCTCTGCCCCTCACCTTGGAATAAACAGGAAGCGACAAGCACCCAGCCCGGCCCGGCACTTGCCTTTGTGAAGGGGTCTGCCCTGCACAGCCTTTAGGAAGCTTCCTCGGGACCCCTTCCCGGTGCGCCGCCCCGGGTGGGCCTGGGGGCGCACCCTCGGTTCAAGCTCTACGTTCGTGACATCAAACCTCCTGTTGGGCCATTTCCGAGAACTCCCATCAGTTTCTGTATAGTGTAAAAGTTTCAGAGGCGGAGCACAGAGAGCTGCGGCTGGGACAAGGAGCACCCGCGTGCAGG…
725	LDLRAD4	LDLRAD4_chr18_13218983_WT_UTR5	GAGCTCCCGGCATTGGCTGGGAAGTCGATTGTCTGGGGCTGCTGCTGTTGCACTTAGGCTGGGTCTCCGAGCCCCGGAGGAAGCAGGCGTGTGTTGAATTTCTCTCTGCCCCTCACCTTGGAATAAACAGGAAGCGACAAGCACCCAGCCCGGCCCGGCACTTGCCTTTGTGAAGGGGTCTGCCCTGCACAGCCTTTAGGAAGCTTCCTCGGGACCCCTTCCCGGTGCGCCGCCCCGGGTGGGCCTGGGGGCGCGCCCTCGGTTCAAGCTCTACGTTCGTGACATCAAACCTCCTGTTGGGCCATTTCCGAGAACTCCCATCAGTTTCTGTATAGTGTAAAAGTTTCAGAGGCGGAGCACAGAGAGCTGCGGCTGGGACAAGGAGCACCCGCGTGCAGG…
734	SRGAP3	SRGAP3_chr3_9290837_G_C_UTR5	AGCAGTGGGGGAGAGCTCAGCCAGCCCTGCAGGGCGAGCAGTCCAGCCTTGTGTTCACCGGAGCTTAAGCGTTGCAGCAGGAAAACTTCCATCTCGCTCTCCTGGCTTTGATCCTCACTGGACATCAGACCAGAGGCACCGAAGGGAGGGAGGATGCGAGATGACCGGCCCTTTGGCAACCTGACCATCGACTTAGCAGAGCCTTCAAAAGCAAGCCAGGGGCTGGCTGCACGACCAAAGAGGCGCCGCGCCTCTCGTGGATGTGTGTGTGTGAGTGATCCAGCGAGTGTGTGTGCGTGTGAGGGTGTGTGTGTGTATGCCTGTGTGCACAGCACAACTGTGTGCGTGTCCCGGTGAGTGTGCCTGTGCATGCGTGAGTGTGTGTACGTGTGCATGTGT…
734	SRGAP3	SRGAP3_chr3_9290837_WT_UTR5	AGCAGTGGGGGAGAGCTCAGCCAGCCCTGCAGGGCGAGCAGTCCAGCCTTGTGTTCACCGGAGCTTAAGCGTTGCAGCAGGAAAACTTCCATCTCGCTCTCCTGGCTTTGATCCTCACTGGACATCAGACCAGAGGCACCGAAGGGAGGGAGGATGCGAGATGACCGGCCCTTTGGCAACCTGACCATCGACTTAGCAGAGCCTTCAAAAGCAAGCCAGGGGCTGGCTGCACGACCAAAGAGGCGCCGCGCCTCTCGTGGATGTGTGTGTGTGAGTGATCCAGCGAGTGTGTGTGCGTGTGAGGGTGTGTGTGTGTATGCCTGTGTGCACAGCACAACTGTGTGCGTGTCCCGGTGAGTGTGCCTGTGCATGCGTGAGTGTGTGTACGTGTGCATGTGT…
742	ZNF781	ZNF781_chr19_38177373_C_A_UTR5	ACAAACGCGGCGGAACCGGTTGCGGGGAGGTTGCTTGAATTCTCTCAGCTGCGCCCCCTGACCTAGTAGTCGCTGGCACAAGCTGCGCCCGGAGACGTGGGAGCGTTCTCTTGTTTTCCGAGTGCGCGGACTCATCGGGTCACAGTTTATGCTTTTATGACGCGGGAACACAACAGATTTGAGAAGCCTCGGATTAAGGAATAATTTATGAAGCTCCGTTGACTACCGTGGAGAGATCATAATTTGGGGTTCAAGATTCCAGTCTGTGTTTTTCCAGAGGTGCCCTGAGGAGCAGGGAAGCATGGCTATTGTTGATGTAAAAGCCATGTTCAAGATATGCTGTCTAGATATGAGACCAAGGAGTTAACTCTTAAGAATGGCACTTTTGAAAAGGAATCA…
742	ZNF781	ZNF781_chr19_38161128_T_A_UTR5	ACAAACGCGGCGGAACCGGTTGCGGGGAGGTTGCTTGAATTCTCTCAGCTGCGCCCCCTGACCTAGTAGTCGCTGGCACAAGCTGCGCCCGGAGACGTGGGAGCGTTCTCTTGTTTTCCGAGTGCGCGGACTCATCGGGTCACAGTTTATGCTTTTATGACGCGGGAACACAACAGATTTGAGAAGCCTCGGATTAAGGAATAATTTATGAAGCTCCGTTGACTACCGTGGAGAGATCATAATTTGGGGTTCAAGATTCCAGTCTGTGTTTTTCCAGAGGTGCCCTGAGGAGCAGGGAAGCATGGCTATTGTGGATGTAAAAGCCATGTTCAAGATATGCTGTCTAGATATGAGACCAAGGAGTTAACTCTTAAGAATGGCACTTTTGAAAAGGAATCA…
742	ZNF781	ZNF781_chr19_38161128_WT_UTR5	ACAAACGCGGCGGAACCGGTTGCGGGGAGGTTGCTTGAATTCTCTCAGCTGCGCCCCCTGACCTAGTAGTCGCTGGCACAAGCTGCGCCCGGAGACGTGGGAGCGTTCTCTTGTTTTCCGAGTGCGCGGACTCATCGGGTCACAGTTTATGCTTTTATGACGCGGGAACACAACAGATTTGAGAAGCCTCGGATTAAGGAATAATTTATGAAGCTCCGTTGACTACCGTGGAGAGATCATAATTTGGGGTTCAAGATTCCAGTCTGTGTTTTTCCAGAGGTGCCCTGAGGAGCAGGGAAGCATGGCTATTGTGGATGTAAAAGCCATGTTCAAGATATGCTGTCTAGATATGAGACCAAGGAGTTAACTCTTAAGAATGGCACTTTTGAAAAGGAATCA…
764	PLAGL1	PLAGL1_chr6_144269530_G_A_UTR5	CCTTTTCCGCGCCGCCGAGTCGGAGCTGCGCCGCACGCCCAGCGGCCGCCCGGACCCGCCGGCCGGAGCTGACCCAGTGGGCCACGGGCTCCGGACTCCAGAACTTTCCAAGCGGGGGAAACTTGGCGGCGGGTAGGTAGGAAAGGCAGATTGTTCCTGCCTGATTCATAAACATCGTGATTGGCTTTTGATTGCTGTCACGTCTAATGTGGCTGCTGCCTCGTGTCACATCTGAAACTCATCTGTACCTCACTTAGAAAGTGGTTCTGATTAGACAAGACTTTTCGTTGCAGTCGACAGAAACCTAATGGGACCATTGAAGAATTCCAAACAGGTATTTGCATAGGAATCAGAGGAGTTAATCTTGTTTGAATCTTCAGACAAACTTCTGGGAGGACT…
764	PLAGL1	PLAGL1_chr6_144281641_G_A_UTR5	CCTTTTCCGCGCCGCCGAGTCGGAGCTGCGCCGCACGCCCAGCGGCCGCCCGGACCCGCCGGCCGGAGCTGACCCAGTGGGCCACGGGCTCCGGACTCCAGAACTTTCCAAGCGGGGGAAACTTGGCGGCGGGTAGGTAGGAAAGGCAGATTGTTCCTGCCTGATTCATAAACATCGTGATTGGCTTTTGATTGCTGTCACGTCTAATGTGGCTGCTGCCTCGTGTCACATCTGAAACTCATCTGTACCTCACTTAGAAAGTGGTTCTGATTAGACAAGACTTTTCGTTGCAGTCGACAGAAACCTAATGGGACCATTGAAGAATTCCAAACAGGTATTTGCATAGGAATCAGAGGAGTTAATCTTGTTTGAATCTTCAGACAAACTTCTGGGAGGACT…
764	PLAGL1	PLAGL1_chr6_144281641_WT_UTR5	CCTTTTCCGCGCCGCCGAGTCGGAGCTGCGCCGCACGCCCAGCGGCCGCCCGGACCCGCCGGCCGGAGCTGACCCAGTGGGCCACGGGCTCCGGACTCCAGAACTTTCCAAGCGGGGGAAACTTGGCGGCGGGTAGGTAGGAAAGGCAGATTGTTCCTGCCTGATTCATAAACATCGTGATTGGCTTTTGATTGCTGTCACGTCTAATGTGGCTGCTGCCTCGTGTCACATCTGAAACTCATCTGTACCTCACTTAGAAAGTGGTTCTGATTAGACAAGACTTTTCGTTGCAGTCGACAGAAACCTAATGGGACCATTGAAGAATTCCAAACAGGTATTTGCATAGGAATCAGAGGAGTTAATCTTGTTTGAATCTTCAGACAAACTTCTGGGAGGACT…
768	IGSF3	IGSF3_chr1_117208995_C_A_UTR5	GCGGGGACTCGGGAGGGGCCGCAGCGCGGCTGCTGGTGCCGTTGCGGGAGAAGAGGAAGCGGCGCGTCCCCTGAGGCGTGCGCCTGGATGGACTGAAGGACGGTCCGACGCGCGCGGAGGGAGAGGGCCAGGGGCGAGAAATCTGCTCGCGCTGGGGTACCGCTTCAGGGCTGCCGAACGCCAACTTGCTTCGTGTGCCCTAGGCAGGCGTGGGGCAGGTGGCGCCTCCGTGACCTACCACCATGGATGGAAACGGACTTTTTGGTGAAGAAACCCAAACGGTTGATGCCAGGCAGGGTGATTTGGCCGTCAAAGGTTTTGACGAAACCTGCCCTGTTCTCTCTGGGGAATCCGAATGAGGGAGATCACAGACACCTTCACTGAGAAGCCAAGGACATT…
768	IGSF3	IGSF3_chr1_117209212_G_A_UTR5	GCGGGGACTCGGGAGGGGCCGCAGCGCGGCTGCTGGTGCCGTTGCGGGAGAAGAGGAAGCGGCGCGTCCCCTGAGGCGTGCGCCTGGATGGACTGAAGGACGGTCCGACGCGCGCGGAGGGAGAGGGCCAGGGGCGAGAAATCTGCTCGCGCTGGGGTACCGCTTCAGGGCTGCCGAACGCCAACTTGCTTCGTGTGCCCTAGGCAGGCGTGGGGCAGGTGGCGCCTCCGTGACCTACCACCATGGATGGAAACGGACTTTTTGGTGAAGAAACCCAAACGGTTGATGCCAGGCAGGGTGATTTGGCCGTCAAAGGTTTTGACGAAACCTGCCCTGTTCTCTCTGGGGAATCCGAATGAGGGAGATCACAGACACCTTCACTGAGAAGCCAAGGACATT…
768	IGSF3	IGSF3_chr1_117209212_WT_UTR5	GCGGGGACTCGGGAGGGGCCGCAGCGCGGCTGCTGGTGCCGTTGCGGGAGAAGAGGAAGCGGCGCGTCCCCTGAGGCGTGCGCCTGGATGGACTGAAGGACGGTCCGACGCGCGCGGAGGGAGAGGGCCAGGGGCGAGAAATCTGCTCGCGCTGGGGTACCGCTTCAGGGCTGCCGAACGCCAACTTGCTTCGTGTGCCCTAGGCAGGCGTGGGGCAGGTGGCGCCTCCGTGACCTACCACCATGGATGGAAACGGACTTTTTGGTGAAGAAACCCAAACGGTTGATGCCAGGCAGGGTGATTTGGCCGTCAAAGGTTTTGACGAAACCTGCCCTGTTCTCTCTGGGGAATCCGAATGAGGGAGATCACAGACACCTTCACTGAGAAGCCAAGGACATT…
784	RNF13	RNF13_chr3_149531774_A_C_UTR5	GGATGAGGCCTCGCCCTCGCCTCTTTAGTAGGTCGGGTGAGTGTAGTGTGCAGGGAAGAGACGCGTCAGCGCCAGGGCCAGGCCCGCCCGGGGGCAGCCCGGCAGCCGAATCTTGGGCTACTCTGTCCCAACAGCCGGAGCAGATCAGACCGACCGGCCCTGCCCGCTCGGTCCCGCGCCCTCCAGACCCTACGGTCTCCGTTTCTAGGGGCACATGGTTAGCGGCAGGCGCCCACAGCCAATCCACTTTGCCAGCCTGCCCCTTCCTCTGCCAAGAGCAGCTTCTTCAGCCGCGCTCCAGTTCCGCAGACGCCTGCCCCACCCTGCTCTTCCCTTCCAGGGAAGACGGATCACGCGGCCAAGAACGAGACTCGCAAACTGGGCATTTCTCCGAGCCGG…
784	RNF13	RNF13_chr3_149530996_C_T_UTR5	GGATGAGGCCTCGCCCTCGCCTCTTTAGTAGGTCGGGTGAGTGTAGTGTGCAGGGAAGAGACGCGTCAGCGCCAGGGCCAGGCCCGCCCGGGGGCAGCCCGGCAGCCGAATCTTGGGCTACTCTGTCCCAACAGCCGGAGCAGATCAGACCGACCGGCCCTGCCCGCTCGGTCCCGCGCCCTCCAGACCCTACGGTCTCCGTTTCTAGGGGCACATGGTTAGCGGCAGGCGCCCACAGCCAATCCACTTTGCCAGCCTGCCCCTTCCTCTGCCAAGAGCAGCTTCTTCAGCCGCGCTCCAGTTCCGCAGACGCCTGCCCCACCCTGCTCTTCCCTTCCAGGGAAGACGGATCACGCGGCCAAGAACGAGACTCGCAAACTGGGCATTTCTCCGAGCCGG…
784	RNF13	RNF13_chr3_149530996_WT_UTR5	GGATGAGGCCTCGCCCTCGCCTCTTTAGTAGGTCGGGTGAGTGTAGTGTGCAGGGAAGAGACGCGTCAGCGCCAGGGCCAGGCCCGCCCGGGGGCAGCCCGGCAGCCGAATCTTGGGCTACTCTGTCCCAACAGCCGGAGCAGATCAGACCGACCGGCCCTGCCCGCTCGGTCCCGCGCCCTCCAGACCCTACGGTCTCCGTTTCTAGGGGCACATGGTTAGCGGCAGGCGCCCACAGCCAATCCACTTTGCCAGCCTGCCCCTTCCTCTGCCAAGAGCAGCTTCTTCAGCCGCGCTCCAGTTCCGCAGACGCCTGCCCCACCCTGCTCTTCCCTTCCAGGGAAGACGGATCACGCGGCCAAGAACGAGACTCGCAAACTGGGCATTTCTCCGAGCCGG…
787	UTS2B	UTS2B_chr3_191034127_G_A_UTR5	AACTCAAGGCATAAGGCGATCCAGCACCTAAGATCTCAGCAAAAAAAAGCTAGGTCCTGAGGCAGCTAGTGGAAAAACAAGAGAAGGGAAGTCAAAAGGCTACTTGCTGTCAGCTAAAGCCAGACAACCTCTCCTGTTTCATCTCCTGGCAACAGAATGCATCCTCCTTTTGGGAAACTGCCTCTTTCCCCACTCCTCAGAGTAAATCTTGCTGCTGCTCACTCTTTGGGTCTGCACTGCCCATAAGAGCTGTAGCACTCACCGCGAAGGTCTGCAGCTTCACTCTTGAAACCAGAGAGACCATGAACCTACCGGGAGAAATGAACAAATTCCGGACGCACCATCTTTAAGAACTGTAACACTCACTGCGAGGATCTGCGGCTTCATTCTTTAAGTCTG…
787	UTS2B	UTS2B_chr3_191034168_G_A_UTR5	AACTCAAGGCATAAGGCGATCCAGCACCTAAGATCTCAGCAAAAAAAAGCTAGGTCCTGAGGCAGCTAGTGGAAAAACAAGAGAAGGGAAGTCAAAAGGCTACTTGCTGTCAGCTAAAGCCAGACAACCTCTCCTGTTTCATCTCCTGGCAACAGAATGCATCCTCCTTTTGGGAAACTGCCTCTTTCCCCACTCCTCAGAGTAAATCTTGCTGCTGCTCACTCTTTGGGTCTGCACTGCCCATAAGAGCTGTAGCACTCACTGCGAAGGTCTGCAGCTTCACTCTTGAAACCAGAGAGACCACGAACCTACCGGGAGAAATGAACAAATTCCGGACGCACCATCTTTAAGAACTGTAACACTCACTGCGAGGATCTGCGGCTTCATTCTTTAAGTCTG…
787	UTS2B	UTS2B_chr3_191034042_G_T_UTR5	AACTCAAGGCATAAGGCGATCCAGCACCTAAGATCTCAGCAAAAAAAAGCTAGGTCCTGAGGCAGCTAGTGGAAAAACAAGAGAAGGGAAGTCAAAAGGCTACTTGCTGTCAGCTAAAGCCAGACAACCTCTCCTGTTTCATCTCCTGGCAACAGAATGCATCCTCCTTTTGGGAAACTGCCTCTTTCCCCACTCCTCAGAGTAAATCTTGCTGCTGCTCACTCTTTGGGTCTGCACTGCCCATAAGAGCTGTAGCACTCACCGCGAAGGTCTGCAGCTTCACTCTTGAAACCAGAGAGACCACGAACCTACCGGGAGAAATGAACAAATTCCGGACGCACCATCTTTAAGAACTGTAACACTCACTGCGAGGATCTGCGGCTTCATTATTTAAGTCTG…
787	UTS2B	UTS2B_chr3_191034168_WT_UTR5	AACTCAAGGCATAAGGCGATCCAGCACCTAAGATCTCAGCAAAAAAAAGCTAGGTCCTGAGGCAGCTAGTGGAAAAACAAGAGAAGGGAAGTCAAAAGGCTACTTGCTGTCAGCTAAAGCCAGACAACCTCTCCTGTTTCATCTCCTGGCAACAGAATGCATCCTCCTTTTGGGAAACTGCCTCTTTCCCCACTCCTCAGAGTAAATCTTGCTGCTGCTCACTCTTTGGGTCTGCACTGCCCATAAGAGCTGTAGCACTCACCGCGAAGGTCTGCAGCTTCACTCTTGAAACCAGAGAGACCACGAACCTACCGGGAGAAATGAACAAATTCCGGACGCACCATCTTTAAGAACTGTAACACTCACTGCGAGGATCTGCGGCTTCATTCTTTAAGTCTG…
789	ADAL	ADAL_chr15_43622780_delA_UTR5	GCGCCCGGAACCAGCAACGCGGCAAAGGGGTCCTGCACGTACCCGCGCGCGGCCAGGGAACGCTTGCTGAGGGCGCTGCTGTCGTTGGTGTTCTGTACCGCGCCTGCCCGACGCTCACGGCTCCGGGGGCCCATGGCCAGAAGAGACTCAGGAATGGCAGTCTGTCACGGTTGTGAGCCGCCCCTTGGTTAGCACACACCTCACGGACCTCGGTAGGGGGAAAAAACCACCCATGCTCCTGGACTTCCCCTTCCGCCGGCACTTGTGCGTCACTTCCGGGAAGAGCGCATCTCGCCAACCAGAATTGAGGAGGGTGTAGCCAGTGCTAAGTTCGCTTGCGGCTGACCTTTCTTTGGAATGTCGTGAGTTCCATTTGTCCCAGAATACGGTCCGCTACCG…
790	ADAL	ADAL_chr15_43622780_WT_UTR5	GCGCCCGGAACCAGCAACGCGGCAAAGGGGTCCTGCACGTACCCGCGCGCGGCCAGGGAACGCTTGCTGAGGGCGCTGCTGTCGTTGGTGTTCTGTACCGCGCCTGCCCGACGCTCACGGCTCCGGGGGCCCATGGCCAGAAGAGACTCAGGAATGGCAGTCTGTCACGGTTGTGAGCCGCCCCTTGGTTAGCACACACCTCACGGACCTCGGTAGGGGGAAAAAAACCACCCATGCTCCTGGACTTCCCCTTCCGCCGGCACTTGTGCGTCACTTCCGGGAAGAGCGCATCTCGCCAACCAGAATTGAGGAGGGTGTAGCCAGTGCTAAGTTCGCTTGCGGCTGACCTTTCTTTGGAATGTCGTGAGTTCCATTTGTCCCAGAATACGGTCCGCTACC…
799	GGT1	GGT1_chr22_25005956_A_T_UTR5	AGGAGGAGCTGGGTCACAGCAGGGAATCTTAGCTTGGTTTTGGTGTGCTGCTGGATGACCAGACCGGGCGTCGGGTGAGCCCAGAAGTGAGAGCAGTTGGCTGTGCCCCAGTGCTGTGTGACCCAGAGGCGCCGCTCACCCTCTCTGAGCTGGTGGACATCATAGGTGGGGAAGCTCAGGTCAGGGCACTCCCATGAGTGTCTGGAGGCCTGAGTCCCATTCTCAGCTCTGCCATATGCTTGCTGCGCTCTAGAGGAGTTCCTCTTCCTCTCCAAGCCTCGGTTTATGTACCCGTGCAGTGGGAGTGAGTTGCACTTCGGGGTGAAGGGGGCAAGACTTGTGTGGGCGCATCCTGCAGAAGGATCCCACAGCGGGTGCAGCCCAGAACTGTCTTCTGAG…
799	GGT1	GGT1_chr22_25005953_G_A_UTR5	AGGAGGAGCTGGGTCACAGCAGGGAATCTTAGCTTGGTTTTGGTGTGCTGCTGGATGACCAGACCGGGCGTCGGGTGAGCCCAGAAGTGAGAGCAGTTGGCTGTGCCCCAGTGCTGTGTGACCCAGAGGCGCCGCTCACCCTCTCTGAGCTGGTGGACATCATAGGTGGGGAAGCTCAGGTCAGGGCACTCCCATGAGTGTCTGGAGGCCTGAGTCCCATTCTCAGCTCTGCCATATGCTTGCTGCGCTCTAGAGGAGTTCCTCTTCCTCTCCAAGCCTCGGTTTATGTACCCGTGCAGTGGGAGTGAGTTGCACTTCGGGGTGAAGGGGGCAAGACTTGTGTGGGCGCATCCTGCAGAAGGATCCCACAGCGGGTGCAGCCCAGAACTGTCTTCTGAG…
799	GGT1	GGT1_chr22_25006235_G_A_UTR5	AGGAGGAGCTGGGTCACAGCAGGGAATCTTAGCTTGGTTTTGGTGTGCTGCTGGATGACCAGACCGGGCGTCGGGTGAGCCCAGAAGTGAGAGCAGTTGGCTGTGCCCCAGTGCTGTGTGACCCAGAGGCGCCGCTCACCCTCTCTGAGCTGGTGGACATCATAGGTGGGGAAGCTCAGGTCAGGGCACTCCCATGAGTGTCTGGAGGCCTGAGTCCCATTCTCAGCTCTGCCATATGCTTGCTGCGCTCTAGAGGAGTTCCTCTTCCTCTCCAAGCCTCGGTTTATGTACCCGTGCAGTGGGAGTGAGTTGCACTTCGGGGTGAAGGGGGCAAGACTTGTGTGGGCGCATCCTGCAGAAGGATCCCACAGCGGGTGCAGCCCAGAACTGTCTTCTGAG…
799	GGT1	GGT1_chr22_25006235_WT_UTR5	AGGAGGAGCTGGGTCACAGCAGGGAATCTTAGCTTGGTTTTGGTGTGCTGCTGGATGACCAGACCGGGCGTCGGGTGAGCCCAGAAGTGAGAGCAGTTGGCTGTGCCCCAGTGCTGTGTGACCCAGAGGCGCCGCTCACCCTCTCTGAGCTGGTGGACATCATAGGTGGGGAAGCTCAGGTCAGGGCACTCCCATGAGTGTCTGGAGGCCTGAGTCCCATTCTCAGCTCTGCCATATGCTTGCTGCGCTCTAGAGGAGTTCCTCTTCCTCTCCAAGCCTCGGTTTATGTACCCGTGCAGTGGGAGTGAGTTGCACTTCGGGGTGAAGGGGGCAAGACTTGTGTGGGCGCATCCTGCAGAAGGATCCCACAGCGGGTGCAGCCCAGAACTGTCTTCTGAG…
801	IKZF4	IKZF4_chr12_56415251_A_C_UTR5	GAAGCTGTCCGTGTCCTGGGCCCCATGACCTCTGGGGCCTTGGCTTCCCCAGCTGGCAGAGGATTGGGCCTTCCCTAGGGCCCCCCCTTTCTCCCTCCCACCCGCAGGCCCATCCATCTCTCTCTCTCTCTCTTGCACACACTCTTGCCTCTCTCAGGCATTTGTTGTGCAGTTCCTCTTTGTCTGCTGGGCACGAGGGGCAACAGCATCTGCCTTTCCCTCCCTGTGCACACACCCACCACCCACCCCCTTCACTGTCTTGGAAAAGGGATGCTGTAGCCTAGCATCTCCCCCACTATATACACATATACATTCTCTCCAGCCCCCTCCCCAAGCACATCCAAGCGTGCTCTCCCCTCTCCTTCTCTCCCTCTCTCTCTCTCTCTCTCTCACACACAC…
801	IKZF4	IKZF4_chr12_56415078_T_A_UTR5	GAAGCTGTCCGTGTCCTGGGCCCCATGACCTCTGGGGCCTTGGCTTCCCCAGCTGGCAGAGGATTGGGCCTTCCCTAGGGCCCCCCCTTTCTCCCTCCCACCCGCAGGCCCATCCATCTCTCTCTCTCTCTCTTGCACACACTCTTGCCTCTCTCAGGCATTTGTTGTGCAGTTCCTCTTTGTCTGCTGGGCACGAGGGGCAACAGCATCTGCCTTTCCCTCCCTGTGCACACACCCACCACCCACCCCCTTCACTGTCTTGGAAAAGGGATGCTGTAGCCTAGCATCTCCCCCACTATATACACATATACATTCTCTCCAGCCCCCTCCCCAAGCACATCCAAGCGTGCTCTCCCCTCTCCTTCTCTCCCTCTCTCTCTCTCTCTCTCACACACACAC…
801	IKZF4	IKZF4_chr12_56415078_WT_UTR5	GAAGCTGTCCGTGTCCTGGGCCCCATGACCTCTGGGGCCTTGGCTTCCCCAGCTGGCAGAGGATTGGGCCTTCCCTAGGGCCCCCCCTTTCTCCCTCCCACCCGCAGGCCCATCCATCTCTCTCTCTCTCTCTTGCACACACTCTTGCCTCTCTCAGGCATTTGTTGTGCAGTTCCTCTTTGTCTGCTGGGCACGAGGGGCAACAGCATCTGCCTTTCCCTCCCTGTGCACACACCCACCACCCACCCCCTTCACTGTCTTGGAAAAGGGATGCTGTAGCCTAGCATCTCCCCCACTATATACACATATACATTCTCTCCAGCCCCCTCCCCAAGCACATCCAAGCGTGCTCTCCCCTCTCCTTCTCTCCCTCTCTCTCTCTCTCTCTCTCACACACAC…
805	RPTOR	RPTOR_chr17_78518858_G_T_UTR5	CGGTGCATTCTGGGTCCTGGCAATATGGCGTCCTCCTTGATGGGCTGATGAGATGAGTTTCACTGTAGCTCCAAACCAGAGGGCAAAGCTCCCATGACCCAATAAGCCCACATTGTCCCTTTCCTCCGTGGTTCCGTGTCGCCCGTTTCTCAGGACTCGTTCTCAGGCAGGAGAGAGCCTCGGGGCTGAAGGCCAGGACCAGCCAGGCCGCGCGGACCTGAGGTTGAGGAACCTGGTGCAGGCGAGCACGATGGGCCGGTCGTGGCTCTGGTTGCAGCAGCTCAGACGAGTGCGGGACCCGCAGGGCTGAGAGTGGCTGGAGGAGACCCAGGGCCCTTTGAACCCGATCCCTTGGCCGGAGACCTCAGCCCAGTCGGCCCAGTGGGCGAACCGGCACCA…
805	RPTOR	RPTOR_chr17_78518858_WT_UTR5	CGGTGCATTCTGGGTCCTGGCAATATGGCGTCCTCCTTGATGGGCTGATGAGATGAGTTTCACTGTAGCTCCAAACCAGAGGGCAAAGCTCCCATGACCCAATAAGCCCACATTGTCCCTTTCCTCCGTGGTTCCGTGTCGCCCGTTTCTCAGGACTCGTTCTCAGGCAGGAGAGAGCCTCGGGGCTGAAGGCCAGGACCAGCCAGGCCGCGCGGACCTGAGGTTGAGGAACCGGGTGCAGGCGAGCACGATGGGCCGGTCGTGGCTCTGGTTGCAGCAGCTCAGACGAGTGCGGGACCCGCAGGGCTGAGAGTGGCTGGAGGAGACCCAGGGCCCTTTGAACCCGATCCCTTGGCCGGAGACCTCAGCCCAGTCGGCCCAGTGGGCGAACCGGCACCA…
815	ZNF174	ZNF174_chr16_3451935_A_G_UTR5	AGCGAGTGGCATCGGCCCCGCCCCCAGCCCGTGCTCGCCGGTGTCGGGTCCTAAGTCCCTCGGTCTTGGGTTCCCGGAGAGGTGAGTCGGCTGCAGGTGGGTGCGGGGCGCCGGGCTGTTCGGGGTACCGGTGTCGCAGTCGCCAGTCCGAGCTCACACCGGGCGTGGAGTTCAGCTGCGCATCGGGTTGCGGCAGCTTCGCCAGGCCTGGGGCTGGCTGGGCCGCGGGGCCGCCCTGGAGGCCGGAGCCACTGGGCCTGCGGCGCCTCGGCAGCGAGCAGCCGCTTTGCTCGCGTGCAGGAGGCTGTTCGCTACCTCACACCCCCGGCTGGCGCTGTGGCCTCGCTTAGCTCTACCGTTTAGCACCCGGCGACATGCACCCGGTCGGTTTCCGCCAGG…
815	ZNF174	ZNF174_chr16_3451984_A_T_UTR5	AGCGAGTGGCATCGGCCCCGCCCCCAGCCCGTGCTCGCCGGTGTCGGGTCCTAAGTCCCTCGGTCTTGGGTTCCCGGAGAGGTGAGTCGGCTGCAGGTGGGTGCGGGGCGCCGGGCTGTTCGGGGTACCGGTGTCGCAGTCGCCAGTCCGAGCTCACACCGGGCGTGGAGTTCAGCTGCGCATCGGGTTGCGGCAGCTTCGCCAGGCCTGGGGCTGGCTGGGCCGCGGGGCCGCCCTGGAGGCCGGAGCCACTGGGCCTGCGGCGCCTCGGCAGCGAGCAGCCGCTTTGCTCGCGTGCAGGAGGCTGTTCGCTACCTCACACCCCCGGCTGGCGCTGTGGCCTCGCTTAGCTCTACCGTTTAGCACCCGGCGACATGCACCCGGTCGGTTTCCGCCAGG…
815	ZNF174	ZNF174_chr16_3451806_C_A_UTR5	AGCGAGTGGCATCGGCCCCGCCCCCAGCCCGTGCTCGCCGGTGTCGGGTCCTAAGTCCCTCGGTCTTGGGTTCCCGGAGAGGTGAGTCGGCTGCAGGTGGGTGCGGGGCGCCGGGCTGTTCGGGGTACCGGTGTCGCAGTCGCCAGTCCGAGCTCACACCGGGCGTGGAGTTCAGCTGCGCATCGGGTTGCGGCAGCTTCGCCAGGCCTGGGGCTGGCTGGGCCGCGGGGCCGCCCTGGAGGCCGGAGCCACTGGGCCTGCGGCGCCTCGGCAGCGAGCAGCCGCTTTGCTCGCGTGCAGGAGGCTGTTCGCTACCTCACACCCCCGGCTGGCGCTGTGGCCTCGCTTAGCTCTACCGTTTAGCACCCGGCGACATGCACCCGGTCGGTTTCCGCCAGG…
815	ZNF174	ZNF174_chr16_3451489_G_T_UTR5	AGCGAGTGGCATCGGCCCCGCCCCCAGCCCGTGCTCGCCGGTGTCGGGTCCTAAGTCCCTCGGTCTTGGGTTCCCGGAGAGGTGAGTCGGCTGCAGGTGGGTGCGGGGCGCCGGGCTGTTCGGGGTACCGGTGTCGCAGTCGCCAGTCCGAGCTCACACCGGGCGTGGAGTTCAGCTGCGCATCGGGTTGCGGCAGCTTCGCCAGGCCTGGGGCTGGCTGGGCCGCGGGGCCGCCCTGGAGGCCGGAGCCACTGGGCCTGCGGCGCCTCGGCAGCGAGCAGCCGCTTTGCTCGCGTGCATGAGGCTGTTCGCTACCTCACACCCCCGGCTGGCGCTGTGGCCTCGCTTAGCTCTACCGTTTAGCACCCGGCGACATGCACCCGGTCGGTTTCCGCCAGG…
815	ZNF174	ZNF174_chr16_3451618_G_T_UTR5	AGCGAGTGGCATCGGCCCCGCCCCCAGCCCGTGCTCGCCGGTGTCGGGTCCTAAGTCCCTCGGTCTTGGGTTCCCGGAGAGGTGAGTCGGCTGCAGGTGGGTGCGGGGCGCCGGGCTGTTCGGGGTACCGGTGTCGCAGTCGCCAGTCCGAGCTCACACCGGGCGTGGAGTTCAGCTGCGCATCGGGTTGCGGCAGCTTCGCCAGGCCTGGGGCTGGCTGGGCCGCGGGGCCGCCCTGGAGGCCGGAGCCACTGGGCCTGCGGCGCCTCGGCAGCGAGCAGCCGCTTTGCTCGCGTGCAGGAGGCTGTTCGCTACCTCACACCCCCGGCTGGCGCTGTGGCCTCGCTTAGCTCTACCGTTTAGCACCCGGCGACATGCACCCGGTCGGTTTCCGCCAGG…
815	ZNF174	ZNF174_chr16_3451626_G_T_UTR5	AGCGAGTGGCATCGGCCCCGCCCCCAGCCCGTGCTCGCCGGTGTCGGGTCCTAAGTCCCTCGGTCTTGGGTTCCCGGAGAGGTGAGTCGGCTGCAGGTGGGTGCGGGGCGCCGGGCTGTTCGGGGTACCGGTGTCGCAGTCGCCAGTCCGAGCTCACACCGGGCGTGGAGTTCAGCTGCGCATCGGGTTGCGGCAGCTTCGCCAGGCCTGGGGCTGGCTGGGCCGCGGGGCCGCCCTGGAGGCCGGAGCCACTGGGCCTGCGGCGCCTCGGCAGCGAGCAGCCGCTTTGCTCGCGTGCAGGAGGCTGTTCGCTACCTCACACCCCCGGCTGGCGCTGTGGCCTCGCTTAGCTCTACCGTTTAGCACCCGGCGACATGCACCCGGTCGGTTTCCGCCAGG…
815	ZNF174	ZNF174_chr16_3451626_WT_UTR5	AGCGAGTGGCATCGGCCCCGCCCCCAGCCCGTGCTCGCCGGTGTCGGGTCCTAAGTCCCTCGGTCTTGGGTTCCCGGAGAGGTGAGTCGGCTGCAGGTGGGTGCGGGGCGCCGGGCTGTTCGGGGTACCGGTGTCGCAGTCGCCAGTCCGAGCTCACACCGGGCGTGGAGTTCAGCTGCGCATCGGGTTGCGGCAGCTTCGCCAGGCCTGGGGCTGGCTGGGCCGCGGGGCCGCCCTGGAGGCCGGAGCCACTGGGCCTGCGGCGCCTCGGCAGCGAGCAGCCGCTTTGCTCGCGTGCAGGAGGCTGTTCGCTACCTCACACCCCCGGCTGGCGCTGTGGCCTCGCTTAGCTCTACCGTTTAGCACCCGGCGACATGCACCCGGTCGGTTTCCGCCAGG…
832	SLC16A1	SLC16A1_chr1_113498417_C_A_UTR5	GCTCGGCGCTGCGATCCGCGCATATAACGGTTAGTTGGGTAACAGCCGGCGGCACGCGGCGCGGACCCCACGGTGCCCTCGCTGCCCTGGTGGGGTCGGAGGGGACCTCCGGGGTTGGGAGACTTTGTCTCCGGCGGAGGGAGGCGGCCCAGCAGAGGGCATCGTGGTCACAGGCAGCCGCGTGGCCTCGGACTGCAGTGCTGGTGAAGGAGACCTTGAGGCGCTGGGGTCAGCGCCTCTCTTAGCCGAGCCGCGGGCCCCGTGCTAATATGCCGGTCCCAGGCCTGGCCGAGGAGTTGGGTCGTGGTGCCCGGTGACGGTGGGGAAGTCCCTTCCCCCCTAAGTCTTCAATAGGCTCCTCGAGAGATGCTTTGATCTGGAAAAGGGATAACATGAGGC…
832	SLC16A1	SLC16A1_chr1_113498262_G_C_UTR5	GCTCGGCGCTGCGATCCGCGCATATAACGGTTAGTTGGGTAACAGCCGGCGGCACGCGGCGCGGACCCCACGGTGCCCTCGCTGCCCTGGTGGGGTCGGAGGGGACCTCCGGGGTTGGGAGACTTTGTCTCCGGCGGAGGGAGGCGGCCCAGCAGAGGGCATCGTGGTCACAGGCAGCCGCGTGGCCTCGGACTGCAGTGCTGGTGAAGGAGACCTTGAGGCGCTGGGGTCAGCGCCTCTCTTAGCCGAGCCGCGGGCCCCGTGCTAAGATGCCGGTCCCAGGCCTGGCCGAGGAGTTGGGTCGTGGTGCCCGGTGACGGTGGGGAAGTCCCTTCCCCCCTAAGTCTTCAATAGGCTCCTCGAGAGATGCTTTGATCTGGAAAAGGGATAACATGAGGC…
832	SLC16A1	SLC16A1_chr1_113498124_T_C_UTR5	GCTCGGCGCTGCGATCCGCGCATATAACGGTTAGTTGGGTAACAGCCGGCGGCACGCGGCGCGGACCCCACGGTGCCCTCGCTGCCCTGGTGGGGTCGGAGGGGACCTCCGGGGTTGGGAGACTTTGTCTCCGGCGGAGGGAGGCGGCCCAGCAGAGGGCATCGTGGTCACAGGCAGCCGCGTGGCCTCGGACTGCAGTGCTGGTGAAGGAGACCTTGAGGCGCTGGGGTCAGCGCCTCTCTTAGCCGAGCCGCGGGCCCCGTGCTAAGATGCCGGTCCCAGGCCTGGCCGAGGAGTTGGGTCGTGGTGCCCGGTGACGGTGGGGAAGTCCCTTCCCCCCTAAGTCTTCAATAGGCTCCTCGAGAGATGCTTTGATCTGGAAAAGGGATAACATGAGGC…
832	SLC16A1	SLC16A1_chr1_113498124_WT_UTR5	GCTCGGCGCTGCGATCCGCGCATATAACGGTTAGTTGGGTAACAGCCGGCGGCACGCGGCGCGGACCCCACGGTGCCCTCGCTGCCCTGGTGGGGTCGGAGGGGACCTCCGGGGTTGGGAGACTTTGTCTCCGGCGGAGGGAGGCGGCCCAGCAGAGGGCATCGTGGTCACAGGCAGCCGCGTGGCCTCGGACTGCAGTGCTGGTGAAGGAGACCTTGAGGCGCTGGGGTCAGCGCCTCTCTTAGCCGAGCCGCGGGCCCCGTGCTAAGATGCCGGTCCCAGGCCTGGCCGAGGAGTTGGGTCGTGGTGCCCGGTGACGGTGGGGAAGTCCCTTCCCCCCTAAGTCTTCAATAGGCTCCTCGAGAGATGCTTTGATCTGGAAAAGGGATAACATGAGGC…
837	FGF9	FGF9_chr13_22245750_C_A_UTR5	ACTCTGCGCGCCGGCGGGGGCTGCGCAGGAGGAGCGCTCCGCCCGGCTACAACGCTCCGCGAGCCGGCGCGGCAACACCTGTTCGCGGCAGCCTGGGCGGCACGCGAGCTCCCGGACGCGGCTCTCCTCGCTCGCCGCTCGCCACCCGTTCTAAGCCAATGGACATCTGCCGAGCCTCTGGAGAATCCTGGATACTAGCTTTGGACGCCTAAAGTTTCTTCTTCTTTTTGTTTTATTATTATTATCATTTTTTGGAGGGGGGACCGGGAGGGGAGATTTGTCGCCGCCACCAACGTGAGATTTTTTTTTCCCCTTGAAGGATTCATGCTGATGTCTGCAGAGTCGGTTAGAGAGTAAAAACAGCGCATGCCTTCCTGGAGTCAGGATCCGTAAATTCTG…
837	FGF9	FGF9_chr13_22245936_C_T_UTR5	ACTCTGCGCGCCGGCGGGGGCTGCGCAGGAGGAGCGCTCCGCCCGGCTACAACGCTCCGCGAGCCGGCGCGGCAACACCTGTTCGCGGCAGCCTGGGCGGCACGCGAGCTCCCGGACGCGGCTCTCCTCGCTCGCCGCTCGCCACCCGTTCTAAGCCAATGGACATCTGCCGAGCCTCTGGAGAATCCTGGATACTAGCTTTGGACGCCTAAAGTTTCTTCTTCTTTTTGTTTTATTATTATTATCATTTTTTGGAGGGGGGACCGGGAGGGGAGATTTGTCGCCGCCACCAACGTGAGATTTTTTTTTCCCCTTGAAGGATTCATGCTGATGTCTGCAGAGTCGGTTAGAGAGTAAAAACAGCGCATGCCTTCCTGGAGTCAGGATCCGTAAATTCTG…
837	FGF9	FGF9_chr13_22245936_WT_UTR5	ACTCTGCGCGCCGGCGGGGGCTGCGCAGGAGGAGCGCTCCGCCCGGCTACAACGCTCCGCGAGCCGGCGCGGCAACACCTGTTCGCGGCAGCCTGGGCGGCACGCGAGCTCCCGGACGCGGCTCTCCTCGCTCGCCGCTCGCCACCCGTTCTAAGCCAATGGACATCTGCCGAGCCTCTGGAGAATCCTGGATACTAGCTTTGGACGCCTAAAGTTTCTTCTTCTTTTTGTTTTATTATTATTATCATTTTTTGGAGGGGGGACCGGGAGGGGAGATTTGTCGCCGCCACCAACGTGAGATTTTTTTTTCCCCTTGAAGGATTCATGCTGATGTCTGCAGAGTCGGTTAGAGAGTAAAAACAGCGCATGCCTTCCTGGAGTCAGGATCCGTAAATTCTG…
849	CHEK2	Incomplete set	GCAGGTTTAGCGCCACTCTGCTGGCTGAGGCTGCGGAGAGTGTGCGGCTCCAGGTGGGCTCACGCGGTCGTGATGTCTCGGGAGTCGGATGTTGAGGCTCAGCAGTCTCATGGCAGCAGTGCCTGTTCACAGCCCCATGGCAGCGTTACCCAGTCCCAAGGCTCCTCCTCACAGTCCCAGGGCATATCCAGCTCCTCTACCAGCACGATGCCAAACTCCAGCCAGTCCTCTCACTCCAGCTCTGGGACACTGAGCTCCTTAGAGACAGTGTCCACTCAGGAACTCTATTCTATTCCTGAGGACCAAGAACCTGAGGACCAAGAACCTGAGGAGCCTACCCCTGCCCCCTGGGCTCGATTATGGGCCCTTCAGGATGGATTTGCCAATCTTGAATGTGTG…
854	LDHAL6A	Not in PacBio	AGAGGCGCAGGCGCGGTGCTTCGCAGCCCGCTTCCGGCCTCACACCTGCCAAGCATCACACCTGCCAAGCATCACACCTGCCAAGCATCACACCTGCCAAGCATCACACCTGCGATGCCTGCACGAGCTGGGTGCGGTCTGCGCAGCTGCAGTAAGGGGGCGACCCGGCGTCTGTTAGTCGGCGGTTCATCTCCTTCGTGCCTCGATGAGCTTTAACGCCATTTTCCTCCATTCTCTTTCTTCACCTCTTGAGTGAGTGGCCATGAGCTGGGCTGCAAGAGTCCTGGGGAGCAGCCAGAGAGCGGGCGCCGCGGGAGCGAATTGTTTTTGCCCAAGGATGGTTCTGTGTCTCCGCCAGGCGGCATGTGACCTGCTCGGGCGCGGGTGGCCCTTCACCCC…
854	LDHAL6A	Not in PacBio	AGAGGCGCAGGCGCGGTGCTTCGCAGCCCGCTTCCGGCCTCACACCTGCCAAGCATCACACCTGCCAAGCATCACACCTGCCAAGCATCACACCTGCCAAGCATCACACCTGCGATGCCTGCACGAGCTGGGTGCGGTCCGCGCAGCTGCAGTAAGGGGGCGACCCGGCGTCTGTTAGTCGGCGGTTCATCTCCTTCGTGCCTCGATGAGCTTTAACGCCATTTTCCTCCATTCTCTTTCTTCACCTCTTGAGTGAGTGGCCATGAGCTGGGCTGCAAGAGTCCTGGGGAGCAGCCAGAGAGCGGGCGCCGCGGGAGCGAATTGTTTTTGCCCAAGGATGGTTCTGTGTCTCCGCCAGGCGGCATGTGACCTGCTCGGGTGCGGGTGGCCCTTCACCCC…
854	LDHAL6A	Not in PacBio	AGAGGCGCAGGCGCGGTGCTTCGCAGCCCGCTTCCGGCCTCACACCTGCCAAGCATCACACCTGCCAAGCATCACACCTGCCAAGCATCACACCTGCCAAGCATCACACCTGCGATGCCTGCACGAGCTGGGTGCGGTCCGCGCAGCTGCAGTAAGGGGGCGACCCGGCGTCTGTTAGTCGGCGGTTCATCTCCTTCGTGCCTCGATGAGCTTTAACGCCATTTTCCTCCATTCTCTTTCTTCACCTCTTGAGTGAGTGGCCATGAGCTGGGCTGCAAGAGTCCTGGGGAGCAGCCAGAGAGCGGGCGCCACGGGAGCGAATTGTTTTTGCCCAAGGATGGTTCTGTGTCTCCGCCAGGCGGCATGTGACCTGCTCGGGCGCGGGTGGCCCTTCACCCC…
854	LDHAL6A	Not in PacBio	AGAGGCGCAGGCGCGGTGCTTCGCAGCCCGCTTCCGGCCTCACACCTGCCAAGCATCACACCTGCCAAGCATCACACCTGCCAAGCATCACACCTGCCAAGCATCACACCTGCGATGCCTGCACGAGCTGGGTGCGGTCCGCGCAGCTGCAGTAAGGGGGCGACCCGGCGTCTGTTAGTCGGCGGTTCATCTCCTTCGTGCCTCGATGAGCTTTAACGCCATTTTCCTCCATTCTCTTTCTTCACCTCTTGAGTGAGTGGCCATGAGCTGGGCTGCAAGAGTCCTGGGGAGCAGCCAGAGAGCGGGCGCCGCGGGAGCGAATTGTTTTTGCCCAAGGATGGTTCTGTGTCTCCGCCAGGCGGCATGTGACCTGCTCGGGCGCGGGTGGCCCTTCACCCC…
869	KLHDC8A	KLHDC8A_chr1_205317545_C_T_UTR5	TTTGCATAACTGGCAGCGTTGCAAAGGACAGCCCCTTTCTCTCTTCCCTCCATTCTCTCCCATCTGGCAGAGGAGTCCGGCTCCCTAAATCTTCTTTTTGTTGATGATCGCCGGGTGTCGATCCTTTTCCCTCCAGTCAGATGAGGACACTCAGATTCAAGGACATAAGTGACTGGTGCATAATCACACAGCTAGGAGGTGGCTGCACCAGGATTCAGATGCAGCCTGTCTGATGCTGACCACATGGTCTGTGGGGTGCTGCAGAAAGAAAACTGCATAAAGAAGGTGATCCTGGCCTCGGGGAGTTCCTGGTATGTGCCTCCAGCCAGCGTGGTACCCTGCAGAGGGCACTCCGACAAGGTGAGCGCTTCCGCGGCGGGGCTTCTGTACAGAGGTCAC…
869	KLHDC8A	KLHDC8A_chr1_205317642_T_C_UTR5	TTTGCATAACTGGCAGCGTTGCAAAGGACAGCCCCTTTCTCTCTTCCCTCCATTCTCTCCCATCTGGCAGAGGAGTCCGGCTCCCTAAATCTTCTTTTTGTTGATGATCGCCGGGTGTCGATCCTTTTCCCTCCAGTCAGATGAGGACACTCAGATTCAAGGACATAAGTGACTGGTGCATAATCACACAGCTAGGAGGTGGCTGCACCAGGATTCGGATGCAGCCTGTCTGATGCTGACCACATGGTCTGTGGGGTGCTGCAGAAAGAAAACTGCATAAAGAAGGTGATCCTGGCCTCGGGGAGTTCCTGGTGTGTGCCTCCAGCCAGCGTGGTACCCTGCAGAGGGCACTCCGACAAGGTGAGCGCTTCCGCGGCGGGGCTTCTGTACAGAGGTCAC…
869	KLHDC8A	KLHDC8A_chr1_205317642_WT_UTR5	TTTGCATAACTGGCAGCGTTGCAAAGGACAGCCCCTTTCTCTCTTCCCTCCATTCTCTCCCATCTGGCAGAGGAGTCCGGCTCCCTAAATCTTCTTTTTGTTGATGATCGCCGGGTGTCGATCCTTTTCCCTCCAGTCAGATGAGGACACTCAGATTCAAGGACATAAGTGACTGGTGCATAATCACACAGCTAGGAGGTGGCTGCACCAGGATTCAGATGCAGCCTGTCTGATGCTGACCACATGGTCTGTGGGGTGCTGCAGAAAGAAAACTGCATAAAGAAGGTGATCCTGGCCTCGGGGAGTTCCTGGTGTGTGCCTCCAGCCAGCGTGGTACCCTGCAGAGGGCACTCCGACAAGGTGAGCGCTTCCGCGGCGGGGCTTCTGTACAGAGGTCAC…
871	KDM4C	Incomplete set	GACGTGCTGGGTGTAGGTGACTCAACACCGGACAGTTTTGCTTCCAGAGGCTGACACGCTCCTGCGCGGTAGTTGTTAAAGGGTTGGGACACGAAGATACTCTTCGCCTATTCGGGATCTCCCATTGTGGGAAGGAGGCTCAGTGGTCCCGGCCACCGGGTGAAGGGAGAACGGGAACACAGCGCTGTCATCGCCGGAGAGCTGCGAGCCCCGACTTTCTCGCCAGGCTCTCCAGTACATTCCGAGGCTCCACCCCGGTAACGCCACGCTGACGTCCGCGCGTCGGAGGCCGCCATAGGTGCGCGTCGGCGCCCAGGAGGACGTGTGGCGCGTGGACTACATCAGGTCCAGCCCTGCGGGACCCCAGCCAGCGCTTCCGGGCAAGGTTCTGTGCACCTG…
871	KDM4C	Not in PacBio	GACGTGCTGGGTGTAGGTGACTCAACACCGGACAGTTTTGCTTCCAGAGGCTGACACGCTCCTGCGCGGTAGTTGTTAAAGGGTTGGGACACGAAGATACTCTTCGCCTATTCGGGATCTCCCATTGTGGGAAGGAGGCTCAGTGGTCCCGGCCACCGGGTGAAGGGAGAACGGGAACACAGCGCTGTCATCGCCGGAGAGCTGCGAGCCCCGACTTTCTCGCCAGGCTCTCCAGTACATTCCGAGGCTCCACCCCGGTAACGCCACGCTGACGTCCGCGCGTCGGAGGCCGCCATAGGTGCGCGTCGGCGCCCAGGAGGACGTGTGGCGCGTGGACTACATCAGGTCCAGCCCTGCGGGACCCCAGCCAGCGCTTCCGGGCAAGGTTCTGTGCACCTG…
871	KDM4C	Not in PacBio	GACGTGCTGGGTGTAGGTGACTCAACACCGGACAGTTTTGCTTCCAGAGGCTGACACGCTCCTGCGCGGTAGTTGTTAAAGGGTTGGGACACGAAGATACTCTTCGCCTATTCGGGATCTCCCATTGTGGGAAGGAGGCTCAGTGGTCCCGGCCACCGGGTGAAGGGAGAACGGGAACACAGCGCTGTCATCGCCGGAGAGCTGCGAGCCCCGACTTTCTCGCCAGGCTCTCCAGTACATTCCGAGGCTCCACCCCGGTAACGCCACGCTGACGTCCGCGCGTCGGAGGCCGCCATAGGTGCGCGTCGGCGCCCAGGAGGACGTGTGGCGCGTGGACTACATCAGGTCCAGCCCTGCGGGACCCCAGCCAGCGCTTCCGGGCAAGGTTCTGTGCACCTG…
878	LHX6	LHX6_chr9_124983513_delA_UTR5	GATGTGTGGCTCCCTGGGTGATCTTGCAACACTTAGGCAGGAGTGACCTCAGAGGCCTGTGAATGGAGCACCTTTGTCAATATCAGGTCACTGCGGTCCCTGGCCCTCCTGCCTTCTGACAATGGGAGTGGGGAGTAAAGGGTTAACTGCTTCCCCTCGTGTTTATGGGGGTGGGGGTTCAGTGAGTGCCCTGGAGGCTAAAGTTCCTCTTCCCAGCTAGGCCCAAACGACTTCATGCAAGCCCCTAGCCTTCTCTGGCCCTCCGCCTTGAGCCCAAGCTCTGTCGCGGGCTCCAGCGGGAGAAGCCTACCCCCTCCCGCAAAGCGAGGGTCCCAGGGGAAGCGCAGAGCGGGAAGCGGCCCCCCACCGCGGCAGAGAGCGGCCCAGCGGCGGCCAGCT…
879	LHX6	LHX6_chr9_124983513_WT_UTR5	GATGTGTGGCTCCCTGGGTGATCTTGCAACACTTAGGCAGGAGTGACCTCAGAGGCCTGTGAATGGAGCACCTTTGTCAATATCAGGTCACTGCGGTCCCTGGCCCTCCTGCCTTCTGACAATGGGAGTGGGGAGTAAAGGGTTAACTGCTTCCCCTCGTGTTTATGGGGGTGGGGGTTCAGTGAGTGCCCTGGAGGCTAAAGTTCCTCTTCCCAGCTAGGCCCAAACGACTTCATGCAAGCCCCTAGCCTTCTCTGGCCCTCCGCCTTGAGCCCAAGCTCTGTCGCGGGCTCCAGCGGGAGAAGCCTACCCCCTCCCGCAAAGCGAGGGTCCCAGGGGAAGCGCAGAGCGGGAAGCGGCCCCCCACCGCGGCAGAGAGCGGCCCAGCGGCGGCCAGCT…
887	MTRNR2L7	Incomplete set	GTATAGGTGATAGAAATTTTTAGCCTGGCACAATAGGCTTAGTACAGTAAGGGAAAGATGAAAGAACTGTATCAAGCACTGAAAAGCAAAGACAAGCCCTTATGCCTTCTGCATAATGTATTAACCAGAAATAACTTTACACAGAGAACTATAGCCAAGTCCCCCAAAACCAGCCAAGCTACCCAAGAACAGCTGAAAGAGCACACTCACCTATGTGGCAAGATAGTGGGAAGATTCATGAGTAGAAGTGACAAGGCTATGGAGCCTGGTGATAGCTGGTTGTCCAAGATAGACTCCTAGTTCAACTTTAAGCTTATACACAGAATTACTTAACCTCCCTGTAAGTTTAACTGTTAGTCTAAAGAGGGACAGCTCTTTAGACCCTAGGAAACAACCTTC…
887	TSHZ2	Not in PacBio	GTGTGTGTGTGCGAGGGTGTGTGTGTGTGTTTGTGTGTGTGTGCATATGTGGGGGGTGTGAGTGTGTGTGTGCGAGGAAGCGGGGGTGCGTGCGCGTGTGAGTGCGTGTGTGAGTGTCTGTGTGTGTGTCTGTGTGTGTGTGTGAGTGAGTGAATTCCAGATTTTCTGTCTTTCCAAAACCCGCTCCTGTCCTCTCGCATATCACTCACAGACGGGGATCTGACAGCAGCCACAAACCTACAGTGAGTGATCGCTCTCCCCCCGGCACGAATCCGCCATAGAGATCGGCGAGGAGGAGGAGGAGGAGGAGGAAGAAAAGAAGGAGGAGGTGGAGGAGGAGGTGGAGGAGGAGGAGGAGGAGGGAAAGAGGAGAAGGAAGAAGAAGAAAAAGAAGAAACC…
887	TSHZ2	Not in PacBio	GTGTGTGTGTGCGAGGGTGTTTGTGTGTGTTTGTGTGTGTGTGCATATGTGGGGGGTGTGAGTGTGTGTGTGCGAGGAAGCGGGGGTGCGTGCGCGTGTGAGTGCGTGTGTGAGTGTCTGTGTGTGTGTCTGTGTGTGTGTGTGAGTGAGTGAATTCCAGATTTTCTGTCTTTCCAAAACCCGCTCCTGTCCTCTCGCATATCACTCACAGACGGGGATCTGACAGCAGCCACAAACCTACAGTGAGTGATCGCTCTCCCCCCGGCACGAATCCGCCATAGAGATCGGCGAGGAGGAGGAGGAGGAGGAGGAAGAAAAGAAGGAGGAGGTGGAGGAGGAGGTGGAGGAGGAGGAGGAGGAGGGAAAGAGGAGAAGGAAGAAGAAGAAAAAGAAGAAACC…
887	TSHZ2	Not in PacBio	GTGTGTGTGTGCGAGGGTGTGTGTGTGTGTTTGTGTGTGTGTGCATATGTGGGGGGTGTGAGTGTGTGTGTGCGAGGAAGCGGGGGTGCGTGCGCGTGTGAGTGCGTGTGTGAGTGTCTGTGTGTGTGTCTGTGTGTGTGTGTGAGTGAGTGAATTCCAGATTTTCTGTCTTTCCAAAACCCGCTCCTGTCCTCTCGCATATCACTCACAGACGGGGATCTGACAGCAGCCACAAACCTACAGTGAGTGATCGCTCTCCCCCCGGCACGAATCCGCCATAGAGATCGGCGAGGAGGAGGAGGAGGAGGAGGAAGAAAAGAAGGAGGAGGTGGAGGAGGAGGTGGAGGAGGAGGAGGAGGAGGGAAAGAGGAGAAGGAAGAAGAAGAAAAAGAAGAAACC…
889	CD8A	CD8A_chr2_87018274_C_T_UTR5	AGCACCCAAGGGCTGGTCAACCAAGCTGGGGGTTGAATTTCCATCCAGCAATGCAGGCCATGGGAGGCTGCAGCAGTGACGCTGTCAGATCCCCTTTGTGAGAATAATAATTTTTATAACAACGTGGCTGGAGGACTGATCAGGAGAGAGACTGGTGTGAATTGAAGGCTGTTGCAATGGCTCCAAGAAGAGATGAGGCTGTGTGGTGAGTTTAGCCGCTGGATGAAAGGCCGGAAGAATGAGGTCAGCAGCGCACTGACACCGACACCCAAAGCTTCGGCTGCTGCCGCTCTCATGGAAATCTCCTGGGGGAAGGGAGAGGGTCCTTCCTCGGTGAAAACTGGGGCTGCTCTAGCGAGTTCCTCAGAAGCGGGCAGGTCGCTAGTTCCTCTTCCTTTT…
889	CD8A	CD8A_chr2_87018464_C_T_UTR5	AGCACCCAAGGGCTGGTCAACCAAGCTGGGGGTTGAATTTCCATCCAGCAATGCAGGCCATGGGAGGCTGCAGCAGTGACGCTGTCAGATCCCCTTTGTGAGAATAATAATTTTTATAACAACGTGGCTGGAGGACTGATCAGGAGAGAGACTGGTGTGAATTGAAGGCTGTTGCAATGGCTCCAAGAAGAGATGAGGCTGTGTGGTGAGTTTAGCCGCTGGATGAAAGGCCGGAAGAATGAGGTCAGCAGCGCACTGACACCGACACCCAAAGCTTCGGCTGCTGCCGCTCTCATGGAAATCTCCTGGGGGAAGGGAGAGGGTCCTTCCTCGGTGAAAACTGGGGCTGCTCTAGCGAGTTCCTCAGAAGCGGACAGGTCGCTAGTTCCTCTTCCTTTT…
889	CD8A	CD8A_chr2_87018464_WT_UTR5	AGCACCCAAGGGCTGGTCAACCAAGCTGGGGGTTGAATTTCCATCCAGCAATGCAGGCCATGGGAGGCTGCAGCAGTGACGCTGTCAGATCCCCTTTGTGAGAATAATAATTTTTATAACAACGTGGCTGGAGGACTGATCAGGAGAGAGACTGGTGTGAATTGAAGGCTGTTGCAATGGCTCCAAGAAGAGATGAGGCTGTGTGGTGAGTTTAGCCGCTGGATGAAAGGCCGGAAGAATGAGGTCAGCAGCGCACTGACACCGACACCCAAAGCTTCGGCTGCTGCCGCTCTCATGGAAATCTCCTGGGGGAAGGGAGAGGGTCCTTCCTCGGTGAAAACTGGGGCTGCTCTAGCGAGTTCCTCAGAAGCGGGCAGGTCGCTAGTTCCTCTTCCTTTT…
898	IQCK	Incomplete set	ATTAATCCCTGAGACAAAGGTACTGAAGGCAAGTGGCTGAAGAACAGGCTTGATTGGACAGATGACTTGGAGATGTTCACTGGACAGGGACAGCCTTGTGAAGATCTTTGTGAATACCCGACCTCGCAAGCTCCAGAGACTACAATAATTCACTTGCCCTAGGTTCCAAAGCCAGCAAGTGGAAAACGGAGACTGGAATTCCGCCCACAGGACTCCAAAGCCTGTGCAGCAACACCCCACTCCCCCGGCAGGCTCACCAGCAGGACGCGCGGGAGCCAGGAAGTAAGATCCGTACCTCCAAGGCTCCCATGGGCCCAAGCCTCCGCATCAACAGACTGGGAGGGATTACGTGGGGTCCCAGGGCCGGCTCTGAGGCGGGAAAACTTTCTGGAGGCGGCG…
898	IQCK	Not in PacBio	ATTAATCCATGAGACAAAGGTACTGAAGGCAAGTGGCTGAAGAACAGGCTTGATTGGACAGATGACTTGGAGATGTTCACTGGACAGGGACAGCCTTGTGAAGATCTTTGTGAATACCCGACCTCGCAAGCTCCAGAGACTACAATAATTCACTTGCCCTAGGTTCCAAAGCCAGCAAGTGGAAAACGGAGACTGGAATTCCGCCCACAGGACTCCAAAGCCTGTGCAGCAACACCCCACTCCCCCGGCAGGATCACCAGCAGGACGCGCGGGAGCCAGGAAGTAAGATCCGTACCTCCAAGGCTCCCATGGGCCCAAGCCTCCGCATCAACAGACTGGGAGGGATTACGTGGGGTCCCAGGGCCGGCTCTGAGGCGGGAAAACTTTCTGGAGGCGGCG…
898	IQCK	Incomplete set	ATTAATCCCTGAGACAAAGGTACTGAAGGCAAGTGGCTGAAGAACAGGCTTGATTGGACAGATGACTTGGAGATGTTCACTGGACAGGGACAGCCTTGTGAAGATCTTTGTGAATACCCGACCTCGCAAGCTCCAGAGACTACAATAATTCACTTGCCCTAGGTTCCAAAGCCAGCAAGTGGAAAACGGAGACTGGAATTCCGCCCACAGGACTCCAAAGCCTGTGCAGCAACACCCCACTCCCCCGGCAGGATCACCAGCAGGACGCGCGGGAGCCAGGAAGTAAGATCCGTACCTCCAAGGCTCCCATGGGCCCAAGCCTCCGCATCAACAGACTGGGAGGGATTACGTGGGGTCCCAGGGCCGGCTCTGAGGCGGGAAAACTTTCTGGAGGCGGCG…
898	IQCK	Not in PacBio	ATTAATCCCTGAGACAAAGGTACTGAAGGCAAGTGGCTGAAGAACAGGCTTGATTGGACAGATGACTTGGAGATGTTCACTGGACAGGGACAGCCTTGTGAAGATCTTTGTGAATACCCGACCTCGCAAGCTCCAGAGACTACAATAATTCACTTGCCCTAGGTTCCAAAGCCAGCAAGTGGAAAACGGAGACTGGAATTCCGCCCACAGGACTCCAAAGCCTGTGCAGCAACACCCCACTCCCCCGGCAGGATCACCAGCAGGACGCGCGGGAGCCAGGAAGTAAGATCCGTACCTCCAAGGCTCCCATGGGCCCAAGCCTCCGCATCAACAGACTGGGAGGGATTACGTGGGGTCCCAGGGCCGGCTCTGAGGCGGGAAAACTTTCTGGAGGCGGCG…
908	PDPR	PDPR_chr16_70147569_A_G_UTR5	CAGTGATGAGTTCTAGAAGGAAAGAAAAGGCTGATGTGACGGTGAGGAAGGGATGAGTGGAGACTTCTCTGAGACTTCAGTGATTCCTCTTCCTCTGAGCTGAGCCAAGCTGAGAAGCTGAGAAGAGTAAGATAGGGCCGGGAACTCAGGTCCGTTAGTCCGTCCTCCGAGGTGGGGCGGGCCAGCAGAATGGATTTCCGATCTACTCTGTGAGAGCCTCGCCCAAGAAAGCCCAGAGCCACTTCCAAGATCCGCGCTCCCACGGCGATGAGAAGCGTTTTCCCCCGGGACTGCTTGGCTTAGGACTGGGGACCCACTGGCTTTGGAGTAAGCCCTGGCACGGGCCTCGAGGGAAGAAAGAACTCCCGCGCTCCCCACACTCCACAGGGCCTGCGATCA…
908	PDPR	PDPR_chr16_70147569_WT_UTR5	CAGTGATGAGTTCTAGAAGGAAAGAAAAGGCTGATGTGACAGTGAGGAAGGGATGAGTGGAGACTTCTCTGAGACTTCAGTGATTCCTCTTCCTCTGAGCTGAGCCAAGCTGAGAAGCTGAGAAGAGTAAGATAGGGCCGGGAACTCAGGTCCGTTAGTCCGTCCTCCGAGGTGGGGCGGGCCAGCAGAATGGATTTCCGATCTACTCTGTGAGAGCCTCGCCCAAGAAAGCCCAGAGCCACTTCCAAGATCCGCGCTCCCACGGCGATGAGAAGCGTTTTCCCCCGGGACTGCTTGGCTTAGGACTGGGGACCCACTGGCTTTGGAGTAAGCCCTGGCACGGGCCTCGAGGGAAGAAAGAACTCCCGCGCTCCCCACACTCCACAGGGCCTGCGATCA…
922	ZNF260	ZNF260_chr19_37016221_G_A_UTR5	GATCTCTCGATTCCGTCCGGTTCTGAGTCGGGGCCTGGCCCAGCCCAGGAGACCTCTGGGAGCGCTGCCCGCGGAAGGAGTGCGCAGGCGCGGAATCTCCGACTTGCCATGGTCGTCTTTGTCTGCCGGCCTGCTTCCTTGTATATCCACAGGAGCTGCAAAACCTCTTAGAGTTCTAAGGGTGCTCCCTGAATTTTGGGATGCTGCTTTGTTCCCCAACCATAACATCCAAGTCCAGTGTCATTTTTCTGCTCACAAGTTTAAAGTCAGCACTTAAAAGAACAGCAACAGATGATTGAGAAAGAAATGTAAAGAAGGTTCTCTTTGTGTGAGTAAGCAAGAACCTGAAAATAATTCTTCCGGGCCGGGTGCGGTGGCTCATGGCTGTATTCCCAGCAC…
922	ZNF260	ZNF260_chr19_37019132_G_C_UTR5	GATCTCTCGATTCCGTCCGGTTCTGAGTCGGGGCCTGGCCCAGCCCAGGAGACCTCTGGGAGCGCTGCCCGCGGAAGGAGTGCGCAGGCGCGGAATCTCCGACTTGCCATGGTCGTGTTTGTCTGCCGGCCTGCTTCCTTGTATATCCACAGGAGCTGCAAAACCTCTTAGAGTTCTAAGGGCGCTCCCTGAATTTTGGGATGCTGCTTTGTTCCCCAACCATAACATCCAAGTCCAGTGTCATTTTTCTGCTCACAAGTTTAAAGTCAGCACTTAAAAGAACAGCAACAGATGATTGAGAAAGAAATGTAAAGAAGGTTCTCTTTGTGTGAGTAAGCAAGAACCTGAAAATAATTCTTCCGGGCCGGGTGCGGTGGCTCATGGCTGTATTCCCAGCAC…
922	ZNF260	ZNF260_chr19_37019132_WT_UTR5	GATCTCTCGATTCCGTCCGGTTCTGAGTCGGGGCCTGGCCCAGCCCAGGAGACCTCTGGGAGCGCTGCCCGCGGAAGGAGTGCGCAGGCGCGGAATCTCCGACTTGCCATGGTCGTCTTTGTCTGCCGGCCTGCTTCCTTGTATATCCACAGGAGCTGCAAAACCTCTTAGAGTTCTAAGGGCGCTCCCTGAATTTTGGGATGCTGCTTTGTTCCCCAACCATAACATCCAAGTCCAGTGTCATTTTTCTGCTCACAAGTTTAAAGTCAGCACTTAAAAGAACAGCAACAGATGATTGAGAAAGAAATGTAAAGAAGGTTCTCTTTGTGTGAGTAAGCAAGAACCTGAAAATAATTCTTCCGGGCCGGGTGCGGTGGCTCATGGCTGTATTCCCAGCAC…
940	C1QL3	Not in PacBio	TCAGAGTAATGCCAAACTCTTTCTGAGTGGGATGAGCAGAGCAGATGCTGCAATGAGATGCCAAAGCGGCTCCCCTTCCTCTGTGCCTTGGGTGCCTATAAATTGCTCCGGCGCGCGTTTGTCAGCCTCCTCTTCTCCTGGCAGGTGGTACCCAGGCAGAATTCTGCCTTCAGTCTCTCTCTCGCTCCGCTCCCGGCCGTGAGGCGCTCGCCGCTGCTCGCTCGCTCCTCCGCCCCAGCTCTGAGCCTCGCCGTGCCGACCGTGCCCGCCGCCGCCGCCGCTGGGCGCACCCGGGGGACGCCCGGGCCCACGCGGGGCTTTGGGGTGCGCGTCTATTCGAGTTGTGGTGGTGGCAAAGGAGGAAGAGAGAAAGGAGGCAATAAAAAAAAAAGGCAGCGG…
940	C1QL3	Not in PacBio	TCAGAGTAATGCCAAACTCTCTCTGAGTGGGATGAGCAGAGCAGATGCTGCAATGAGATGCCAAAGCGGCTCCCCTTCCTCTGTGCCTTGGGTGCCTATAAATTGCTCCGGCGCGCGTTTGTCAGCCTCCTCTTCTCCTGGCAGGTGGTACCCAGGCAGAATTCTGCCTTCAGTCTCTCTCTCGCTCCGCTCCCGGCCGTGAGGCGCTCGCCGCTGCTCGCTCGCTCCTCCGCCCCAGCTCTGAGCCTCGCCGTGCCGACCGTGCCCGCCGCCGCCGCCGCTGGGCGCACCCGGGGGACGCCCGGGCCCACGCGGGGCTTTGGGGTGCGCGTCTATTCGAGTTGTGGTGGTGGCAAAGGAGGAAGAGAGAAAGGAGGCAATAAAAAAAAAAGGCAGCGG…
943	CALU	CALU_chr7_128387980_A_T_UTR5	GATTGGTCGGGAGGCCGCCGGCGAGGCGGATGAGGGCGGGGTGCGGACCCGCTTCCGGTTGGGCGGTGCTTGCGCGCGTGAGCTGAGCCGGTGGGTGAGCGGCGGCCACGGCATCCTGTGCTGTGGGGGCTACGAGGAAAGGACCTCCCACCCTCCCCCACTGAGCTGCCTTCCCAGTGATGAAAGAAAAAATGTAAAAGCCTGAAAACCCTTCTTCTTGATTTTTAATTTTTTTTTTTCCCTCTAAGACCTTAACCACTCTGGATAGTATCACGGGGTATCAGTAGAGTGTGCTAAACAGATGTGTACTCTGCAGCTTCTTTGCAGGTTTTTTGTCACATTTTTCAGTCAAGTGTTCCAGCTTTGTGCTTGTTCATTAGAGTCACCTGTGACTACAGA…
943	CALU	CALU_chr7_128387802_C_A_UTR5	GATTGGTCGGGAGGCCGCCGGCGAGGCGGATGAGGGCGGGGTGCGGACCCGCTTCCGGTTGGGCGGTGCTTGCGCGCGTGAGCTGAGCCGGTGGGTGAGCGGCGGCCACGGCATCCTGTGCTGTGGGGGCTACGAGGAAAGGACCTCCCACCCTCCCCCACTGAGCTGCCTTCCCAGTGATGAAAGAAAAAATGTAAAAGCCTGAAAACCCTTCTTCTTGATTTTTAATTTTTTTTTTTCCCTCTAAGACCTTAACCACTCTGGATAGTATCACGGGGTATCAGTAGAGTGTGCTAAACAGATGTGTACTCTGCAGCTTCTTTGCAGGTTTTTTGTAACATTTTTCAGTCAAGTGTTCCAGCTTTGTGCTTGTTCATTAGAGTCACCTGTGACTACAGA…
943	CALU	CALU_chr7_128387802_WT_UTR5	GATTGGTCGGGAGGCCGCCGGCGAGGCGGATGAGGGCGGGGTGCGGACCCGCTTCCGGTTGGGCGGTGCTTGCGCGCGTGAGCTGAGCCGGTGGGTGAGCGGCGGCCACGGCATCCTGTGCTGTGGGGGCTACGAGGAAAGGACCTCCCACCCTCCCCCACTGAGCTGCCTTCCCAGTGATGAAAGAAAAAATGTAAAAGCCTGAAAACCCTTCTTCTTGATTTTTAATTTTTTTTTTTCCCTCTAAGACCTTAACCACTCTGGATAGTATCACGGGGTATCAGTAGAGTGTGCTAAACAGATGTGTACTCTGCAGCTTCTTTGCAGGTTTTTTGTCACATTTTTCAGTCAAGTGTTCCAGCTTTGTGCTTGTTCATTAGAGTCACCTGTGACTACAGA…
947	CDH8	CDH8_chr16_62055469_G_A_UTR5	AACATAACGCCAGCCCCAGAGCTCAGGTGAGACCTCTAGAGAGAAAGCTCGCAGGTACCTCATCCGCATGCTGTTATTATCTGCCAGCCCACTTATCCAGGAGCTCGGTCCTCAGCGGGCTGCGCGCACCGCGCGGAAGGGCGCATCTTCACCTCGTGGCTCTGGCGGCAGAGACGCGCGGGGCTTGCTCGGGAGCGAGGAGCGAAAAGTTGTGCGCCCACTTGGGTAGGGGGAAAGAGAGCGATCGAGCCAGCGCGGGAGAGCGAAGGGGGAAGGCGGGGAGGAGGGGGGACTGCTTACATGAATTTCCAAGTGGTAGACCTGCCTCTGCGCTCTGCCCAATGAGATCCGTCAGGGGAGGCACCCGGCTCACTTTTCCACATCACTTCACAGTTACAT…
947	CDH8	CDH8_chr16_62070320_G_A_UTR5	AACATAACGCCAGCCCCAGAGCTCAGGTGAGACCTCTAGAGAGAAAGCTCGCAGGTACCTCATCCGCATGCTGTTATTATCTGCCAGCCCACTTATCCAGGAGCTCGGTCCTCAGCGGGCTGCGCGCACCGCGCGGAAGGGCGCATCTTCACCTCGTGGCTCTGGCGGCAGAGACGCGCGGGGCTTGCTCGGGAGCGAGGAGCGAAAAGTTGTGCGCCCACTTGGGTAGGGGGAAAGAGAGCGATCGAGCCAGCGCGGGAGAGCGAAGGGGGAAGGCGGGGAGGAGGGGGGACTGCTTACATGAATTTCCAAGTGGTAGACCTGCCTCTGCGCTCTGCCCAATGAGATCCGTCAGGGGAGGCACCCGGCTCACTTTTCCACATCACTTCACAGTTACAT…
947	CDH8	CDH8_chr16_62070320_WT_UTR5	AACATAACGCCAGCCCCAGAGCTCAGGTGAGACCTCTAGAGAGAAAGCTCGCAGGTACCTCATCCGCATGCTGTTATTATCTGCCAGCCCACTTATCCAGGAGCTCGGTCCTCAGCGGGCTGCGCGCACCGCGCGGAAGGGCGCATCTTCACCTCGTGGCTCTGGCGGCAGAGACGCGCGGGGCTTGCTCGGGAGCGAGGAGCGAAAAGTTGTGCGCCCACTTGGGTAGGGGGAAAGAGAGCGATCGAGCCAGCGCGGGAGAGCGAAGGGGGAAGGCGGGGAGGAGGGGGGACTGCTTACATGAATTTCCAAGTGGTAGACCTGCCTCTGCGCTCTGCCCAATGAGATCCGTCAGGGGAGGCACCCGGCTCACTTTTCCACATCACTTCACAGTTACAT…
949	EN1	Not in pool	AGCTCACAGACCCATAATCCTGCATTTCTCTAACAAGTTGTTTATGGAGTTGCTTCTCCATTTGCCTACATCCCAAAATTCACCCCTCCCGGGTTTCTTCTGCCCCCTCCTGAGTCCCGGCCTGAAGGAGGAGACGCGGGTGCGGGTGGAGGGCGGACCCGACGCACAGGCAGCGCCGAGGCGCCTCTCCGCCAGCGGTTGACGCCCGGATTATTTATCCGCAAAGTCCCGCGCGCGCCCATTGGGCCGAGGCCCGAGTGTCAGCGCGAGTCCCGGCTCGCCATTGGCTCCGCACACGTGCGGCCCTGACTCACGTGCTTCCGGTTTGAAGGCAAAAAGTGTGCCTGGGTGATTTTTTTTTTAAGCGAGAGAGTTTGTGCAAAGATCCGAGCTGTCAGA…
949	EN1	Not in pool	AGCTCACAGACCCATAATCCTGCATTTCTCTAACAAGTTGTTTATGGAGTTGCTTCTCCATTTGCCTACATCCCAAAATTCACCCCTCCCGGGTTTCTTCTGCCCCCTCCTGAGTCCCGGCCTGAAGGAGGAGACGCGGGTGCGGGTGGAGGGCGGACCCGACGCACAGGCAGCGCCGAGGCGCCTCTCCGCCAGCGGTTGACGCCCGGATTATTTATCCGCAAAGTCCCGCGCGCGCCCATTGGGCCGAGGCCCGAGTGTCAGCGCGAGTCCCGGCTCGCCATTGGCTCCGCACACGTGCGGCCCTGACTCACGTGCTTCCGGTTTGAAGGCAAAAAGTGTGCCTGGGTGATTTTTTTTTTAAGCGAGAGAGTTTGTGCAAAGATCCGAGCTGTCAGA…
949	EN1	Not in pool	AGCTCACAGACCCATAATCCTGCATTTCTCTAACAAGTTGTTTATGGAGTTGCTTCTCCATTTGCCTACATCCCAAAATTCACCCCTCCCGGGTTTCTTCTGCCCCCTCCTGAGTCCCGGCCTGAAGGAGGAGACGCGGGTGCGGGTGGAGGGCGGACCCGACGCACAGGCAGCGCCGAGGCGCCTCTCCGCCAGCGGTTGACGCCCGGATTATTTATCCGCAAAGTCCCGCGCGCGCCCATTGGGCCGAGGCCCGAGTGTCAGCGCGAGTCCCGGCTCGCCATTGGCTCCGCACACGTGCGGCCCTGACTCACGTGCTTCCGGTTTGAAGGCAAAAAGTGTGCCTGGGTGATTTTTTTTTTAAGCGAGAGAGTTTGTGCAAAGATCCGAGCTGTCAGA…
949	MTRNR2L2	MTRNR2L2_chr5_79946695_C_T_UTR5	CCCAAACCCATTCCACCTTACTACCAAACAACCTTAACCAAACCATTTACTCAAATAAAGTATAGGCGATAGAAATTGTAAACCGGCGCAATAGATATAGTACCGCAAGGGAAAGATGAAAAATTATAACCAAGCATAATATAGCAAGGACTAACCCCTATACCTTCTGCATAATGAATTAACTAGAAATAACTTTGCAAAGAGAACCAAAGCTAAGACCCCCGAAACCAGACGAGCTACCTAAGAACAGCTAAAAGAGCATACCCGTCTATGTAGCAAAATAGTGGGAAGATTCATAGGTAGAGGCGACAAACCTACCGAGTCTGGTGATAGCTGGTTGTCCAAGATAGAATCTTAGTTCAACTTTAAATTTACCCACAGAACCCTCCAAATCCCCCT…
949	MTRNR2L2	MTRNR2L2_chr5_79946695_WT_UTR5	CCCAAACCCATTCCACCTTACTACCAAACAACCTTAACCAAACCATTTACTCAAATAAAGTATAGGCGATAGAAATTGTAAACCGGCGCAATAGATATAGTACCGCAAGGGAAAGATGAAAAATTATAACCAAGCATAATATAGCAAGGACTAACCCCTGTACCTTCTGCATAATGAATTAACTAGAAATAACTTTGCAAAGAGAACCAAAGCTAAGACCCCCGAAACCAGACGAGCTACCTAAGAACAGCTAAAAGAGCATACCCGTCTATGTAGCAAAATAGTGGGAAGATTCATAGGTAGAGGCGACAAACCTACCGAGTCTGGTGATAGCTGGTTGTCCAAGATAGAATCTTAGTTCAACTTTAAATTTACCCACAGAACCCTCCAAATCCCCCT…
950	MTRNR2L8	MTRNR2L8_chr11_10530501_G_T_UTR5	CCCAAACCCATTCCACCTTACTACCGAACAGCTTTAACCAAATCATTTACCCAAATAAAGTATAGGCGATAGAAATTGTAAATCGGCGCAATAGATATAGTACCGCAAGGGAAAGATGAAAAATTGCAACCAAGCATAATACAGCAAGGACTAATCCCTGTACCTTCTGCATAATGAATTAACTAGAAATAACTTTGCAAAGAGAACCAAAGCTAAGACCCCAGAAACCAGACGAGCTACCTAAGAACAGCTAAAAGAGCACACCCGTCTATGTAGCAAAATAGTGGGAAGATTCGTAGGTAGAGGCGACAAACCTACCGAGTCTGGTGATAGCTGGTTGTCCAAGACAGAATCTTAGTTCAACTTTAAATTTACCCACAGAACCCTCCAAATCCCCCT…
950	MTRNR2L8	MTRNR2L8_chr11_10530501_WT_UTR5	CCCAAACCCATTCCACCTTACTACCGAACAGCTTTAACCAAATCATTTACCCAAATAAAGTATAGGCGATAGAAATTGTAAATCGGCGCAATAGATATAGTACCGCAAGGGAAAGATGAAAAATTGCAACCAAGCATAATACAGCAAGGACTAATCCCTGTACCTTCTGCATAATGAATTAACTAGAAATAACTTTGCAAAGAGAACCAAAGCTAAGACCCCCGAAACCAGACGAGCTACCTAAGAACAGCTAAAAGAGCACACCCGTCTATGTAGCAAAATAGTGGGAAGATTCGTAGGTAGAGGCGACAAACCTACCGAGTCTGGTGATAGCTGGTTGTCCAAGACAGAATCTTAGTTCAACTTTAAATTTACCCACAGAACCCTCCAAATCCCCCT…
952	ALK	ALK_chr2_30143731_C_T_UTR5	AGCTGCAAGTGGCGGGCGCCCAGGCAGATGCGATCCAGCGGCTCTGGGGGCGGCAGCGGTGGTAGCAGCTGGTACCTCCCGCCGCCTCTGTTCGGAGGGTCGCGGGGCACCGAGGTGCTTTCCGGCCGCCCTCTGGTCGGCCACCCAAAGCCGCGGGCGCTGATGATGGGTGAGGAGGGGGCGGCAAGATTTCGGGCGCCCCTGCCCTGAACGCCCTCAGCTGCTGCCGCCGGGGCCGCTCCAGTGCCTGCGAACTCTGAGGAGCCGAGGCGCCGGTGAGAGCAAGGACGCTGCAAACTTGCGCAGCGCGGGGGCTGGGATTCACGCCCAGAAGTTCAGCAGGCAGACAGTCCGAAGCCTTCCCGCAGCGGAGAGATAGCTTGAGGGTGCGCAAGACGG…
952	ALK	ALK_chr2_30143731_WT_UTR5	AGCTGCAAGTGGCGGGCGCCCAGGCAGATGCGATCCAGCGGCTCTGGGGGCGGCAGCGGTGGTAGCAGCTGGTACCTCCCGCCGCCTCTGTTCGGAGGGTCGCGGGGCACCGAGGTGCTTTCCGGCCGCCCTCTGGTCGGCCACCCAAAGCCGCGGGCGCTGATGATGGGTGAGGAGGGGGCGGCAAGATTTCGGGCGCCCCTGCCCTGAACGCCCTCAGCTGCTGCCGCCGGGGCCGCTCCAGTGCCTGCGAACTCTGAGGAGCCGAGGCGCCGGTGAGAGCAAGGACGCTGCAAACTTGCGCAGCGCGGGGGCTGGGATTCACGCCCAGAAGTTCAGCAGGCAGACAGTCCGAAGCCTTCCCGCAGCGGAGAGATAGCTTGAGGGTGCGCAAGACGG…
971	ATXN1	ATXN1_chr6_16328629_C_A_UTR5	GAGGAGAGAGCAGAGTATACCGCAGACATCATTTCTACTACAGTGGCGGAGCCGTACAGGACCTGTTTCACTGCAGGGGGATCCAAAACAAGCCCCGTGGAGCAGCAGCCAGAGCAACAGCAGCCGCAAGACATTGTTTCTCTCCCTCTGCCCCCCCTTCCCCACGCAACCCCAGATCCATTTACACTTTACAGTTTTACCTCACAAAAACTACTACAAGCACCAAGCTCCCTGATGGAAAGGAGCATCGTGCATCAAGTCACCAGGGTGGTCCATTCAAGCTGCAGATTTGTTTGTCATCCTTGTACAGCAATCTCCTCCTCCACTGCCACTACAGGGAAGTGCATCACATGTCAGCATACTGGAGCATAGTGAAAGAGTCTATTTTGAAGCTTCAAA…
971	ATXN1	ATXN1_chr6_16328581_T_G_UTR5	GAGGAGAGAGCAGAGTATACCGCAGACATCATTTCTACTACAGTGGCGGAGCCGTACAGGACCTGTTTCACTGCAGGGGGATCCAAAACAAGCCCCGTGGAGCAGCAGCCAGAGCAACAGCAGCCGCAAGACATTGTTTCTCTCCCTCTGCCCCCCCTTCCCCACGCAACCCCAGATCCATTTACACTTTACAGTTTTACCTCACAAAAACTACTACAAGCACCAAGCTCCCTGATGGAAAGGAGCATCGTGCATCAAGTCACCAGGGTGGTCCATTCAAGCTGCAGATTTGTTTGTCATCCTTGTACAGCAATCTCCTCCTCCACTGCCACTACAGGGAAGTGCATCACATGTCAGCATACTGGAGCATAGTGAAAGAGTCTATTTTGAAGCTTCAAA…
971	ATXN1	ATXN1_chr6_16328581_WT_UTR5	GAGGAGAGAGCAGAGTATACCGCAGACATCATTTCTACTACAGTGGCGGAGCCGTACAGGACCTGTTTCACTGCAGGGGGATCCAAAACAAGCCCCGTGGAGCAGCAGCCAGAGCAACAGCAGCCGCAAGACATTGTTTCTCTCCCTCTGCCCCCCCTTCCCCACGCAACCCCAGATCCATTTACACTTTACAGTTTTACCTCACAAAAACTACTACAAGCACCAAGCTCCCTGATGGAAAGGAGCATCGTGCATCAAGTCACCAGGGTGGTCCATTCAAGCTGCAGATTTGTTTGTCATCCTTGTACAGCAATCTCCTCCTCCACTGCCACTACAGGGAAGTGCATCACATGTCAGCATACTGGAGCATAGTGAAAGAGTCTATTTTGAAGCTTCAAA…
975	SLC2A14	SLC2A14_chr12_8024729_C_T_UTR5	GGACCCCTGCTCTGACCGCAGGTGGGTGCTTGTCTTGCTTACGGAGGGCTCCCGATGAACCGAGTCACGTTTTGTAACCACATTAACGGACCATTCAAAGTCGAATCCTAGGCTTTTCGAGGCAGTTAGTGGGTCCCAACGGCTGCAGGCGGGGCCGGCGGGGGCGCAGCGGCCCGGGAGGTGCGTGGTTGAGCGAAGCCGCGGGGCCCAACCGCAGTCGCGGGGTCTGGGAGGAGACCTGAATGAAATGAGGGAGCCTTGGGAGCATGATCCAGGCGGAGGGAACTGGATTCGGGAGGAGGAACTGCCTTGGCCTTGAAAGATACCTACCAGGAGTTCAAGTGCTGTGCGGGTGCATCAGCTTTGTAGATTTGTGCAAGATGAAAATTGGAATTGTCT…
975	SLC2A14	SLC2A14_chr12_8023634_G_A_UTR5	GGACCCCTGCTCTGACCGCAGGTGGGTGCTTGTCTTGCTTACGGAGGGCTCCCGATGAACCGAGTCACGTTTTGTAACCACATTAACGGACCATTCAAAGTCGAATCCTAGGCTTTTCGAGGCAGTTAGTGGGTCCCAACGGCTGCAGGCGGGGCCGGCGGGGGCGCAGCGGCCCGGGAGGTGCGTGGTTGAGCGAAGCCGCGGGGCCCAACCGCAGTCGCGGGGTCTGGGAGGAGACCTGAATGAAATGAGGGAGCCTTGGGAGCATGATCCAGGCGGAGGGAACTGGATTCGGGAGGAGGAACTGCCTTGGCCTTGAAAGATACCTACCAGGAGTTCAAGTGCTGTGCGGGTGCATCAGCTTTGTAGATTTGTGCAAGATGAAAATTGGAATTGTCT…
975	SLC2A14	SLC2A14_chr12_8023634_WT_UTR5	GGACCCCTGCTCTGACCGCAGGTGGGTGCTTGTCTTGCTTACGGAGGGCTCCCGATGAACCGAGTCACGTTTTGTAACCACATTAACGGACCATTCAAAGTCGAATCCTAGGCTTTTCGAGGCAGTTAGTGGGTCCCAACGGCTGCAGGCGGGGCCGGCGGGGGCGCAGCGGCCCGGGAGGTGCGTGGTTGAGCGAAGCCGCGGGGCCCAACCGCAGTCGCGGGGTCTGGGAGGAGACCTGAATGAAATGAGGGAGCCTTGGGAGCATGATCCAGGCGGAGGGAACTGGATTCGGGAGGAGGAACTGCCTTGGCCTTGAAAGATACCTACCAGGAGTTCAAGTGCTGTGCGGGTGCATCAGCTTTGTAGATTTGTGCAAGATGAAAATTGGAATTGTCT…
982	C22orf34	C22orf34_chr22_50050571_A_T_UTR5	CGTGTGCGGTCCCTCCCCCTCACGTTCTCTCTTCCTCTGCTCCGCCATGATGAGAAGCGCCTGCTTCCCCTTCCCCTTCCGCCATGATTGTGTTTCCTGAGACCTCCCAGCCACGCTTCCTGTACAGCCTGCAGAACTGTGAGTCAACCAAACTTCCTTTTAAAATAAATTACCCAGTCTCAGTTAGGTCTTTCTAGCAGTGTGAGAACGGACACGTAGAGGGTGTGAGAGCCAGAAGACTTTAAGGAGAGGGACGAGCTGGGGCCTGGATGCCCGGGGAGGTGGACCTGGACCAGGACAGGTGTCAGCGGGCAGAGATGGGGCAGAGGTGCGGCTGTCTACCCGCGACCGGGGCCATGCCCTCTCGGGCTCGGTTGAGGAGCTGCTCTTCCTCCAGAA…
982	C22orf34	C22orf34_chr22_50050935_C_A_UTR5	CGTGTGCGGTCCCTCCCCCTCACGTTCTCTCTTCCTCTGCTCCGCCATGATGAGAAGCGCCTGCTTCCCCTTCCCCTTCCGCCATGATTGTGTTTCCTGAGACCTCCCAGCCACGCTTCCTGTACAGCCTGCAGAACTGTGAGTCAACCAAACTTCCTTTTAAAATAAATTACCCAGTCTCAGTTAGGTCTTTCTAGCAGTGTGAGAACGGACACGTAGAGGGTGTGAGAGCCAGAAGACTTTAAGGAGAGGGACTAGCTGGGGCCTGGATGCCCGGGGAGGTGGACCTGGACCAGGACAGGTGTCAGCGGGCAGAGATGGGGCAGAGGTGCGGCTGTCTACCCGCGACCGGGGCCATGCCCTCTCGGGCTCGGTTGAGGAGCTGCTCTTCCTCCAGAA…
982	C22orf34	C22orf34_chr22_50050840_C_T_UTR5	CGTGTGCGGTCCCTCCCCCTCACGTTCTCTCTTCCTCTGCTCCGCCATGATGAGAAGCGCCTGCTTCCCCTTCCCCTTCCGCCATGATTGTGTTTCCTGAGACCTCCCAGCCACGCTTCCTGTACAGCCTGCAGAACTGTGAGTCAACCAAACTTCCTTTTAAAATAAATTACCCAGTCTCAGTTAGGTCTTTCTAGCAGTGTGAGAACGGACACGTAGAGGGTGTGAGAGCCAGAAGACTTTAAGGAGAGGGACGAGCTGGGGCCTGGATGCCCGGGGAGGTGGACCTGGACCAGGACAGGTGTCAGCGGGCAGAGATGGGGCAGAGGTGCGGCTGTCTACCCGCGACCAGGGCCATGCCCTCTCGGGCTCGGTTGAGGAGCTGCTCTTCCTCCAGAA…
982	C22orf34	C22orf34_chr22_50050840_WT_UTR5	CGTGTGCGGTCCCTCCCCCTCACGTTCTCTCTTCCTCTGCTCCGCCATGATGAGAAGCGCCTGCTTCCCCTTCCCCTTCCGCCATGATTGTGTTTCCTGAGACCTCCCAGCCACGCTTCCTGTACAGCCTGCAGAACTGTGAGTCAACCAAACTTCCTTTTAAAATAAATTACCCAGTCTCAGTTAGGTCTTTCTAGCAGTGTGAGAACGGACACGTAGAGGGTGTGAGAGCCAGAAGACTTTAAGGAGAGGGACGAGCTGGGGCCTGGATGCCCGGGGAGGTGGACCTGGACCAGGACAGGTGTCAGCGGGCAGAGATGGGGCAGAGGTGCGGCTGTCTACCCGCGACCGGGGCCATGCCCTCTCGGGCTCGGTTGAGGAGCTGCTCTTCCTCCAGAA…
983	CDH18	CDH18_chr5_19839130_C_A_UTR5	TAGATTGATTATACAGCAGCAGCATGAGCTGAGTCTCAGAGCTGAGCGAGCGTCAGGGTGAAAAGGAAAGAGAGAAAGAGAGAGAGAGAGAAAAAAAAGCGGGGAGAGAGAGGAACACAAGGTGGGGAGGAAGCCAGTGCACGTTCCATAGCATCACTACTGTGACTGCTTGTACCCGATAATCTTGCTCTGCAGCTCCCTCAGTGAACAACTTACTGAGGTGCCTTTCTTTTTACAAGAGGATGTCAGCTCTGAGCTCCAGCAAGAAATAACAGACTTCACCTTGGAATAGCTCATCTTACTCCTGCATCATTAAAGCGGATTTTCAAAAGAAAACAAAAATCAAGTCCCCTTTCCAGTTCCACTTTCTTCCAGCATTGAACAGGAACAGTTTCACGC…
983	CDH18	CDH18_chr5_19839147_G_A_UTR5	TAGATTGATTATACAGCAGCAGCATGAGCTGAGTCTCAGAGCTGAGCGAGCGTCAGGGTGAAAAGGAAAGAGAGAAAGAGAGAGAGAGAGAAAAAAAAGCGGGGAGAGAGAGGAACACAAGGTGGGGAGGAAGCCAGTGCACGTTCCATAGCATCACTACTGTGACTGCTTGTACCCGATAATCTTGCTCTGCAGCTCCCTCAGTGAACAACTTACTGAGGTGCCTTTCTTTTTACAAGAGGATGTCAGCTCTGAGCTCCAGCAAGAAATAACAGACTTCACCTTGGAATAGCTCATCTTACTCCTGCATCATTAAAGCGGATTTTCAAAAGAAAACAAAAATCAAGTCCCCTTTCCAGTTCCACTTTCTTCCAGCATTGAACAGGAACAGTTTCACGC…
983	CDH18	CDH18_chr5_19992044_G_A_UTR5	TAGATTGATTATACAGCAGCAGCATGAGCTGAGTCTCAGAGCTGAGCGAGCGTCAGGGTGAAAAGGAAAGAGAGAAAGAGAGAGAGAGAGAAAAAAAAGCGGGGAGAGAGAGGAACACAAGGTGGGGAGGAAGCCAGTGCACGTTCCATAGCATCACTACTGTGACTGCTTGTACCCGATAATCTTGCTCTGCAGCTCCCTCAGTGAACAACTTACTGAGGTGCCTTTCTTTTTACAAGAGGATGTCAGCTCTGAGCTCCAGCAAGAAATAACAGACTTCACCTTGGAATAGCTCATCTTACTCCTGCATCATTAAAGCGGATTTTCAAAAGAAAACAAAAATCAAGTCCCCTTTCCAGTTCCACTTTCTTCCAGCATTGAACAGGAACAGTTTCACGC…
983	CDH18	CDH18_chr5_19992044_WT_UTR5	TAGATTGATTATACAGCAGCAGCATGAGCTGAGTCTCAGAGCTGAGCGAGCGTCAGGGTGAAAAGGAAAGAGAGAAAGAGAGAGAGAGAGAAAAAAAAGCGGGGAGAGAGAGGAACACAAGGTGGGGAGGAAGCCAGTGCACGTTCCATAGCATCACTACTGTGACTGCTTGTACCCGATAATCTTGCTCTGCAGCTCCCTCAGTGAACAACTTACTGAGGTGCCTTTCTTTTTACAAGAGGATGTCAGCTCTGAGCTCCAGCAAGAAATAACAGACTTCACCTTGGAATAGCTCATCTTACTCCTGCATCATTAAAGCGGATTTTCAAAAGAAAACAAAAATCAAGTCCCCTTTCCAGTTCCACTTTCTTCCAGCATTGAACAGGAACAGTTTCACGC…
988	ATAD3C	ATAD3C_chr1_1385673_C_G_UTR5	CTTCATGATTAACTCCCCAAGGTCCTGCATATTTTCTCAATGGGCCACCGCGCCCGGCCAGAAGATTTTTATGGTAAAATTTTGTGATGGGAAAACTCATCCCGGAAAATGTTGAGACCTGATGCTGAGTCCTCAGCAGCTCAGAGAATACGTACTTCTGTCCCAGGTCACCCAAACATTGACCTGTGTCGGTTCCCCACTAGGAACAAAATGTAACTGAGGACGTTGTCAGATGCTTGTCCTCGTCACCCTGAGCTTGTTGGCTGCTATCTAATTCTTATTCTTTCATTTTCTTGCCCGCACGTTCTTGATAGCAGATCACTGACAACAGCCATTGGAAGCTTAGGAAAAGGGTATGTGCCGGGCGCGGTGGCTCACACCTGTAATCCCAGCACTTTG…
988	ATAD3C	ATAD3C_chr1_1385355_C_T_UTR5	CTTCATGATTAACTCCCCAAGGTCCTGCATATTTTCTCAATGGGCCACCGCGCCCGGCCAGAAGATTTTTATGGTAAAATTTTGTGATGGGAAAACTCATCCCGGAAAATGTTGAGACCTGATGCTGAGTCCTCAGCAGCTCAGAGAATACGTACTTCTGTCCCAGGTCACCCAAACATTGACCTGTGTCGGTTCCCCACTAGGAACAAAATGTAACTGAGGACGTTGTCAGATGCTTGTCCTCGTCACCCTGAGCTTGTTGGCTGCTATCTAATTCTTATTCTTTTATTTTCTTGCCCGCACGTTCTTGATAGCAGATCACTGACAACAGCCATTGGAAGCTTAGGAAAAGGGTATGTGCCGGGCGCGGTGGCTCACACCTGTAATCCCAGCACTTTG…
988	ATAD3C	ATAD3C_chr1_1385357_T_G_UTR5	CTTCATGATTAACTCCCCAAGGTCCTGCATATTTTCTCAATGGGCCACCGCGCCCGGCCAGAAGATTTTTATGGTAAAATTTTGTGATGGGAAAACTCATCCCGGAAAATGTTGAGACCTGATGCTGAGTCCTCAGCAGCTCAGAGAATACGTACTTCTGTCCCAGGTCACCCAAACATTGACCTGTGTCGGTTCCCCACTAGGAACAAAATGTAACTGAGGACGTTGTCAGATGCTTGTCCTCGTCACCCTGAGCTTGTTGGCTGCTATCTAATTCTTATTCTTTCAGTTTCTTGCCCGCACGTTCTTGATAGCAGATCACTGACAACAGCCATTGGAAGCTTAGGAAAAGGGTATGTGCCGGGCGCGGTGGCTCACACCTGTAATCCCAGCACTTTG…
988	ATAD3C	ATAD3C_chr1_1385357_WT_UTR5	CTTCATGATTAACTCCCCAAGGTCCTGCATATTTTCTCAATGGGCCACCGCGCCCGGCCAGAAGATTTTTATGGTAAAATTTTGTGATGGGAAAACTCATCCCGGAAAATGTTGAGACCTGATGCTGAGTCCTCAGCAGCTCAGAGAATACGTACTTCTGTCCCAGGTCACCCAAACATTGACCTGTGTCGGTTCCCCACTAGGAACAAAATGTAACTGAGGACGTTGTCAGATGCTTGTCCTCGTCACCCTGAGCTTGTTGGCTGCTATCTAATTCTTATTCTTTCATTTTCTTGCCCGCACGTTCTTGATAGCAGATCACTGACAACAGCCATTGGAAGCTTAGGAAAAGGGTATGTGCCGGGCGCGGTGGCTCACACCTGTAATCCCAGCACTTTG…
988	RBFOX1	RBFOX1_chr16_6069277_C_T_UTR5	TCCGGCTCTCCTTTGTTTATTTTCTAATCTATATTTTTACTGGAAGATTTCCTCTTTATTCTCTCCCGCCCTCCTACAAGCGCTCTTGCTGGCCGTCTGGGTGCACACACCGCTCCCTCGATCACCCCAGCCCCCTTCCTGGTCTTCCGAGCGCGGGGTTTGAAGGTCACCTCCTTTCCAGTCCCCGTGCGAGCCGCGCTGCCGCCGCCTCCTCCAGCCAGAGTCGGTGGGACTGGCTGCGCTGCCCTGAAGTGGTTCTCCAAGCAGCGCGGAGGGTGGCGGACGGCGGACGGAGCCCAGGGGCCGCGTCGGGTGGGGAAACCCGAACTCGCGGAGGGGAATCCCTCCCCCTCCGCCCCAGCCCCCCAGCAGCACCCGCGGTGGGGCGGGGGCGCTCTG…
988	RBFOX1	RBFOX1_chr16_6069277_WT_UTR5	TCCGGCTCTCCTTTGTTTATTTTCTAATCTATATTTTTACTGGAAGATTTCCTCTTTATTCTCTCCCGCCCTCCTACAAGCGCTCTTGCTGGCCGTCTGGGTGCACACACCGCTCCCTCGATCACCCCAGCCCCCTTCCTGGTCTCCCGAGCGCGGGGTTTGAAGGTCACCTCCTTTCCAGTCCCCGTGCGAGCCGCGCTGCCGCCGCCTCCTCCAGCCAGAGTCGGTGGGACTGGCTGCGCTGCCCTGAAGTGGTTCTCCAAGCAGCGCGGAGGGTGGCGGACGGCGGACGGAGCCCAGGGGCCGCGTCGGGTGGGGAAACCCGAACTCGCGGAGGGGAATCCCTCCCCCTCCGCCCCAGCCCCCCAGCAGCACCCGCGGTGGGGCGGGGGCGCTCTG…
998	SLC35A4	SLC35A4_chr5_139946259_G_A_UTR5	ATCAGGCGCCTGAAGACCGACACGCCGAACATGCGCCGCGCGCACTCGCGCACGAGTGAGATCATCGCGCCCCGGTCGTGAGTGCGCTCACACGCAGCCTGAGACTCGACGGGAGGGGGTCACGTGGAAGTATCTGAGAGAGGCGTACTTGGCCACTAGGAAAGCACCTCCCCCTTTCCAAAAATGCTCCGGAAGTGCCTTCGCCCTCCGTAAAGATGGCCGGGGCAGTCGGCACGAGGGAGGCGGGGATGCGCCTGCGCAACAAGTTCGGCGGGGAAGATGGCGGATGACAAGGATTCTCTGCCTAAGCTTAAGGACCTGGCATTTCTCAAGAACCAGCTGGAAAGCCTGCAGCGGCGTGTAGAAGACGAAGTCAACAGTGGAGTGGGCCAGGATGGC…
998	SLC35A4	SLC35A4_chr5_139946488_G_T_UTR5	ATCAGGCGCCTGAAGACCGACACGCCGAACATGCGCCGCGCGCACTCGCGCACGAGTGAGATCATCGCGCCCCGGTCGTGAGTGCGCTCACACGCAGCCTGAGACTCGACGGGAGGGGGTCACGTGGAAGTATCTGAGAGAGGCGTACTTGGCCACTAGGAAAGCACCTCCCCCTTTCCAAAAATGCTCCGGAAGTGCCTTCGCCCTCCGTAAAGATGGCCGGGGCAGTCGGCACGAGGGAGGCGGGGATGCGCCTGCGCAACAAGTTCGGCGGGGAAGATGGCGGATGACAAGGATTCTCTGCCTAAGCTTAAGGACCTGGCATTTCTCAAGAACCAGCTGGAAAGCCTGCAGCGGCGTGTAGAAGACGAAGTCAACAGTGGAGTGGGCCAGGATGGC…
998	SLC35A4	SLC35A4_chr5_139946488_WT_UTR5	ATCAGGCGCCTGAAGACCGACACGCCGAACATGCGCCGCGCGCACTCGCGCACGAGTGAGATCATCGCGCCCCGGTCGTGAGTGCGCTCACACGCAGCCTGAGACTCGACGGGAGGGGGTCACGTGGAAGTATCTGAGAGAGGCGTACTTGGCCACTAGGAAAGCACCTCCCCCTTTCCAAAAATGCTCCGGAAGTGCCTTCGCCCTCCGTAAAGATGGCCGGGGCAGTCGGCACGAGGGAGGCGGGGATGCGCCTGCGCAACAAGTTCGGCGGGGAAGATGGCGGATGACAAGGATTCTCTGCCTAAGCTTAAGGACCTGGCATTTCTCAAGAACCAGCTGGAAAGCCTGCAGCGGCGTGTAGAAGACGAAGTCAACAGTGGAGTGGGCCAGGATGGC…
1006	NBPF1	NBPF1_chr1_16921137_C_T_UTR5	ATCCTGACACGCCCATCGGGATCCTGAGGAGCCAGTGGGCTGCAGGCGCAGGCGCAGGCGAGGGGCTGGGTGGCGGTTGAGACAGCGGCGGTACTGGGAGGCGTAGGTGAGGGTCGCGAGGCTGCCCGAGCTTCTGAGCGAGCGCGGTGCTTTTGGGAACGCGGGACGGGCGATCTGCGGCGCCAGGAGCTGGGCCGAGGCGCGGCGGCGCGGCTGCCGGCTGCCCTGTGAATGGGAAGTTACGCGAAGTCCACCCAGCGTTTCTGAGGCAATCTGAAGGCAAATCCTGTTTAGACCCAGGCGAAGGTTCCCGGTGACCCGGGCTCTCACCAGCCAATTGTCCCTTGCCGTCCTCCTGAGGGTGCCTGGAGCTTAAGCACTGTGTGCTCTTGGCCTCCA…
1006	NBPF1	NBPF1_chr1_16940011_C_T_UTR5	ATCCTGACACGCCCATCGGGATCCTGAGGAGCCAGTGGGCTGCAGGCGCAGGCGCAGGCGAGGGGCTGGGTGGCGGTTGAGACAGCGGCAGTACTGGGAGGCGTAGGTGAGGGTCGCGAGGCTGCCCGAGCTTCTGAGCGAGCGCGGTGCTTTTGGGAACGCGGGACGGGCGATCTGCGGCGCCAGGAGCTGGGCCGAGGCGCGGCGGCGCGGCTGCCGGCTGCCCTGTGAATGGGAAGTTACGCGAAGTCCACCCAGCGTTTCTGAGGCAATCTGAAGGCAAATCCTGTTTAGACCCAGGCGAAGGTTCCCGGTGACCCGGGCTCTCACCAGCCAATTGTCCCTTGCCGTCCTCCTGAGGGTGCCTGGAGCTTAAGCACTGTGTGCTCTTGGCCTCCA…
1006	NBPF1	NBPF1_chr1_16940011_WT_UTR5	ATCCTGACACGCCCATCGGGATCCTGAGGAGCCAGTGGGCTGCAGGCGCAGGCGCAGGCGAGGGGCTGGGTGGCGGTTGAGACAGCGGCGGTACTGGGAGGCGTAGGTGAGGGTCGCGAGGCTGCCCGAGCTTCTGAGCGAGCGCGGTGCTTTTGGGAACGCGGGACGGGCGATCTGCGGCGCCAGGAGCTGGGCCGAGGCGCGGCGGCGCGGCTGCCGGCTGCCCTGTGAATGGGAAGTTACGCGAAGTCCACCCAGCGTTTCTGAGGCAATCTGAAGGCAAATCCTGTTTAGACCCAGGCGAAGGTTCCCGGTGACCCGGGCTCTCACCAGCCAATTGTCCCTTGCCGTCCTCCTGAGGGTGCCTGGAGCTTAAGCACTGTGTGCTCTTGGCCTCCA…
1043	JUN	JUN_chr1_59249686_C_G_UTR5	GACATCATGGGCTATTTTTAGGGGTTGACTGGTAGCAGATAAGTGTTGAGCTCGGGCTGGATAAGGGCTCAGAGTTGCACTGAGTGTGGCTGAAGCAGCCAGGCGGGAGTGGAGGTGCGCGGAGTCAGGCAGACAGACAGACACAGCCAGCCAGCCAGGTCGGCAGTATAGTCCGAACTGCAAATCTTATTTTCTTTTCACCTTCTCTCTAACTGCCCAGAGCTAGCGCCTGTGGCTCCCGGGCTGGTGTTTCGGGAGTGTCCAGAGAGCCTGGTCTCCAGCCGCCCCCGGGAGGAGAGCCCTGCTGCCCAGGCGCTGTTGACAGCGGCGGAAAGCAGCGGTACCCACGCGCCCGCCGGGGGAAGTCGGCGAGCGGCTGCAGCAGCAAAGAACTTTCCC…
1043	JUN	JUN_chr1_59249417_C_T_UTR5	GACATCATGGGCTATTTTTAGGGGTTGACTGGTAGCAGATAAGTGTTGAGCTCGGGCTGGATAAGGGCTCAGAGTTGCACTGAGTGTGGCTGAAGCAGCGAGGCGGGAGTGGAGGTGCGCGGAGTCAGGCAGACAGACAGACACAGCCAGCCAGCCAGGTCGGCAGTATAGTCCGAACTGCAAATCTTATTTTCTTTTCACCTTCTCTCTAACTGCCCAGAGCTAGCGCCTGTGGCTCCCGGGCTGGTGTTTCGGGAGTGTCCAGAGAGCCTGGTCTCCAGCCGCCCCCGGGAGGAGAGCCCTGCTGCCCAGGCGCTGTTGACAGCGGCGGAAAGCAGCGGTACCCACGCGCCCGCCGGGGGAAGTCGACGAGCGGCTGCAGCAGCAAAGAACTTTCCC…
1043	JUN	JUN_chr1_59249417_WT_UTR5	GACATCATGGGCTATTTTTAGGGGTTGACTGGTAGCAGATAAGTGTTGAGCTCGGGCTGGATAAGGGCTCAGAGTTGCACTGAGTGTGGCTGAAGCAGCGAGGCGGGAGTGGAGGTGCGCGGAGTCAGGCAGACAGACAGACACAGCCAGCCAGCCAGGTCGGCAGTATAGTCCGAACTGCAAATCTTATTTTCTTTTCACCTTCTCTCTAACTGCCCAGAGCTAGCGCCTGTGGCTCCCGGGCTGGTGTTTCGGGAGTGTCCAGAGAGCCTGGTCTCCAGCCGCCCCCGGGAGGAGAGCCCTGCTGCCCAGGCGCTGTTGACAGCGGCGGAAAGCAGCGGTACCCACGCGCCCGCCGGGGGAAGTCGGCGAGCGGCTGCAGCAGCAAAGAACTTTCCC…
1071	POM121	POM121_chr7_72350020_G_A_UTR5	CGCACATGCGCGCCACCTCCGCACTGCCCTCGCTTCCTGCGCCTCTTCAGGTCACCGCTTGCTCTAGTTCCCAGGCTTTGGCCTCTAGTGGATGAGAATCACCGAGTCTGCGGGACTGGACGCTGACCGCCCGGGCCAGCACCTAGGCGGGCGGGAGCTGTGCGGCCCAGGGTTCGCGCGGGCCGGGTAGAGGCTCGAGCCGGGACCCCCGAGCGTGAACCCCGGAGCCAGCGGCGCTGGGGCCAGAGGGGCCAGGCGGGAGGTGGTGGCGGAGGCGAAGGGGCGACGGGACCTGGGCCTGGCCCGTGTGTGTCCTCGGCGGCCTGGCGCCGGCCGTCGCTGTACGGTGAGCCCCAGGGAGGCGGATCTGGGCCCCGAGAAGGACACCCGCCTGGATTT…
1071	POM121	POM121_chr7_72350029_T_A_UTR5	CGCACATGCGCGCCACCTCCGCACTGCCCTCGCTTCCTGCGCCTCTTCAGGTCACCGCTTGCTCTAGTTCCCAGGCTTTGGCCTCTAGTGGATGAGAATCACCGAGTCTGCGGGGCTGGACGCAGACCGCCCGGGCCAGCACCTAGGCGGGCGGGAGCTGTGCGGCCCAGGGTTCGCGCGGGCCGGGTAGAGGCTCGAGCCGGGACCCCCGAGCGTGAACCCCGGAGCCAGCGGCGCTGGGGCCAGAGGGGCCAGGCGGGAGGTGGTGGCGGAGGCGAAGGGGCGACGGGACCTGGGCCTGGCCCGTGTGTGTCCTCGGCGGCCTGGCGCCGGCCGTCGCTGTACGGTGAGCCCCAGGGAGGCGGATCTGGGCCCCGAGAAGGACACCCGCCTGGATTT…
1071	POM121	POM121_chr7_72350029_WT_UTR5	CGCACATGCGCGCCACCTCCGCACTGCCCTCGCTTCCTGCGCCTCTTCAGGTCACCGCTTGCTCTAGTTCCCAGGCTTTGGCCTCTAGTGGATGAGAATCACCGAGTCTGCGGGGCTGGACGCTGACCGCCCGGGCCAGCACCTAGGCGGGCGGGAGCTGTGCGGCCCAGGGTTCGCGCGGGCCGGGTAGAGGCTCGAGCCGGGACCCCCGAGCGTGAACCCCGGAGCCAGCGGCGCTGGGGCCAGAGGGGCCAGGCGGGAGGTGGTGGCGGAGGCGAAGGGGCGACGGGACCTGGGCCTGGCCCGTGTGTGTCCTCGGCGGCCTGGCGCCGGCCGTCGCTGTACGGTGAGCCCCAGGGAGGCGGATCTGGGCCCCGAGAAGGACACCCGCCTGGATTT…
1085	FOXJ2	FOXJ2_chr12_8192418_C_T_UTR5	TCTGCCCGCCTTCTGGCTCCCCGGGAGCCCAGACTGGTCGGAGCCCGAGCGGTGGCAGCGCGGGGAGCCCCACGCGCCGAAGGGAGCGGACCCGACAGGACGGCCCTAGAGGAGGTGCTGCCGCCACAGTAGCAGGGACCGGAGTCTCGAGCCGCGGCCTCCCGGACCGTGCTGCCCAGGCCAGCTCAGGGACAGCCGGGAGTACGAAAGCCCCACCCTCTGGGGCACCCCGGGAGCGGAGGCGGGAGCGGGGACGCGAGCAACCTCTCCCCCTGTTGGAGAGAAAAGACCCTTACCACTCGGGTGAGGGAAAGAAGAGACCCCTGGAGGGGACGCCTCTCTCCTGCCTAGAGGCGAGGAAGACCCCTGTACTGGCCGGGGAGGAGACCCCCAGAAGTG…
1085	FOXJ2	FOXJ2_chr12_8192418_WT_UTR5	TCTGCCCGCCTTCTGGCTCCCCGGGAGCCCAGACTGGTCGGAGCCCGAGCGGTGGCAGCGCGGGGAGCCCCACGCGCCGAAGGGAGCGGACCCGACAGGACGGCCCTAGAGGAGGTGCTGCCGCCACAGTAGCAGGGACCGGAGTCTCGAGCCGCGGCCTCCCGGACCGTGCTGCCCAGGCCAGCTCAGGGACAGCCGGGAGTACGAAAGCCCCACCCTCTGGGGCACCCCGGGAGCGGAGGCGGGAGCGGGGACGCGAGCAACCTCTCCCCCTGTTGGAGAGAAAAGACCCTTACCACTCGGGTGAGGGAAAGAAGAGACCCCTGGAGGGGACGCCTCTCTCCTGCCTAGAGGCGAGGAAGACCCCTGTACTGGCCGGGGAGGAGACCCCCAGAAGTG…
1087	CDH12	CDH12_chr5_22078815_A_C_UTR5	CGCCTAATCTTCACCCGCTGCTAGGCTCGTTTAATGAGTCTTCTGAGAGCTAAGGAGTCCTCGGATTCATTCAAAGCATTCTACAATGAACGCTAGGGGGGAAAAAGAACAAACAAAATACATTTCAAATATAGGATTCAATTACTTTTCACTACTCAATGATGTGTCAAAGGCACGCTGTGTTTTGTTTTGAGGGCGGGGAGATGACAGGAGGGAATCCTGGGCCCCCATTGGCTCGCCGCTCGCCGCTGCAGTTGAGCTCCAGCCGCTCCGAGAGCATTATTGATCTGAAGGGTAAATGTGGAGGGAGCCACAGAGAGGGGTCCAGGCTTTTCTGAGAAGAGAGGCAGCCTCTTCCAGGAAGAAAGTGGTGTCTACTGGCTGCCCGGCCTGGAGAAC…
1087	CDH12	CDH12_chr5_22853471_A_G_UTR5	CGCCTAATCTTCACCCGCTGCTAGGCTCGTTTAATGAGTCTTCTGAGAGCTAAGGAGTCCTCGGATTCATTCAAAGCATTCTACAATGAACGCTAGGGGGGAAAAAGAACAAACAAAATACATTTCAAATATAGGATTCAATTACTTTTCACTACTCAATGATGTGTCAAAGGCACGCTGTGTTTTGTTTTGAGGGCGGGGAGATGACAGGAGGGAATCCTGGGCCCCCATTGGCTCGCCGCTCGCCGCTGCAGTTGAGCCCCAGCCGCTCCGAGAGCATTATTGATCTGAAGGGTAAATGTGGAGGGAGCCACAGAGAGGGGTCCAGGCTTTTCTGAGAAGAGAGGCAGCCTCTTCCAGGAAGAAAGTGGTGTCTACTGGCTGCCCGGCCTGGAGAAC…
1087	CDH12	CDH12_chr5_22212700_C_T_UTR5	CGCCTAATCTTCACCCGCTGCTAGGCTCGTTTAATGAGTCTTCTGAGAGCTAAGGAGTCCTCGGATTCATTCAAAGCATTCTACAATGAACGCTAGGGGGGAAAAAGAACAAACAAAATACATTTCAAATATAGGATTCAATTACTTTTCACTACTCAATGATGTGTCAAAGGCACGCTGTGTTTTGTTTTGAGGGCGGGGAGATGACAGGAGGGAATCCTGGGCCCCCATTGGCTCGCCGCTCGCCGCTGCAGTTGAGCTCCAGCCGCTCCGAGAGCATTATTGATCTGAAGGGTAAATGTGGAGGGAGCCACAGAGAGGGGTCCAGGCTTTTCTGAGAAGAGAGGCAGCCTCTTCCAGGAAGAAAGTGGTGTCTACTGGCTGCCCGGCCTGGAGAAC…
1087	CDH12	CDH12_chr5_22212700_WT_UTR5	CGCCTAATCTTCACCCGCTGCTAGGCTCGTTTAATGAGTCTTCTGAGAGCTAAGGAGTCCTCGGATTCATTCAAAGCATTCTACAATGAACGCTAGGGGGGAAAAAGAACAAACAAAATACATTTCAAATATAGGATTCAATTACTTTTCACTACTCAATGATGTGTCAAAGGCACGCTGTGTTTTGTTTTGAGGGCGGGGAGATGACAGGAGGGAATCCTGGGCCCCCATTGGCTCGCCGCTCGCCGCTGCAGTTGAGCTCCAGCCGCTCCGAGAGCATTATTGATCTGAAGGGTAAATGTGGAGGGAGCCACAGAGAGGGGTCCAGGCTTTTCTGAGAAGAGAGGCAGCCTCTTCCAGGAAGAAAGTGGTGTCTACTGGCTGCCCGGCCTGGAGAAC…
1105	KCNA1	KCNA1_chr12_5019456_A_T_UTR5	AAATGGACCGAGCGGACCCGCCGCCGCACGCACCCTGCTCCACTCCAAGCTCCTAAGGGCTCCTGGCGCGCCGCGTAGCCTTGGCGAGGTCCGCGCTGGGGTGCGGAGAGCGAAGGGAACTGGAGAGCCATGTAGATCCAGGCTCTCGCCCGCCCGCCTCCTTCGGGATCGAATCAAGGGCTCCCATAGTGTTAGGAGGGGGCGAGAGTGCTGTTTATCGTCATTTGCCTCGGAGCTTCGAGAGAGGGTGGTATTTTGCTTTTCCGCCCCGCATCCTCCGGAACTCCCTGCACCGGAGAGAGGACGGCGTCTCCAGGTTGCTGGCAACCGGTGAGAATGGGGGTAGGGAAGGAACATTTTCGCCGTAGCTGCTCCGTAAAGCGTTTGTCCAACTGAGAG…
1105	KCNA1	KCNA1_chr12_5020007_G_A_UTR5	AAATGGACCGAGCGGACCCGCCGCCGCACGCACCCTGCTCCACTCCAAGCTCCTAAGGGCTCCTGGCGCGCCGCGTAGCCTTGGCGAGGTCCGCGCTGGGGTGCGGAGAGCGAAGGGAACTGGAGAGCCATGTAGATCCAGGCTCTCGCCCGCCCGCCTCCTTCGGGATCGAATCAAGGGCTCCCATAGTGTTAGGAGGGGGCGAGAGTGCTGTTTATCGTCATTTGCCTCGGAGCTTCGAGAGAGGGTGGTATTTTGCTTTTCCGCCCCGCATCCTCCGGAACTCCCTGCACCGGAGAGAGGACGGCGTCTCCAGGTTGCTGGCAACCGGTGAGAATGGGGGTAGGGAAGGAACATTTTCGCCGTAGCTGCTCCGTAAAGCGATTGTCCAACTGAGAG…
1105	KCNA1	KCNA1_chr12_5020007_WT_UTR5	AAATGGACCGAGCGGACCCGCCGCCGCACGCACCCTGCTCCACTCCAAGCTCCTAAGGGCTCCTGGCGCGCCGCGTAGCCTTGGCGAGGTCCGCGCTGGGGTGCGGAGAGCGAAGGGAACTGGAGAGCCATGTAGATCCAGGCTCTCGCCCGCCCGCCTCCTTCGGGATCGAATCAAGGGCTCCCATAGTGTTAGGAGGGGGCGAGAGTGCTGTTTATCGTCATTTGCCTCGGAGCTTCGAGAGAGGGTGGTATTTTGCTTTTCCGCCCCGCATCCTCCGGAACTCCCTGCACCGGAGAGAGGACGGCGTCTCCAGGTTGCTGGCAACCGGTGAGAATGGGGGTAGGGAAGGAACATTTTCGCCGTAGCTGCTCCGTAAAGCGATTGTCCAACTGAGAG…
1121	TGFB3	TGFB3_chr14_76447705_C_A_UTR5	AAAATTTCAGCAGAGAGAAATAGAGAAAGCAGTGTGTGTGCATGTGTGAGAGAGAGAGGGAGAGGAGCGAGAGGGAGAGGGAGAGGGAGAGAGAGAAAGGGAGGGAAGCAGAGAGTCAAGTCCAAGGGAATGAGCGAGAGAGGCAGAGACAGGGGAAGAGGCGTGCGAGAGAAGGAATAACAGCTTTCCGGAGCAGGCGTGCCGTGAACTGGCTTCTATTTTATTTTATTTTTTTCTCCTTTTTATTTTTTAAAGAGAAGCAGGGGACAGAAGCAATGGCCGAGGCAGAAGACAAGCCGAGGTGCTGGTGACCCTGGGCGTCTGAGTGGATGATTGGGGCTGCTGCGCTCAGAGGCCTGCCTCCCTGCCTTCCAATGCATATAACCCCACACCCCAGCC…
1121	TGFB3	TGFB3_chr14_76447705_WT_UTR5	AAAATTTCAGCAGAGAGAAATAGAGAAAGCAGTGTGTGTGCATGTGTGAGAGAGAGAGGGAGAGGAGCGAGAGGGAGAGGGAGAGGGAGAGAGAGAAAGGGAGGGAAGCAGAGAGTCAAGTCCAAGGGAATGAGCGAGAGAGGCAGAGACAGGGGAAGAGGCGTGCGAGAGAAGGAATAACAGCTTTCCGGAGCAGGCGTGCCGTGAACTGGCTTCTATTTTATTTTATTTTTTTCTCCTTTTTATTTTTTAAAGAGAAGCAGGGGACAGAAGCAATGGCCGAGGCAGAAGACAAGCCGAGGTGCTGGTGACCCTGGGCGTCTGAGTGGATGATTGGGGCTGCTGCGCTCAGAGGCCTGCCTCCCTGCCTTCCAATGCATATAACCCCACACCCCAGCC…
1160	MYC	MYC_chr8_128748700_C_T_UTR5	GGAGTTTATTCATAACGCGCTCTCCAAGTATACGTGGCAATGCGTTGCTGGGTTATTTTAATCATTCTAGGCATCGTTTTCCTCCTTATGCCTCTATCATTCCTCCCTATCTACACTAACATCCCACGCTCTGAACGCGCGCCCATTAATACCCTTCTTTCCTCCACTCTCCCTGGGACTCTTGATCAAAGCGCGGCCCTTTCCCCAGCCTTAGCGAGGCGCCCTGCAGCCTGGTACGCGCGTGGCGTGGCGGTGGGCGCGCAGTGCGTTCTCGGTGTGGAGGGCAGCTGTTCCGCCTGCGATGATTTATACTCACAGGACAAGGATGCGGTTTGTCAAACAGTACTGCTACGGAGGAGCAGCAGAGAAAGGGAGAGGGTTTGAGAGGGAGCAAAAGAA…
1160	MYC	MYC_chr8_128748700_WT_UTR5	GGAGTTTATTCATAACGCGCTCTCCAAGTATACGTGGCAATGCGTTGCTGGGTTATTTTAATCATTCTAGGCATCGTTTTCCTCCTTATGCCTCTATCATTCCTCCCTATCTACACTAACATCCCACGCTCTGAACGCGCGCCCATTAATACCCTTCTTTCCTCCACTCTCCCTGGGACTCTTGATCAAAGCGCGGCCCTTTCCCCAGCCTTAGCGAGGCGCCCTGCAGCCTGGTACGCGCGTGGCGTGGCGGTGGGCGCGCAGTGCGTTCTCGGTGTGGAGGGCAGCTGTTCCGCCTGCGATGATTTATACTCACAGGACAAGGATGCGGTTTGTCAAACAGTACTGCTACGGAGGAGCAGCAGAGAAAGGGAGAGGGTTTGAGAGGGAGCAAAAGAA…
1167	ELK4	Not in PacBio	TTTCTTGTTAAACAAACACCTAATTTATTTCTTGGAGGTTTTGTTCAGCTGTCCTAATTTATGACTTTACATTCCTTCTGGTGCTAAACTGCTCAAGTAGCCTCTTGTATCAAGTGTGACCTGATTCCTTAAGAATTTTACTTAATGAGAACCTCTAAGATAGAAACTCTTGCTAGGTGTTTCATGCACCTTATTTTCTTTAATCATTACAACAACTCTAAGATTGGGTTCTCTCCACCTTATAAATGATGACTGTTTTAGAGAGGTTAAGGTTGCTTAAAATTGGTGAGTTAGTGAGGGGTAGAGCCACGAATGGATTTCTGGTCGCTGCCTCCATCGTCAGGGCAAGCTTTTCCCACGACTCCAGCGCTTCCATTTGTCAGTCCCCAGGCTAGAAAG…
1167	ELK4	Incomplete set	TTTCTTGTTAAACAAACACCTAATTTATTTCTTGGAGGTTTTGTTCAGCTGTCCTAATTTATGACTTTACATTCCTTCTGGTGCTAAACTGCTCAAGTAGCCTCTTGTATCAAGTGTGACCTGATTCCTTAAGAATTTTACTTAATGAGAACCTCTAAGCTAGAAACTCTTGCTAGGTGTTTCATGCACCTTATTTTCTTTAATCATTACAACAACTCTAAGATTGGGTTCTCTCCACCTTATAAATGATGACTGTTTTAGAGAGGTTAAGGTTGCTTAAAATTGGTGAGTTAGTGAGGGGTAGAGCCACGAATGGATTTCTGGTCGCTGCCTCCATCGTCAGGGCAAGCTTTTCCCACGACTCCAGCGCTTCCATTTGTCAGTCCCCAGGCTAGAAAG…
1210	GYPC	Not in PacBio	TGGCAGATGGAAAGAGAAACGGTTAGAAAAGCGTGGTTCTTGCGCAGGAAAGTTGGAGCAAAGAAGAGTTCAGAAGTGGGCGGGTGTGTGTTTAAAAAAAAAAAAGGGGGTGGAAACCCCACCAGCCAAGTCTGCAGAAAAAAAATAAATGAAGTCTGCCTATCTCCGGGCCAGAGCCCCTCCCCTCGGCCCGCGCGGGAGGAGTGTGACCCAGGTGCCGCTTCCTCTCGCCGCCGAGGGTCAGGAGCCCGGGAGCGCGACCCTCCCCCGGCCCGGCCTGGCCCGGCCTGGCCAGTCCCCGCGGTCTCTGCCCGGGCTGACGCCCAGGAATGTGGTCGACGAGAAGCCCCAACAGCACGGCGTGGCCTCTCAGCCTCGGAAGTCTCCAAGGACCCCCAT…
1210	GYPC	Incomplete set	TGGCAGATGGAAAGAGAAACGGTTAGAAAAGCGTGGTTCTTGCGCAGGAAAGTTGGAGCAAAGAAGAGTTCAGAAGGGGGCGGGTGTGTGTTTAAAAAAAAAAAAGGGGGTGGAAACCCCACCAGCCAAGTCTGCAGAAAAAAAATAAATGAAGTCTGCCTATCTCCGGGCCAGAGCCCCTCCCCTCGGCCCGCGCGGGAGGAGTGTGACCCAGGTGCCGCTTCCTCTCGCCGCCGAGGGTCAGGAGCCCGGGAGCGCGACCCTCCCCCGGCCCGGCCTGGCCCGGCCTGGCCAGTCCCCGCGGTCTCTGCCCGGGCTGACGCCCAGGAATGTGGTCGACGAGAAGCCCCAACAGCACGGCGTGGCCTCTCAGCCTCGGAAGTCTCCAAGGACCCCCAT…
1210	GYPC	Not in PacBio	TGGCAGATGGAAAGAGAAACGGTTAGAAAAGCGTGGTTCTTGCGCAGGAAAGTTGGAGCAAAGAAGAGTTCAGAAGTGGGCGGGTGTGTGTTTAAAAAAAAAAAAGGGGGTGGAAACCCCACCAGCCAAGTCTGCAGAAAAAAAATAAATGAAGTCTGCCTATCTCCGGGCCAGAGCCCCTCCCCTCGGCCCGCGCGGGAGGAGTGTGACCCAGGTGCCGCTTCCTCTCGCCGCCGAGGGTCAGGAGCCCGGGAGCGCGACCCTCCCCCGGCCCGGCCTGGCCCGGCCTGGCCAGTCCCCGCGGTCTCTGCCCGGGCTGACGCCCAGGAATGTGGTCGACGAGAAGCCCCAACAGCACGGCGTGGCCTCTCAGCCTCGGAAGTCTCCAAGGACCCCCAT…
1214	RALYL	Not in PacBio	TGCCTGTCTTGCGTGTGCGTGTGCGTGTGCTCAGCCTCAGCGTGAGGGGCACCTGCTCGTCTGGGCTCACAGCGAAGGCAGCCTCGCGAGCTGCCGCTGCCGCTGCTGCCACTGGTGTTGCCGCTCTCAGGCGCCAGGCTCCCCGTCGCCGCCTCGCCAGCCAGAGTTGGGCTCCGTGGGCTTCCTCGCAGCCTCGGTCCTTCCCCGCTGCCTGCAAGTCAGCCTGGCTCCGAGTCACGTGTCAGTGCCTGAGGCAGAGACTGCGAGAAAAAAACGCGCTTCATTCCTTCTTCCACCGCCATACTGTATTTTATACTAAATCTCATTTTTATTCCAACATTTTACTCCCGCTCGGTGAGTACCTTCTCAGTGGCATTCTTGTCCTATTCTTTTTTTTGT…
1216	RALYL	Not in PacBio	TGCCTGTCTTGCGTGTGCGTGTGCGTGTGCTCAGCCTCAGCGTGAGGGGCACCTGCTCGTCTGGGCTCACAGCGAAGGCAGCCTCGCGAGCTGCCGCTGCCGCTGCTGCCACTGGTGTTGCCGCTCTCAGGCGCCAGGCTCCCCGTCGCCGCCTCGCCAGCCAGAGTTGGGCTCCGTGGGCTTCCTCGCAGCCTCGGTCCTTCCCCGCTGCCTGCAAGTCAGCCTGGCTCCGAGTCACGTGTCAGTGCCTGAGGCAGAGACTGCGAGAAAAAAACGCGCTTCATTCCTTCTTCCACCGCCATACTGTATTTTATACTAAATCTCATTTTTATTCCAACATTTTACTCCCGCTCGGTGAGTACCTTCTCAGTGGCATTCTTGTCCTATTCTTTTTTTTGT…
1248	BIRC8	BIRC8_chr19_53794555_C_T_UTR5	CTACACACGTGTGTGTGCGCGTGTGTATAAAACACAGTGCACTAATACTCAGCCTTTAAAAAAAATGCCACTTGCAACAACGTAGATGGAGCTGGACGATATCATGCTAAAATTATGCAAAGTGAAACAAGCACAAAAAAGAACGAGACACGGGCGTGGGGCACGAGGTGCTCACTGCGCAAGCGCCCACTCCACCGCGTGGTTTCCAGCTGGAGGCTGGGAGCGTTCGTGGCTTCCTCTTTTCTTGCTGACCCTTCGGAGCTCTGGGAAGTGGCTGCACCTTGGCGGCTCCCCAGAGCGCGCGGTGCTAATCGTGGGTCATCAGCCTGGGTGGCTGGGCCCGGCTTAGGGCAGGGTTTGGCATTTCCAATGGTAGGGGGCTCGGACCGTCCCTCCGCG…
1248	BIRC8	BIRC8_chr19_53794795_G_A_UTR5	CTACACACGTGTGTGTGCGCGTGTGTATAAAACACAGTGCACTAATACTCAGCCTTTAAAAAAAATGCCACTTGCAACAATGTAGATGGAGCTGGACGATATCATGCTAAAATTATGCAAAGTGAAACAAGCACAAAAAAGAACGAGACACGGGCGTGGGGCACGAGGTGCTCACTGCGCAAGCGCCCACTCCACCGCGTGGTTTCCAGCTGGAGGCTGGGAGCGTTCGTGGCTTCCTCTTTTCTTGCTGACCCTTCGGAGCTCTGGGAAGTGGCTGCACCTTGGCGGCTCCCCAGAGCGCGCGGTGCTAATCGTGGGTCGTCAGCCTGGGTGGCTGGGCCCGGCTTAGGGCAGGGTTTGGCATTTCCAATGGTAGGGGGCTCGGACCGTCCCTCCGCG…
1248	BIRC8	BIRC8_chr19_53794795_WT_UTR5	CTACACACGTGTGTGTGCGCGTGTGTATAAAACACAGTGCACTAATACTCAGCCTTTAAAAAAAATGCCACTTGCAACAACGTAGATGGAGCTGGACGATATCATGCTAAAATTATGCAAAGTGAAACAAGCACAAAAAAGAACGAGACACGGGCGTGGGGCACGAGGTGCTCACTGCGCAAGCGCCCACTCCACCGCGTGGTTTCCAGCTGGAGGCTGGGAGCGTTCGTGGCTTCCTCTTTTCTTGCTGACCCTTCGGAGCTCTGGGAAGTGGCTGCACCTTGGCGGCTCCCCAGAGCGCGCGGTGCTAATCGTGGGTCGTCAGCCTGGGTGGCTGGGCCCGGCTTAGGGCAGGGTTTGGCATTTCCAATGGTAGGGGGCTCGGACCGTCCCTCCGCG…
1256	ENC1	ENC1_chr5_73937235_C_G_UTR5	AGAGTCCAGCCGGGCGTGCCGCACCCACTGGGGAGTGGGGAGGGAGGACACATAGGAAATGCCTGGGGCTGGAGTCTCTTTGGCTCTCTGCCAGCAAGAAACTTAAACGTCCTGGCTTGCTCAACCCGAGTGTCCCTAAACTGTCCAGACTTTTGCCCGTCCATTGCCACTATCTCTCCCCACTCTGGGTGTCCTACCCAAGGCGCTGTCTATGCGTGCCCAGGGCCTGTCCTGCGGATACCCAGCTCGCCCCTTGCAGCCCTTTTTAGAGCATCTCGCGGGCTCTGGCATCACCAAGCGCACAGCCCCGGGCTGCGCTCCCCTAAGGTGGGTCCCTCAGATCCGGGGCTGTCCATTAACCAGGCTGGCCCAAAGAGGCGCAGACACTCGAACCCGGGA…
1256	ENC1	ENC1_chr5_73933329_C_T_UTR5	AGAGTCCAGCCGGGGGTGCCGCACCCACTGGGGAGTGGGGAGGGAGGACACATAGGAAATGCCTGGGGCTGGAGTCTCTTTGGCTCTCTGCCAGCAAGAAACTTAAACGTCCTGGCTTGCTCAACCCGAGTGTCCCTAAACTGTCCAGACTTTTGCCCGTCCATTGCCACTATCTCTCCCCACTCTGGGTGTCCTACCCAAGGCGCTGTCTATGCGTGCCCAGGGCCTGTCCTGCGGATACCCAGCTCGCCCCTTGCAGCCCTTTTTAGAGCATCTCGCGGGCTCTGGCATCACCAAGCGCACAGCCCCGGGCTGCGCTCCCCTAAGGTGGGTCCCTCAGATCCGGGGCTGTCCATTAACCAGGCTGGCCCAAAGAGGCGCAGACACTCGAACCCGGGA…
1256	ENC1	ENC1_chr5_73933329_WT_UTR5	AGAGTCCAGCCGGGGGTGCCGCACCCACTGGGGAGTGGGGAGGGAGGACACATAGGAAATGCCTGGGGCTGGAGTCTCTTTGGCTCTCTGCCAGCAAGAAACTTAAACGTCCTGGCTTGCTCAACCCGAGTGTCCCTAAACTGTCCAGACTTTTGCCCGTCCATTGCCACTATCTCTCCCCACTCTGGGTGTCCTACCCAAGGCGCTGTCTATGCGTGCCCAGGGCCTGTCCTGCGGATACCCAGCTCGCCCCTTGCAGCCCTTTTTAGAGCATCTCGCGGGCTCTGGCATCACCAAGCGCACAGCCCCGGGCTGCGCTCCCCTAAGGTGGGTCCCTCAGATCCGGGGCTGTCCATTAACCAGGCTGGCCCAAAGAGGCGCAGACACTCGAACCCGGGA…
1280	LNP1	LNP1_chr3_100120761_C_A_UTR5	GGTTAAGGGAAAGCGTGGGTGTGAGTAGGAGTCTTCGGAAACCCTTTTTCTTTCTTTTCGCCCCGCTGCTGTTCGGGAGATGGACTTCTGGAGTCCCCGTCGTAGCTGGTGTTGTCCCCTCTACCTTCAGGAAAGAAGGGCAGATGGCCCTCTTGCCTACTGAAGCCGAGGAGGGGCGCGTATACAGCGGGCTAAGGGCGCTCAAGAGATCCGAGTGGAAGAAAAAGCAGCGGCACAGCACTGGAATGGGCGGGAGTGGCAGAAGAGTTGTGAAGGCTATTGGCTAGCAAGGGTGGTGGGCGGGGCGTAGACCGAGCTACCCAGTTTACTGGTCGATTTCGGATCCAGTTTTCCAGTTATAGCCACGTTGGCACCTCTTGAACCTCTGTGGCCGTTAGC…
1280	LNP1	LNP1_chr3_100120761_WT_UTR5	GGTTAAGGGAAAGCGTGGGTGTGAGTAGGAGTCTTCGGAAACCCTTTTTCTTTCTTTTCGCCCCGCTGCTGTTCGGGAGATGGACTTCTGGAGTCCCCGTCGTAGCTGGTGTTGTCCCCTCTACCTTCAGGAAAGAAGGGCAGATGGCCCTCTTGCCTACTGAAGCCGAGGAGGGGCGCGTATACAGCGGGCTAAGGGCGCTCAAGAGATCCGAGTGGAAGAAAAAGCAGCGGCACAGCACTGGAATGGGCGGGAGTGGCAGAAGAGTTGTGAAGGCTATTGGCTAGCAAGGGTGGTGGGCGGGGCGTAGACCGAGCTACCCAGTTTACTGGTCGATTTCGGATCCAGTTTTCCAGTTATAGCCACGTTGGCACCTCTTGAACCTCTGTGGCCGTTAGC…
1285	MAML2	MAML2_chr11_96076123_T_G_UTR5	CTCCCTCTCCTATCGGAGCACAATGAAAGCCTGTGTATCGCCGTGACTCCGGGCGCGAGCCAGTGTCAGCAAAGCGGCTAACAACAGACGAGAAAGAGAAAGGAAAATACAAGCTACTTTTTTTTTCCATCTATAAAGCGGAGCAAATACAGGAGATAGAACCAGATTGCTTATTGCGAGTCCAGACCCTCAGATCCACTGGCCGGGGATGGAATGTACAACAGTGGACAGAAAAGTGGCTGGACATGACTCGGTGCAATTTGCTGGAAGTTTGTAAGTTTGACCATCGTTTGTAAATTACTCTCGGAAGAGTTTGTCTCTCTTGATACTGTATTAGAATAGAGCCGGGGGTGAGGAATAGAAACGTAAGCGGGAAAGAAAAAAATGTGTTGAAGGATC…
1285	MAML2	MAML2_chr11_96076123_WT_UTR5	CTCCCTCTCCTATCGGAGCACAATGAAAGCCTGTGTATCGCCGTGACTCCGGGCGCGAGCCAGTGTCAGCAAAGCGGCTAACAACAGACGAGAAAGAGAAAGGAAAATACAAGCTACTTTTTTTTTCCATCTATAAAGCGGAGCAAATACAGGAGATAGAACCAGATTGCTTATTGCGAGTCCAGACCCTCAGATCCACTGGCCGGGGATGGAATGTACAAAAGTGGACAGAAAAGTGGCTGGACATGACTCGGTGCAATTTGCTGGAAGTTTGTAAGTTTGACCATCGTTTGTAAATTACTCTCGGAAGAGTTTGTCTCTCTTGATACTGTATTAGAATAGAGCCGGGGGTGAGGAATAGAAACGTAAGCGGGAAAGAAAAAAATGTGTTGAAGGATC…
1306	TMEM8B	TMEM8B_chr9_35842394_C_T_UTR5	GCCCCCAGCCCCGCCCTCGCCCCGCTTCCCACATCGGCCCCAGCCCCTGCCTGGGTCCCCATCCAGGACCCCCTTCCAGTCTCTGCCCCTGGCCTGGCCCCCATCCCGGCCTCGGCCCTCGTTCCACCCCCTGTCACAAATCCCAGCCCAGGCCCTGTCCCAGCCCCATTCCCAGTGTTTGCTTAAGGCCCTGGCTCAACCCCGTCCCTTGCTGCAGTCCCCATCACAGCCCTTCCTTCCATCCCACTCCCTGCCCTTGTTCAAGCCCCAGTGTCCAGCCCAGCCCAACCCATTATCTCAGCCTTTGCCCTCATCTCTGTGTTTACCCAAGTCTCTCCCTCTAGTCCCCCCTATCTCTCATACTCTGCCCCTCTCCCAGCCTAGACTCAAGTCTGGGTT…
1306	TMEM8B	TMEM8B_chr9_35829518_G_C_UTR5	GCCCCCAGCCCCGCCCTCGCCCCCCTTCCCACATCGGCCCCAGCCCCTGCCTGGGTCCCCATCCAGGACCCCCTTCCAGTCTCTGCCCCTGGCCTGGCCCCCATCCCGGCCTCGGCCCTCGTTCCACCCCCTGTCACAAATCCCAGCCCAGGCCCTGTCCCAGCCCCATTCCCAGTGTTTGCTTAAGGCCCTGGCTCAACCCCGTCCCTTGCTGCAGTCCCCATCACAGCCCTTCCTTCCATCCCACTCCCTGCCCTTGTTCAAGCCCCAGTGTCCAGCCCAGCCCAACCCATTATCTCAGCCTTTGCCCTCATCTCTGTGTTTACCCAAGTCTCTCCCTCTAGTCCCCCCTATCTCTCATACTCTGCCCCTCTCCCAGCCTAGACTCAAGTCTGGGTT…
1306	TMEM8B	TMEM8B_chr9_35829518_WT_UTR5	GCCCCCAGCCCCGCCCTCGCCCCGCTTCCCACATCGGCCCCAGCCCCTGCCTGGGTCCCCATCCAGGACCCCCTTCCAGTCTCTGCCCCTGGCCTGGCCCCCATCCCGGCCTCGGCCCTCGTTCCACCCCCTGTCACAAATCCCAGCCCAGGCCCTGTCCCAGCCCCATTCCCAGTGTTTGCTTAAGGCCCTGGCTCAACCCCGTCCCTTGCTGCAGTCCCCATCACAGCCCTTCCTTCCATCCCACTCCCTGCCCTTGTTCAAGCCCCAGTGTCCAGCCCAGCCCAACCCATTATCTCAGCCTTTGCCCTCATCTCTGTGTTTACCCAAGTCTCTCCCTCTAGTCCCCCCTATCTCTCATACTCTGCCCCTCTCCCAGCCTAGACTCAAGTCTGGGTT…
1310	STC2	STC2_chr5_172756284_C_G_UTR5	TTTCTCCTTCCCTCCACGGGCCGGGTGAGAAAGTAGCCGGGGGCTATCCCGACCCGGCGGTTCTTGGGGAGGGGGCCGAACAAGAAAAGGGAGGAGATGGAGATAACTTCCCCGGATTTAGCTTTTTTGTCTTTGTTTTTGTTCTCACCACTTCCATCGGATGACTGGAGAGTAAAAGGGAACCCGGAGCGGGGTGGCGAGCAGCGCTTTGAGAAAATGCAGCAGTGTGTTTGGAGACGCGTAAAGTTGCCTTTCAAGCTCTGGCCTCCGGGCACGCGATGCTCCGCGGCGGGCTGACTCAGGGCTGCCTTGGGCCTCCCTGCCACCCTCCTGGAAATGATGCAAGTCCTGACTGTCACCTGGATCCCTGCAGCCCAGCCTGGAATGCGTCTGGATTAG…
1310	STC2	STC2_chr5_172755455_G_T_UTR5	TTTCTCCTTCCCTCCACGGGCCGGGTGAGAAAGTAGCCGGGGGCTATCCCGACCCGGCGGTTCTTGGGGAGGGGGCCGAACAAGAAAAGGGAGGAGATGGAGATAACTTCCCCGGATTTAGCTTTTTTGTCTTTGTTTTTGTTCTCACCACTTCCATCGGATGACTGGAGAGTAAAAGGGAACCCGGAGCGGGGTGGCGAGCAGCGCTTTGAGAAAATGCAGGAGTGTGTTTGGAGACGCGTAAAGTTGCCTTTCAAGCTCTGGCCTCCGGGCACGCGATGCTCCGCGGCGGGCTGACTCAGGGCTGCCTTGGGCCTCCCTGCCACCCTCCTGGAAATGATGCAAGTCCTGACTGTCACCTGGATCCCTGCAGCCCAGCCTGGAATGCGTCTGGATTAG…
1310	STC2	STC2_chr5_172755455_WT_UTR5	TTTCTCCTTCCCTCCACGGGCCGGGTGAGAAAGTAGCCGGGGGCTATCCCGACCCGGCGGTTCTTGGGGAGGGGGCCGAACAAGAAAAGGGAGGAGATGGAGATAACTTCCCCGGATTTAGCTTTTTTGTCTTTGTTTTTGTTCTCACCACTTCCATCGGATGACTGGAGAGTAAAAGGGAACCCGGAGCGGGGTGGCGAGCAGCGCTTTGAGAAAATGCAGGAGTGTGTTTGGAGACGCGTAAAGTTGCCTTTCAAGCTCTGGCCTCCGGGCACGCGATGCTCCGCGGCGGGCTGACTCAGGGCTGCCTTGGGCCTCCCTGCCACCCTCCTGGAAATGATGCAAGTCCTGACTGTCACCTGGATCCCTGCAGCCCAGCCTGGAATGCGTCTGGATTAG…
1352	TULP4	TULP4_chr6_158733982_G_A_UTR5	GAAATTTTAATTTATTATTCCCCCCCTTTTTTCCTGCATCTATAGGATAATATTGTAAAATAGCAATTGAAACCAATAATTATTAAATAAATATCAAGGAAAATCCAAGCAAAGCTTTCTTTTTGTTGGACTAGTGGTGTGGTGTTTGGAGACAGTCTCTGAATGTGAACAGGAAAGCACCCATCAGCAAAACACTATCACTCTCTAGGGAGACAGCTGGGGGAATCTGACTCTGGCTTCTGCTTTTGTTTTAAGGGATTAACTTCCCTGTCAAGTCCAAGAAGACTTGCATATGAGAAGATTACCTGATGGACTTAATTCTAAGATTAGCTTTTTTCATCAAGATGGAAAAAGATCTTTAGGAGCAGAAAAGGGGAGTGCTAACTGGGGGAGCGAGAA…
1352	TULP4	TULP4_chr6_158733707_T_C_UTR5	GAAATTTTAATTTATCATTCCCCCCCTTTTTTCCTGCATCTATAGGATAATATTGTAAAATAGCAATTGAAACCAATAATTATTAAATAAATATCAAGGAAAATCCAAGCAAAGCTTTCTTTTTGTTGGACTAGTGGTGTGGTGTTTGGAGACAGTCTCTGAATGTGAACAGGAAAGCACCCATCAGCAAAACACTATCACTCTCTAGGGAGACAGCTGGGGGAATCTGACTCTGGCTTCTGCTTTTGTTTTAAGGGATTAACTTCCCTGTCAAGTCCAAGAAGACTTGCGTATGAGAAGATTACCTGATGGACTTAATTCTAAGATTAGCTTTTTTCATCAAGATGGAAAAAGATCTTTAGGAGCAGAAAAGGGGAGTGCTAACTGGGGGAGCGAGAA…
1352	TULP4	TULP4_chr6_158733707_WT_UTR5	GAAATTTTAATTTATTATTCCCCCCCTTTTTTCCTGCATCTATAGGATAATATTGTAAAATAGCAATTGAAACCAATAATTATTAAATAAATATCAAGGAAAATCCAAGCAAAGCTTTCTTTTTGTTGGACTAGTGGTGTGGTGTTTGGAGACAGTCTCTGAATGTGAACAGGAAAGCACCCATCAGCAAAACACTATCACTCTCTAGGGAGACAGCTGGGGGAATCTGACTCTGGCTTCTGCTTTTGTTTTAAGGGATTAACTTCCCTGTCAAGTCCAAGAAGACTTGCGTATGAGAAGATTACCTGATGGACTTAATTCTAAGATTAGCTTTTTTCATCAAGATGGAAAAAGATCTTTAGGAGCAGAAAAGGGGAGTGCTAACTGGGGGAGCGAGAA…
1371	RBKS	RBKS_chr2_28093047_C_G_UTR5	GGGCAAAGGGCAGAGGTCACCGTCCAGGTTGGACAGCAGCACCTTTGAGCGATGGCGGCGTCTGGGGAACCCCAGAGGCAGTGGCAAGAGGAGGTGGCGGCGGTGGTAGTGGTGGGCTCCTGCATGACCGACCTGGTCAGGAGGATGTGCATGAGGATATGTTATGTGCACTTTTGTTGCCAGCCCACACCACAGCTGCAGAACTGTTCAAGTCTTTGCGTGATTACATGTCAGGAAAACTGAACTGGTCATTTTGTGTGAGTATATGCATGGACAGAGTGGCTGCCATGGCTGGACAGCTTCTGGTTTCACTACTCACATCAAAGAGGTTGCTTCTGAATGTGAGTCTACACACCATGTCATCCATAGAGAAATGCTGGCTAGCCAAAAAATGTCACC…
1371	RBKS	RBKS_chr2_28093372_T_A_UTR5	GGGCAAAGGGCAGAGGTCACCGTCCAGGTTGGACAGCAGCACCTTTGAGCGATGGCGGCGTCTGGGGAACCCCAGAGGCAGTGGCAAGAGGAGGTGGCGGCGGTGGTAGTGGTGGGCTCCTGCATGACCGACCTGGTCAGGAGGATGTGCATGAGGATATGTTATGTGCACTTTTGTTGCCAGCCCACACCACAGCTGCAGAACTGTTCAAGTCTTTGCGTGATTACATGTCAGGAAAACTGAACTGGTCATTTTGTGTGAGTATATGCATGGACAGAGTGGCTGCCATGGCTGGACAGCTTCTGGTTTCACTACTCACATCAAAGAGGTTGCTTCTGAATGTGAGTCTACACACCATGTCATCCATAGAGAAATGCTGGCTAGCCAAAAAATGTCACC…
1371	RBKS	RBKS_chr2_28092784_T_C_UTR5	GGGCAAAGGGCAGAGGTCACCGTCCAGGTTGGACAGCAGCACCTTTGAGCGATGGCGGCGTCTGGGGAACCCCAGAGGCAGTGGCAAGAGGAGGTGGCGGCGGTGGTAGTGGTGGGCTCCTGCATGACCGACCTGGTCAGGAGGATGTGCATGAGGATATGTTATGTGCACTTTTGTTGCCAGCCCACACCACAGCTGCAGAACTGTTCAAGTCTTTGCGTGATTACATGTCAGGAAAACTGAACTGGTCATTTTGTGTGAGTATATGCATGGACAGAGTGGCTGCCATGGCTGGACAGCTTCTGGTTTCACTACTCACATCAAAGAGGTTGCTTCTGAATGTGAGTCTACACACCATGTCATCCATAGAGAAATGCTGGCTAGCCAAAAAATGTCACC…
1371	RBKS	RBKS_chr2_28092784_WT_UTR5	GGGCAAAGGGCAGAGGTCACCGTCCAGGTTGGACAGCAGCACCTTTGAGCGATGGCGGCGTCTGGGGAACCCCAGAGGCAGTGGCAAGAGGAGGTGGCGGCGGTGGTAGTGGTGGGCTCCTGCATGACCGACCTGGTCAGGAGGATGTGCATGAGGATATGTTATGTGCACTTTTGTTGCCAGCCCACACCACAGCTGCAGAACTGTTCAAGTCTTTGCGTGATTACATGTCAGGAAAACTGAACTGGTCATTTTGTGTGAGTATATGCATGGACAGAGTGGCTGCCATGGCTGGACAGCTTCTGGTTTCACTACTCACATCAAAGAGGTTGCTTCTGAATGTGAGTCTACACACCATGTCATCCATAGAGAAATGCTGGCTAGCCAAAAAATGTCACC…
1381	ARPP21	Not in pool	TGCGCTTTGTCTCCAGCCTTAGGGCTGGCGGAGAACGGCCCAGGGAATGAGTGGTACCGCGGGCGCCCGGCGCACCCAGCAGGTGCCATCACTCTGGATGGGCCAGTTCTGGATGCTCCCAGTGGCGCAGAGGCGACACTGGCAGGCGTCCGGCTGCCACCTCCGGTGTGGCGGGTCTGGGGCCCGGGGTCTCCGGCCAGAGCAGCTGTGGAGCCACGTGCAACACGCGCGTTGCCCTCAGCGACCGGACGCATCCGGAGCTGCGGAGGAGCGGCAGTGCCAGCCGCGTGGGAGGGCACGGACCCGCGGAGGGGCAGACGACGGAGGCGGCCAAGCTGGAGGAACGGGACCGAGGGATCGACCGAGGCTGGCTGGCTAGGGGTGGGACTGGCAGAGCTA…
1381	ARPP21	Not in pool	TGCGCTTTGTCTCCAGCCTTAGGGCTGGCGGAGAACGGCCCAGGGAATGAGTGGTACCGCGGGCGCCCGGCGCACCCAGCAGGTGCCATCACTCTGGATGGGCCAGTTCTGGATGCTCCCAGTGGCGCAGAGGCGACACTGGCAGGCGTCCGGCTGCCACCTCCGGTGTGGCGGGTCTGGGGCCCGGGGTCTCCGGCCAGAGCAGCTGTGGAGCCACGTGCAACACGCGCGTTGCCCTCAGCGACCGGACGCATCCGGAGCTGCGGAGGAGCGGCAGTGCCAGCCGCGTGGGAGGGCACGGACCGGCGGAGGGGCAGACGACGGAGGCGGCCAAGCTGGAGGAACGGGACCGAGGGATCGACCGAGGCTGGCTGGCTAGGGGTGGGACTGGCAGAGCTA…
1381	ARPP21	Not in pool	TGCGCTTTGTCTCCAGCCTTAGGGCTGGCGGAGAACGGCCCAGGGAATGAGTGGTACCGCGGGCGCCCGGCGCACCCAGCAGGTGCCATCACTCTGGATGGGCCAGTTCTGGATGCTCCCAGTGGCGCAGAGGCGACACTGGCAGGCGTCCGGCTGCCACCTCCGGTGTGGCGGGTCTGGGGCCCGGGGTCTCCGGCCAGAGCAGCTGTGGAGCCACGTGCAACACGCGCGTTGCCCTCAGCGACCGGACGCATCCGGAGCTGCGGAGGAGCGGCAGTGCCAGCCGCGTGGGAGGGCACGGACCGGCGGAGGGGCAGACGACGGAGGCGGCCAAGCTGGAGGAACGGGACCGAGGGATCGACCGAGGCTGGCTGGCTAGGGGTGGGACTGGCAGAGCTA…
1390	CHST5	CHST5_chr16_75564446_C_T_UTR5	CTCTGGCTGCTGCTCCAGCTCTGGCAGACACGCCAAGCTTTGAGAAAGCTCCCAGTGAGGAACTGGTCTTCTGGAGACTCTGTGTGGCATAGAGTGATTCAACCACCTTAAGAAGACCTCTGGCTTTCCTGGAACACAGATGTCGAGACATCTCCCATGGATTTGTGATCAGCGTTGCAGCTCTCCCAGCAGCCCTGGACGGTGGTGAGTCCCCTCAGCTGGCCAGGACAGTACTCTGCTCTCACCTCTCTGCTTCTTGGGCTCCATCCCAGCTCCCCATCAACTGATCTTCTTGCAAACCCACAGGGCTCCAGGACACCCTCCTTCTGGAGCCCATGCTGCCTACAGCACTTCACTCCCCACCAGTGATGACAACAGTTGCTGTTCTTTGTCCACTTT…
1390	CHST5	CHST5_chr16_75565444_G_C_UTR5	CTCTGGCTGCTGCTCCAGCTCTGGCAGACACGCCAAGCTTTGAGAAAGCTCCCAGTGAGGAACTGGTCTTCTGGAGACTCTGTGTGGCATAGAGTGATTCAACCACCTTAAGAAGACCTCTGGCTTTCCTGGAACACAGATGTCGAGACATCTCCCATGGATTTGTGATCAGCGTTGCAGCTCTCCCAGCAGCCCTGGACGGTGGTGAGTCCCCTCAGCTGGCCAGGACAGTAGTCTGCTCTCACCTCTCTGCTTCTTGGGCTCCATCCCAGCTCCCCATCAACTGATCTTCTTGCAAACCCACAGGGCTCCAGGACACCCTCCTTCTGGAGCCCATGCTGCCTACAGCACTTCACTCCCCACCAGTGATGACAACAGTTGCTGTTCTTTGTCCACTTT…
1390	CHST5	CHST5_chr16_75565444_WT_UTR5	CTCTGGCTGCTGCTCCAGCTCTGGCAGACACGCCAAGCTTTGAGAAAGCTCCCAGTGAGGAACTGGTCTTCTGGAGACTCTGTGTGGCATAGAGTGATTCAACCACCTTAAGAAGACCTCTGGCTTTCCTGGAACACAGATGTCGAGACATCTCCCATGGATTTGTGATCAGCGTTGCAGCTCTCCCAGCAGCCCTGGACGGTGGTGAGTCCCCTCAGCTGGCCAGGACAGTACTCTGCTCTCACCTCTCTGCTTCTTGGGCTCCATCCCAGCTCCCCATCAACTGATCTTCTTGCAAACCCACAGGGCTCCAGGACACCCTCCTTCTGGAGCCCATGCTGCCTACAGCACTTCACTCCCCACCAGTGATGACAACAGTTGCTGTTCTTTGTCCACTTT…
1409	BLM	Incomplete set	AATCGGAATAGGCAAGCTTCCGGCGGGAAGTGAGCCAGGGCTTGGCGCGGCGGCCGTGGTTGCGGCGCGGGAAGTTTGGATCCTGGTTCCGTCCGCTAGGAGTCTGCGTGCGAGGATTATGGCTGCTGTTCCTCAAAATAATCTACAGGAGCAACTAGAACGTCACTCAGCCAGAACACTTAATAATAAATTAAGTCTTTCAAAACCAAAATTTTCAGGTTTCACTTTTAAAAAGAAAACATCTTCAGATAACAATGTATCTGTAACTAATGTGTCAGTAGCAAAAACACCTGTATTAAGAAATAAAGATGTTAATGTTACCGAAGACTTTTCCTTCAGTGAACCTCTACCCAACACCACAAATCAGCAAAGGGTCAAGGACTTCTTTAAAAATGCTCC…
1409	BLM	Not in PacBio	AATCGGAATAGGCAAGCTTCCGGCGGGAAGTGAGCCAGGGCTTGGCGCGGCGGCCGTGGTTGCGGCGCGGGAAGTTTGGATCCTGGTTCCGTCCGCTAGGAGTCTGCGTGCGAGGATTATGGCTGCTGTTCCTCAAAATAATCTACAGGAGCAACTAGAACGTCACTCAGCCAGAACACTTAATAATAAATTAAGTCTTTCAAAACCAAAATTTTCAGGTTTCACTTTTAAAAAGAAAACATCTTCAGATAACAATGTATCTGTAACTAATGTGTCAGTAGCAAAAACACCTGTATTAAGAAATAAAGATGTTAATGTTACCGAAGACTTTTCCTTCAGTGAACCTCTACCCAACACCACAAATCAGCAAAGGGTCAAGGACTTCTTTAAAAATGCTCC…
1410	TIAF1	TIAF1_chr17_27402594_A_C_UTR5	CAGAGGCCTGATGAAGACTCTGAGTTATGTTATGGTACCAAGAAAGGGGCTTTTCCCCTTGGGCCATCCTAAAACAGGTCTTCCCAGCCTCTCCTTCCTGAGCCTCCATTTCTTGTTAGTAGATGATGGCATGGTCAAAGCTGAAAATTCTCACAGGCCTCAGGGAGCCATCATTAGGGGAAAGGGTTCAGATCTGGGAGTATTTGACAGGGAAAGCGCCTCCTCCTCAGAAGGAATCTTTTTAGGAATCACTCGCCTAAGAGAGCCCCTACCCTAGACAAGTTGTACTCACCAGACCTCCAGTCTCCAAGCCAATGTGGTTCACGGACTGCCTGCTTCAGAGCCTTCTGGGGAAGGACTGAAAATGCAGAATTACTGGGTTGTACCCAAAAGCCAGCG…
1410	TIAF1	TIAF1_chr17_27402594_WT_UTR5	CAGAGGCCTGATGAAGACTCTGAGTTATGTTATTGTACCAAGAAAGGGGCTTTTCCCCTTGGGCCATCCTAAAACAGGTCTTCCCAGCCTCTCCTTCCTGAGCCTCCATTTCTTGTTAGTAGATGATGGCATGGTCAAAGCTGAAAATTCTCACAGGCCTCAGGGAGCCATCATTAGGGGAAAGGGTTCAGATCTGGGAGTATTTGACAGGGAAAGCGCCTCCTCCTCAGAAGGAATCTTTTTAGGAATCACTCGCCTAAGAGAGCCCCTACCCTAGACAAGTTGTACTCACCAGACCTCCAGTCTCCAAGCCAATGTGGTTCACGGACTGCCTGCTTCAGAGCCTTCTGGGGAAGGACTGAAAATGCAGAATTACTGGGTTGTACCCAAAAGCCAGCG…
1452	BIRC2	BIRC2_chr11_102217950_G_A_UTR5	AACGCTGGTCCTCGGCCGGGCGCGCTGACGTCATCGTACGTCAGAGTGAGCCCGGATGGGGCGGCGGGCTTCGGGAGCGCCCGGGCTGATCCGAGCCGAGCGGGCCGTATCTCCTTGTCGGCGCCGCTGATTCCCGGCTCTGCGGAGGCCTCTAGGCAGCCGCGCAGCTTCCGTGTTTGCTGCGCCCGCACTGCGATTTACAACCCTGAAGAATCTCCCTATCCCTATTTTGTCCCCCTGCAGTAATAAATCCCATTATGGAGATCTCGAAACTTTATAAAGGGATATAGTTTGAATTCTATGGAGTGTAATTTTGTGTATGAATTATATTTTTAAAACATTGAAGAGTTTTCAGAAAGAAGGCTAGTAGAGTTGATTACTGATACTTTATGCTAAGCA…
1452	BIRC2	BIRC2_chr11_102217950_WT_UTR5	AACGCTGGTCCTCGGCCGGGCGCGCTGACGTCATCGTGCGTCAGAGTGAGCCCGGATGGGGCGGCGGGCTTCGGGAGCGCCCGGGCTGATCCGAGCCGAGCGGGCCGTATCTCCTTGTCGGCGCCGCTGATTCCCGGCTCTGCGGAGGCCTCTAGGCAGCCGCGCAGCTTCCGTGTTTGCTGCGCCCGCACTGCGATTTACAACCCTGAAGAATCTCCCTATCCCTATTTTGTCCCCCTGCAGTAATAAATCCCATTATGGAGATCTCGAAACTTTATAAAGGGATATAGTTTGAATTCTATGGAGTGTAATTTTGTGTATGAATTATATTTTTAAAACATTGAAGAGTTTTCAGAAAGAAGGCTAGTAGAGTTGATTACTGATACTTTATGCTAAGCA…
1516	EIF4E	EIF4E_chr4_99850471_A_T_UTR5	AGGCACAGGCAGCCTGCATACACTCCTTTTCCTGGTGTCAACATTATTTAAAAGCATGGGAAATAGTAATGAGACAGTGTCTTCTTCATTAGAACCTTAGGAGTCTACTAGATTTCTTCATCTCTATTTGTTGTTATTAGTAGCCAAACTGTGCAAAAAACACGGTCTTGAGAAATGACAGCACAGTATCTTAGAGGGAAAGGAAATGTAGGATGCCAGTGTGGGGACAAATTTCTGATTGCCAGTGATTGTTGTGAGCATAACAATAATTTCATGAACATTAAAGCCTCTATTGAGGGCAGCTGCAGTTGTAAAGGAAAAAAAATGGTCCTGAACATTTAAAACTACACTGGTGTACATCATAATCAAACAAAGTAAACAGAAAAAAATTTAAACTTT…
1516	EIF4E	EIF4E_chr4_99850471_WT_UTR5	AGGCACAGGCAGCCTGCATACACTCCTTTTCCTGGTGTCAACATTATTTAAAAGCATGGGAAATAGTAATGAGACAGTGTCTTCTTCATTAGAACCTTAGGAGTCTACTAGATTTCTTCATCTCTATTTGTTGTTATTAGTAGCCAAACTGTGCAAAAAACACGGTCTTGAGAAATGACAGCACAGTATCTTAGAGGGAAAGGAAATGTAGGATGCCAGTGTGGGGACAAATTTCTGATTGCCAGTGATTGTTGTGAGCATAACAATAATTTCATGAACATTAAAGCCTCTATTGAGGGCAGCTGCAGTTGTAAAGGAAAAAAAATGGTCCTGAACATTTAAAACTACACTGGTGTACATCATAATCAAACAAAGTAAACAGAAAAAAATTTAAACTTT…
1557	RUNX1	Not in pool	CATAGAGCCAGCGGGCGCGGGACGGGCGCCGGACCCAGCCAGGGCACCACGCTGCCCTGCGCCAGGCACTTCTTTCCGGGGCTCCTAGGGACGCCAGAAGGAAGTCAACCTCTGCTGCTTCTCCTTGGCCTGCGTTGGACCTTCCTTTTTTTGTTGTTTTTTTTTGTTTTTCCCCTTTCTTCCTTTTGAATTAACTGGCTTCTTGGCTGGATGTTTTCAACTTCTTTCCTGGCTGCGAACTTTTCCCCAATTGTTTTCCTTTTACAACAGGGGGAGAAAGTGCTCTGTGGTCCGAGGCGAGCCGTGAAGTTGCGTGTGCGTGGCAGTGTGCGTGGCAGGATGTGCGTGCGTGTGTAACCCGAGCCGCCCGATCTGTTTCGATCTGCGCCGCGGAGCCCT…
1557	RUNX1	Not in pool	CATAGAGCCAGCGGGCGCGGGACGGGCGCCGGACCCAGCCAGGGCACCACGCTGCCCTGCGCCAGGCACTTCTTTCCGGGGCTCCTAGGGACGCCAGAAGGAAGTCAACCTCTGCTGCTTCTCCTTGGCCTGCGTTGGACCTTCCTTTTTTTGTTGTTTTTTTTTGTTTTTCCCCTTTCTTCCTTTTGAATTAACTGGCTTCTTGGCTGGATGTTTTCAACTTCTTTCCTGGCTGCGAACTTTTCCCCAATTGTTTTCCTTTTACAACAGGGGGAGAAAGTGCTCTGTGGTCCGAGGCGAGCCGTGAAGTTGCGTGTGCGTGGCAGTGTGCGTGGCAGGATGTGCGTGCGTGTGTAACCCGAGCCGCCCGATCTGTTTCGATCTGCGCCGCGGAGCCCT…
1557	RUNX1	Not in pool	CATAGAGCCAGCGGGCGCGGGACGGGCGCCGGACCCAGCCAGGGCACCACGCTGCCCTGCGCCAGGCACTTCTTTCCGGGGCTCCTAGGGACGCCAGAAGGAAGTCAACCTCTGCTGCTTCTCCTTGGCCTGCGTTGGACCTTCCTTTTTTTGTTGTTTTTTTTTGTTTTTCCCCTTTCTTCCTTTTGAATTAACTGGCTTCTTGGCTGGATGTTTTCAACTTCTTTCCTGGCTGCGAACTTTTCCCCAATTGTTTTCCTTTTACAACAGGGGGAGAAAGTGCTCTGTGGTCCGAGGCGAGCCGTGAAGTTGCGTGTGCGTGGCAGTGTGCGTGGCAGGATGTGCGTGCGTGTGTAACCCGAGCCGCCCGATCTGTTTCGATCTGCGCCGCGGAGCCCT…
1874	HEXIM1	HEXIM1_chr17_43226163_G_A_UTR5	ACCTGCTTCCCTCTCGGATAGCCAGGGCTGATGATTTCAACTCATTAATCATTCCGAACTCTTCCCAACAAACAGCCTCATGGCTGTCCCGGACCTCCTCTGTCCCGGCTCAGGAAATGATCTCGGTCGGAAGTGAAAAGACCAAATCGGCCCCAGGAGGCCATTTTCTTCGACAGAAGCTGAGGCGTGGGGGCGTGGCCTTCCCCCGCTTCCCCCTCCACTCCCCCGCCCGCCCCCGGCCCCGGCTTTCCGATCTCGGCCCAGGGAAGAGCCTTGGTCGCGAATCACCAGTTTGCATTTGCCCCTGGGGCGGGGGCGGCTTTCTGAGACCAGGCTGGGGCTGGGACTCCGCCACCTTCAGCTAAGGGTACCGAGGTCAGTCCGGGAGTCGCGTCACCG…
1874	HEXIM1	HEXIM1_chr17_43224785_G_T_UTR5	ACCTGCTTCCCTCTCGGATAGCCAGGGCTGATGATTTCAACTCATTAATCATTCCGAACTCTTCCCAACAAACAGCCTCATGGCTGTCCCGGACCTCCTCTTTCCCGGCTCAGGAAATGATCTCGGTCGGAAGTGAAAAGACCAAATCGGCCCCAGGAGGCCATTTTCTTCGACAGAAGCTGAGGCGTGGGGGCGTGGCCTTCCCCCGCTTCCCCCTCCACTCCCCCGCCCGCCCCCGGCCCCGGCTTTCCGATCTCGGCCCAGGGAAGAGCCTTGGTCGCGAATCACCAGTTTGCATTTGCCCCTGGGGCGGGGGCGGCTTTCTGAGACCAGGCTGGGGCTGGGACTCCGCCACCTTCAGCTAAGGGTACCGAGGTCAGTCCGGGAGTCGCGTCACCG…
1874	HEXIM1	HEXIM1_chr17_43224785_WT_UTR5	ACCTGCTTCCCTCTCGGATAGCCAGGGCTGATGATTTCAACTCATTAATCATTCCGAACTCTTCCCAACAAACAGCCTCATGGCTGTCCCGGACCTCCTCTGTCCCGGCTCAGGAAATGATCTCGGTCGGAAGTGAAAAGACCAAATCGGCCCCAGGAGGCCATTTTCTTCGACAGAAGCTGAGGCGTGGGGGCGTGGCCTTCCCCCGCTTCCCCCTCCACTCCCCCGCCCGCCCCCGGCCCCGGCTTTCCGATCTCGGCCCAGGGAAGAGCCTTGGTCGCGAATCACCAGTTTGCATTTGCCCCTGGGGCGGGGGCGGCTTTCTGAGACCAGGCTGGGGCTGGGACTCCGCCACCTTCAGCTAAGGGTACCGAGGTCAGTCCGGGAGTCGCGTCACCG…
1897	LRFN5	LRFN5_chr14_42077348_G_A_UTR5	ACGGCCGCGCGCCCGCCGCCGCCGCCGCCTTCATGCTGCAGCGCAGGGCTCAGTTCCACGCGGCCAGGAGGCCGCCGTTGCCCACACGCGACGCTTTGGGAAGCCCAGCTCCCGGGTCCGCCCCGGCCGCGGCCGCAGCCCCGGACCTCGGCTGCTTGCCTCGCGCCTGAACTGCGGACTCGCCCCAGCGCGGTGGCCAGCGGGCGGGGCGCTGTGTTCCGCGGCGCGCAGGGAGGCGGTGAGCGTGTGCAGAGCTGCCCGAACGGAGGACTATGTATGTGTGTGCGCGTGTTTGCGTGTGTTTGAGCGTGTTTTTCCTTCTTCCCTTGAGGATGTGAATTGTTTAGCAGCTGGCTGCTCCCTTAGGATCCTTGACTTTGGGGAGCTCTGGCTGTGAAC…
1897	LRFN5	LRFN5_chr14_42236208_G_A_UTR5	ACGGCCGCGCGCCCGCCGCCGCCGCCGCCTTCATGCTGCAGCGCAGGGCTCAGTTCCACGCGGCCAGGAGGCCGCCGTTGCCCACACGCGACGCTTTGGGAAGCCCAGCTCCCGGGTCCGCCCCGGCCGCGGCCGCAGCCCCGGACCTCGGCTGCTTGCCTCGCGCCTGAACTGCGGACTCGCCCCAGCGCGGTGGCCAGCGGGCGGGGCGCTGTGTTCCGCGGCGCGCAGGGAGGCGGTGAGCGTGTGCAGAGCTGCCCGAACGGAGGACTATGTATGTGTGTGCGCGTGTTTGCGTGTGTTTGAGCGTGTTTTTCCTTCTTCCCTTGAGGATGTGAATTGTTTAGCAGCTGGCTGCTCCCTTAGGATCCTTGACTTTGGGGAGCTCTGGCTGTGAAC…
1897	LRFN5	LRFN5_chr14_42236208_WT_UTR5	ACGGCCGCGCGCCCGCCGCCGCCGCCGCCTTCATGCTGCAGCGCAGGGCTCAGTTCCACGCGGCCAGGAGGCCGCCGTTGCCCACACGCGACGCTTTGGGAAGCCCAGCTCCCGGGTCCGCCCCGGCCGCGGCCGCAGCCCCGGACCTCGGCTGCTTGCCTCGCGCCTGAACTGCGGACTCGCCCCAGCGCGGTGGCCAGCGGGCGGGGCGCTGTGTTCCGCGGCGCGCAGGGAGGCGGTGAGCGTGTGCAGAGCTGCCCGAACGGAGGACTATGTATGTGTGTGCGCGTGTTTGCGTGTGTTTGAGCGTGTTTTTCCTTCTTCCCTTGAGGATGTGAATTGTTTAGCAGCTGGCTGCTCCCTTAGGATCCTTGACTTTGGGGAGCTCTGGCTGTGAAC…
2102	SH2B1	Not in PacBio	CGCGACCCGGCCCTGGCGCCCGAGAGGATTCCTGGGTGGGGGTGGGCGTGGAGGGCCGGGGGCTGGAGAGGCACTCGGCCCCGGAGAGTGCAGCAGACAGGGCTGGTCCCGAGGTGGATGCGGCCCCGGAAAATGGGCGGCTGGGGGGTGTCCAGGGAGTAGGGTCGGATCGGAGTATATGGACCACCGGGCCCGGAGGGTCCGAGCCGAGAGCGGAGCCTGCACCCTCCACCTCCCGCCCTTCGGGAAATATCAGAACTGAGCCAGGAGGCAGGTGCACCGGGAAAATGTGTCTGAGTCCTGCTTGGCAGAAGAGAAACTGAGTCACCAGCTTAGGAGTCGCAGGGTCAGCGGGCCTGAAGGGGGCTGGGTCTGTCTGCGGTGCGGAGGATTGGGTGG…
2102	SH2B1	SH2B1_chr16_28876146_C_A_UTR5	CGCGACCCGGCCCTGGCGCCCGAGAGGATTCCTGGGTGGGGGTGGGCGTGGAGGGCCGGGGGCTGGAGAGGCACTCGGCCCCGGAGAGTGCAGCAGACAGGGCTGGTCCCGAGGTGGATGCGGCCCCGGAAAATGGGCGGCTGGGGGGTGTCCAGGGAGTAGGGTCGGATCGGAGTATATGGACCACCGGGCCCGGAGGGTCCGAGCCGAGAGCGGAGCCTGCACCCTCCACCTCCCGCCCTTCGGGAAATATCAGAACTGAGCCAGGAGGCAGGTGCACCGGGAAAATGTGTCTGAGTCCTGCTTGGCAGAAGAGAAACTGAGTCACCAGCTTAGGAGTCGCAGGGTCAGCGGGCCTGAAGGGGGCTGGGTCTGTCTGCGGTGCGGAGGATTGGGTGG…
2102	SH2B1	SH2B1_chr16_28876382_G_A_UTR5	CGCGACCCGGCCCTGGCGCCCGAGAGGATTCCTGGGTGGGGGTGGGCGTGGAGGGCCGGGGGCTGGAGAGGCACTCGGCCCCGGAGAGTGCAGCAGACAGGGCTGGTCCCGAGGTGGATGCGGCCCCGGAAAATGGGCGGCTGGGGGGTGTCCAGGGAGTAGGGTCGGATCGGAGTATATGGACCACCGGGCCCGGAGGGTCCGAGCCGAGAGCGGAGCCTGCACCCTCCACCTCCCGCCCTTCGGGAAATATCAGAACTGAGCCAGGAGGCAGGTGCACCGGGAAAATGTGTCTGAGTCCTGCTTGGCAGAAGAGAAACTGAGTCACCAGCTTAGGAGTCGCAGGGTCAGCGGGCCTGAAGGGGGCTGGGTCTGTCTGCGGTGCGGAGGATTGGGTGG…
2102	SH2B1	SH2B1_chr16_28876382_WT_UTR5	CGCGACCCGGCCCTGGCGCCCGAGAGGATTCCTGGGTGGGGGTGGGCGTGGAGGGCCGGGGGCTGGAGAGGCACTCGGCCCCGGAGAGTGCAGCAGACAGGGCTGGTCCCGAGGTGGATGCGGCCCCGGAAAATGGGCGGCTGGGGGGTGTCCAGGGAGTAGGGTCGGATCGGAGTATATGGACCACCGGGCCCGGAGGGTCCGAGCCGAGAGCGGAGCCTGCACCCTCCACCTCCCGCCCTTCGGGAAATATCAGAACTGAGCCAGGAGGCAGGTGCACCGGGAAAATGTGTCTGAGTCCTGCTTGGCAGAAGAGAAACTGAGTCACCAGCTTAGGAGTCGCAGGGTCAGCGGGCCTGAAGGGGGCTGGGTCTGTCTGCGGTGCGGAGGATTGGGTGG…
2181	ENO1	ENO1_chr1_8930658_C_T_UTR5	GTGGGGCCCCAGAGCGACGCTGAGTGCGTGCGGGACTCGGAGTACGTGACGGAGCCCCGAGCTCTCATGCCCGCCACGCCGCCCCGGGCCATCCCCCGGAGCCCCGGCTCCGCACACCCCAGTTCGGCTCACCGGTCCTATCTGGGGCCAGAGTTTCGCCCGCACCACTACAGGGCCGCTGGGGAGTCGGGGCCCCCCAGATCTGCCCGCCTCAAGTCCGCGGGACGTCACCCCCCTTTCCACGCTACTGCAGCCGTCGCAGTCCCACCCCTTTCCGGGAGGTGAGGGAATGAGTGACGGCTCTCCCGACGAATGGCGAGGCGGAGCTGAGGGGGCGTGCCCCGGAGGCGGGAAGTGGGTGGGGCTCGCCTTAGCTAGGCAGGAAGTCGGCGCGGGCGG…
2181	ENO1	ENO1_chr1_8930699_C_T_UTR5	GTGGGGCCCCAGAGCGACGCTGAGTGCGTGCGGGACTCGGAGTACGTGACGGAGCCCCGAGCTCTCATGCCCGCCACGCCGCCCCGGGCCATCCCCCGGAGCCCCGGCTCCGCACACCCCAGTTCGGCTCACCGGTCCTATCTGGGGCCAGAGTTTCGCCCGCACCACTACAGGGCCGCTGGGGAGTCGGGGCCCCCCAGATCTGCCCGCCTCAAGTCCGCGGGACGTCACCCCCCTTTCCACGCTACTGCAGCCGTCGCAGTCCCACCCCTTTCCGGGAGGTGAGGGAATGAGTGACGGCTCTCCCGACGAATGGCGAGGCGGAGCTGAGGGGGCGTGCCCCGGAGGCGGGAAGTGGGTGGGGCTCGCCTTAGCTAGGCAGGAAGTCGGCGCGGGCGG…
2181	ENO1	ENO1_chr1_8930699_WT_UTR5	GTGGGGCCCCAGAGCGACGCTGAGTGCGTGCGGGACTCGGAGTACGTGACGGAGCCCCGAGCTCTCATGCCCGCCACGCCGCCCCGGGCCATCCCCCGGAGCCCCGGCTCCGCACACCCCAGTTCGGCTCACCGGTCCTATCTGGGGCCAGAGTTTCGCCCGCACCACTACAGGGCCGCTGGGGAGTCGGGGCCCCCCAGATCTGCCCGCCTCAAGTCCGCGGGACGTCACCCCCCTTTCCACGCTACTGCAGCCGTCGCAGTCCCACCCCTTTCCGGGAGGTGAGGGAATGAGTGACGGCTCTCCCGACGAATGGCGAGGCGGAGCTGAGGGGGCGTGCCCCGGAGGCGGGAAGTGGGTGGGGCTCGCCTTAGCTAGGCAGGAAGTCGGCGCGGGCGG…
2230	USP6	Not in PacBio	GCCGCCGTCTCGTGTGGTGTCTGAGGGGCGTCTACCTGGAGTCACTGAGCCGATGAAAGGGAAAAGGCCAGTGCCTGTCCGGGAAGAGCTCAGCCTAGTGGGGCGGGCGACAAGTTACAGTTGCTGCCTTACGATGGCCGTGGCCCGTGGAGGCACTAGACCCTCACCAGGGGTCTGTCAGGAAAGGCGGGCAGATACGTGAGGCCTGAACAGGAAGGAACTGGGAGACCCAAGACTGTACCGCCAAGACCGCTTTCGAGTCGGGCCGACCGGAATTTGAATTCGTTTCTTCACTTACTAGTTGATTTTTTTCCTTGATTCCTTCGTGGGACTCAAGACAGGGGTGCCCTGTTTACTCAGCCCACTGTGCTCAACCTCTTGCAGGAGTGTGCAGGAAAT…
2230	USP6	Incomplete set	GCCGCCGTCTCGTGTGGTGTCTGAGGGGCGTCTACCTGGAGTCACTGAGCCGACGAAAGGGAAAAGGCCAGTGCCTGTCCGGGAAGAGCTCAGCCTAGTGGGGCGGGCGACAAGTTACAGTTGCTGCCTTACGATGGCCGTGGCCCGTGGAGGCACTAGACCCTCACCAGGGGTCTGTCAGGAAAGGCGGGCAGATACGTGAGGCCTGAACAGGAAGGAACTGGGAGACCCAAGACTGTACCGCCAAGACCGCTTTCGAGTCGGGCCGACCGGAATTTGAATTCGTTTCTTCACTTACTAGTTGATTTTTTTCCTTGATTCCTTCGTGGGACTCAAGACAGGGGTGCCCTGTTTACTCAGCCCACTGTGCTCAACCTCTTGCAGGAGTGTGCAGGAAAT…
2230	USP6	Incomplete set	GCCGCCGTCTCGTGTGGTGTCTGAGGGGCCTCTACCTGGAGTCACTGAGCCGACGAAAGGGAAAAGGCCAGTGCCTGTCCGGGAAGAGCTCAGCCTAGTGGGGCGGGCGACAAGTTACAGTTGCTGCCTTACGATGGCCGTGGCCCGTGGAGGCACTAGACCCTCACCAGGGGTCTGTCAGGAAAGGCGGGCAGATACGTGAGGCCTGAACAGGAAGGAACTGGGAGACCCAAGACTGTACCGCCAAGACCGCTTTCGAGTCGGGCCGACCGGAATTTGAATTCGTTTCTTCACTTACTAGTTGATTTTTTTCCTTGATTCCTTCGTGGGACTCAAGACAGGGGTGCCCTGTTTACTCAGCCCACTGTGCTCAACCTCTTGCAGGAGTGTGCAGGAAAT…
2230	USP6	Not in PacBio	GCCGCCGTCTCGTGTGGTGTCTGAGGGGCGTCTACCTGGAGTCACTGAGCCGACGAAAGGGAAAAGGCCAGTGCCTGTCCGGGAAGAGCTCAGCCTAGTGGGGCGGGCGACAAGTTACAGTTGCTGCCTTACGATGGCCGTGGCCCGTGGAGGCACTAGACCCTCACCAGGGGTCTGTCAGGAAAGGCGGGCAGATACGTGAGGCCTGAACAGGAAGGAACTGGGAGACCCAAGACTGTACCGCCAAGACCGCTTTCGAGTCGGGCCGACCGGAATTTGAATTCGTTTCTTCACTTACTAGTTGATTTTTTTCCTTGATTCCTTCGTGGGACTCAAGACAGGGGTGCCCTGTTTACTCAGCCCACTGTGCTCAACCTCTTGCAGGAGTGTGCAGGAAAT…
2243	SKIDA1	SKIDA1_chr10_21807013_A_G_UTR5	TTTGCTTTAACAACAAGTGGGGGTGGTTGAATTTACTCCTCCCTCTCCTCTCTCCTCCCCTTCCTCTTGCTGCGGTTCTTGACACTACTACAAACCAGGACTATAAACATAAACATGTGTCACTGTAACAGGGCAGGTTCCCAGTAGCTGCAGCAGTGAAAGACAGTGATTGGCTCCAGTGCTCCCAGAAGGATTTGGGCTGAAGCCAGGGGAACAGAACCAGAAGAGGATTCCCTTTCCAGAGACCATCAGGCTCCTCATGTCTTGTCTCTCCTCTCTCCCCTCGTGGTGGCTCAGGATTTCAGTATGGCTGAGCAGCCCATAGAGTCAGCTGACATGGTCAACAAATTTATCAAAGAAACCCCCTGGCTTTTGAAGAATAGTACTTTATACATCTGG…
2243	SKIDA1	SKIDA1_chr10_21807779_C_T_UTR5	TTTGCTTTAACAACAAGTGGGGGTGGTTGAATTTACTCCTCCCTCTCCTCTCTCCTCCCCTTCCTCTTGCTGCGGTTCTTGACACTACTACAAACCAGGACTATAAACATAAACATGTGTCACTGTAACAGGGCAGGTTCCCAGTAGCTGCAGCAGTGAAAGACAGTGATTGGCTCCAGTGCTCCCAGAAGGATTTGGGCTGAAGCCAGGGGAACAGAACCAGAAGAGGATTCCCTTTCCAGAGACCATCAGGCTCCTCATGTCTTGTCTCTCCTCTCTCCCCTCGTGGTGGCTCAGGATTTCAGTATGGCTGAGCAGCCCATAGAGTCAGCTGACATGGTCAACAAATTTATCAAAGAAACCCCCTGGCTTTTGAAGAATAGTACTTTATACATCTGG…
2243	SKIDA1	SKIDA1_chr10_21807779_WT_UTR5	TTTGCTTTAACAACAAGTGGGGGTGGTTGAATTTACTCCTCCCTCTCCTCTCTCCTCCCCTTCCTCTTGCTGCGGTTCTTGACACTACTACAAACCAGGACTATAAACATAAACATGTGTCACTGTAACAGGGCAGGTTCCCAGTAGCTGCAGCAGTGAAAGACAGTGATTGGCTCCAGTGCTCCCAGAAGGATTTGGGCTGAAGCCAGGGGAACAGAACCAGAAGAGGATTCCCTTTCCAGAGACCATCAGGCTCCTCATGTCTTGTCTCTCCTCTCTCCCCTCGTGGTGGCTCAGGATTTCAGTATGGCTGAGCAGCCCATAGAGTCAGCTGACATGGTCAACAAATTTATCAAAGAAACCCCCTGGCTTTTGAAGAATAGTACTTTATACATCTGG…
2367	NOS1AP	NOS1AP_chr1_162334578_C_A_UTR5	CTATGACCAAATGTATGGGGCTTTTTCCCACACACCAAGCAAGCAAGCAGTTCTGCAGAGGGCACACAGTGTCCTCTAACTCAGTTTGATTCTGATACTATCTACCTGGAAACAGCATCAGATCCCACAGTTTGAGGGCTCAATCCCACAAGACTTTCCCCCATTTCAGACACCAATCACAAGTAATAGTTTGTCACCTACACCTCTGACCAAGTGGCTATAAATTGGTGTTCCCACTACCCTCTCCTTGGACTCAACTGATTTGCTAGAGCAACTGACAGAACTCAGGAAAACACCTACATTTACTGGTTTATTTTAAAGGATATTATAAGGGATACCAATGAACACCAGATGGAAGAGATGCATAGGGCAGGGTCTGTGGGAAGGGTGGCAGAGCTC…
2367	NOS1AP	NOS1AP_chr1_162334440_T_C_UTR5	CTATGACCAAATGTATGGGGCTTTTTCCCACACACCAAGCAAGCAAGCAGTTCTGCAGAGGGCACACAGTGTCCTCTAACTCAGTTTGATTCTGATACTATCTACCTGGAAACAGCATCAGATCCCACAGTTTGAGGGCTCAATCCCACAAGACTTTCCCCCATTTCAGACACCAATCACAAGTAATAGTTTGTCACCTACACCTCTGACCAAGTGGCTATAAATTGGTGTTCCCACTACCCTCTCCTTGGACTCAACTGATTTGCTAGAGCAACTGACAGAACTCAGGAAAACACCTACATTTACTGGTTTATTTTAAAGGATATTATAAGGGATACCAATGAACACCAGATGGAAGAGATGCATAGGGCAGGGTCTGTGGGAAGGGTGGCAGAGCTC…
2367	NOS1AP	NOS1AP_chr1_162334440_WT_UTR5	CTATGACCAAATGTATGGGGCTTTTTCCCACACACCAAGCAAGCAAGCAGTTCTGCAGAGGGCACACAGTGTCCTCTAACTCAGTTTGATTCTGATACTATCTACCTGGAAACAGCATCAGATCCCACAGTTTGAGGGCTCAATCCCACAAGACTTTCCCCCATTTCAGACACCAATCACAAGTAATAGTTTGTCACCTACACCTCTGACCAAGTGGCTATAAATTGGTGTTCCCACTACCCTCTCCTTGGACTCAACTGATTTGCTAGAGCAACTGACAGAACTCAGGAAAACACCTACATTTACTGGTTTATTTTAAAGGATATTATAAGGGATACCAATGAACACCAGATGGAAGAGATGCATAGGGCAGGGTCTGTGGGAAGGGTGGCAGAGCTC…
2781	BIRC3	Not in pool	GCATTTAAAAGACAGCGTGAGACTCGCGCCCTCCGGCACGGAAAAGGCCAGGCGACAGGTGTCGCTTGAAAAGACTGGGCTTGTCCTTGCTGGTGCATGCGTCGTCGGCCTCTGGGCAGCAGGTTTACAAAGGAGGAAAACGACTTCTTCTAGATTTTTTTTTCAGTTTCTTCTATAAATCAAAACATCTCAAAATGGAGACCTAAAATCCTTAAAGGGACTTAGTCTAATCTCGGGAGGTAGTTTTGTGCATGGGTAAACAAATTAAGTATTAACTGGTGTTTTACTATCCAAAGAATGCTAATTTTATAAACATGATCGAGTTATATAAGGTATACCATAATGAGTTTGATTTTGAATTTGATTTGTGGAAATAAAGGAAAAGTGATTCTAGCTGGG…
2781	BIRC3	Not in pool	GCATTTAAAAGACAGCGTGAGACTCGCGCCCTCCGGCACGGAAAAGGCCAGGCGACAGGTGTCGCTTGAAAAGACTGGGCTTGTCCTTGCTGGTGCATGCGTCGTCGGCCTCTGGGCAGCAGGTTTACAAAGGAGGAAAACGACTTCTTCTAGATTTTTTTTTCAGTTTCTTCTATAAATCAAAACATCTCAAAATGGAGACCTAAAATCCTTAAAGGGACTTAGTCTAATCTCGGGAGGTAGTTTTGTGCATGGGTAAACAAATTAAGTATTAACTGGTGTTTTACTATCCAAAGAATGCTAATTTTATAAACATGATCGAGTTATATAAGGTATACCATAATGAGTTTGATTTTGAATTTGATTTGTGGAAATAAAGGAAAAGTGATTCTAGCTGGG…
Incomplete set	There was not a corresponding WT and mutated 5' UTR for comparison
Not in pool	5' UTR was not cloned/included in library
Not in pacbio	5' UTR could not be detected by long-read seqeuncing

## Sheet: 6b short-read counts
Sample	Total Reads	Extracted Barcodes	Matched Barcodes	Percent Matched
293T_DNA_rep1	11057236	8893972	8572557	0.775
293T_DNA_rep2	9805680	8031150	7783633	0.794
293T_DNA_rep3	9244614	7554011	7319872	0.792
293T_polysome_rep1	9224474	7519326	7304471	0.792
293T_polysome_rep2	8047004	6641624	6463105	0.803
293T_polysome_rep3	13147578	10664403	10334158	0.786
293T_TotalRNA_rep1	10038020	8275158	8055169	0.802
293T_TotalRNA_rep2	11870384	9756329	9487538	0.799
293T_TotalRNA_rep3	15346192	12680900	12329623	0.803
PC3_DNA_rep1	8877287	7271146	7057664	0.795
PC3_DNA_rep2	8780589	7241387	7064431	0.805
PC3_DNA_rep3	20851778	17070753	16541526	0.793
PC3_polysome_rep1	8698553	7124714	6916808	0.795
PC3_polysome_rep2	13061207	10892194	10604823	0.812
PC3_polysome_rep3	11944960	9880409	9608058	0.804
PC3_TotalRNA_rep1	11814928	9779000	9518776	0.806
PC3_TotalRNA_rep2	13023472	10789437	10502083	0.806
PC3_TotalRNA_rep3	14297344	11845334	11532779	0.807

## Sheet: 6c - histogram raw data
barcode	293T_TotalRNA_rep1	293T_DNA_rep1	293T_TotalRNA_rep2	293T_DNA_rep2	293T_TotalRNA_rep3	293T_DNA_rep3		barcode	293T_TotalRNA_rep1	293T_polysome_rep1	293T_TotalRNA_rep2	293T_polysome_rep2	293T_TotalRNA_rep3	293T_polysome_rep3
CACACACACACACAGTCAGTCACACAGAGA	3.36073	3.46024	3.1802	3.32644	3.54972	3.23406		CACACACACACACAGTCAGTCACACAGAGA	3.36073	2.87826	3.1802	2.80579	3.54972	2.4928
CACACACACACAGAGACTGACTGTGTCTCA	2.36073	2.83875	1.46971	2.32644	2.85228	2.32717		CACACACACACAGAGACTGACTGTGTCTCA	2.36073	2.81115	1.46971	2.55786	2.85228	2.07777
CACACACACTCACACACAGACACTGACTCA	2.18016	1.30823	2.46971	2.04633	3.28668	2.13453		CACACACACTCACACACAGACACTGACTCA	2.18016	2.22619	2.46971	1.72778	3.28668	1.7152
CACACACACTGAGAGACACAGACAGAGTCA	2.91712	2.78216	3.01027	3.23897	3.03514	2.85073		CACACACACTGAGAGACACAGACAGAGTCA	2.91712	2.22619	3.01027	2.80579	3.03514	2.81473
CACACACAGAGTCACTGTGTGAGACTCAGT	2.08062	2.0452	2.09774	2.23897	2.59702	1.91213		CACACACAGAGTCACTGTGTGAGACTCAGT	2.08062	2.32572	2.09774	3.08142	2.59702	2.30016
CACACACAGTGACTCACACAGACACAGTGA	2.91712	0.72327	2.71071	2.4089	3.13468	2.02761		CACACACAGTGACTCACACAGACACAGTGA	2.91712	2.87826	2.71071	2.36521	3.13468	2.86204
CACACACTCACTGTCACAGTCTGACAGTGT	2.44319	2.53062	1.81763	2.76254	2.28668	1.91213		CACACACTCACTGTCACAGTCTGACAGTGT	2.44319	2.00379	1.81763	2.36521	2.28668	1.90784
CACACACTCTCTGACACAGTCTGAGACACT	1.27327	0.460235	1.1802	0.238973	1.54972	0.912133		CACACACTCTCTGACACAGTCTGAGACACT	1.27327	0.740759	1.1802	0.879786	1.54972	1.07777
CACACAGACTGAGACAGACTCAGAGAGAGA	1.97371	2.13831	2.09774	2.32644	2.39771	2.13453		CACACAGACTGAGACAGACTCAGAGAGAGA	1.97371	1.41883	2.09774	1.36521	2.39771	2.30016
CACACAGTCAGACTGAGACACTCTGTCAGA	2.44319	1.83875	2.59524	2.04633	2.16639	2.02761		CACACAGTCAGACTGAGACACTCTGTCAGA	2.44319	2.22619	2.59524	1.55786	2.16639	1.4928
CACACAGTGACTCACTGACACACACTGTCT	2.7327	1.59774	2.59524	1.93941	2.73029	1.91213		CACACAGTGACTCACTGACACACACTGTCT	2.7327	1.87826	2.59524	2.87979	2.73029	1.9953
CACACAGTGTCTGTCTCACTGTCTGACAGT	2.27327	2.46024	2.91717	2.4089	2.81275	2.23406		CACACAGTGTCTGTCTCACTGTCTGACAGT	2.27327	2.41883	2.91717	2.55786	2.81275	2.9953
CACACTCACTCTCACTGACTGTCTCACTCT	1.44319	1.83875	2.3322	1.23897	2.16639	2.13453		CACACTCACTCTCACTGACTGTCTCACTCT	1.44319	1.87826	2.3322	0.879786	2.16639	1.9953
CACACTCTCACACTCACACTGTGAGAGTCA	2.27327	2.46024	2.86826	1.82394	2.81275	2.23406		CACACTCAGAGACTGAGTGAGTCTCAGAGA	0.595195	0.418831	1.46971	0.879786	1.10226	1.7152
CACACTCTCACTCTCTGACTCACAGTGTCA	2.08062	2.13831	3.09774	2.32644	3.06909	2.23406		CACACTCTCACACTCACACTGTGAGAGTCA	2.27327	-0.581169	2.86826	1.36521	2.81275	2.60828
CACACTCTGTGACACAGTGACAGTGTCAGT	1.08062	0.72327	1.59524	1.5609	1.34327	-0.672829		CACACTCTCACTCTCTGACTCACAGTGTCA	2.08062	2.81115	3.09774	2.80579	3.06909	2.81473
CACACTCTGTGAGTGAGTCACTCACACAGT	2.44319	1.72327	2.2582	2.23897	2.81275	2.23406		CACACTCTGTGACACAGTGACAGTGTCAGT	1.08062	-0.581169	1.59524	1.55786	1.34327	1.22977
CACACTGAGACAGTCACTCACTCACAGTGA	2.08062	1.72327	1.59524	2.04633	1.45018	0.912133		CACACTCTGTGAGTGAGTCACTCACACAGT	2.44319	3.00379	2.2582	2.87979	2.81275	2.66273
CACACTGTCTCTGACTCAGTCTCTGACACT	2.08062	2.13831	1.59524	1.93941	1.45018	1.91213		CACACTGAGACAGTCACTCACTCACAGTGA	2.08062	2.22619	1.59524	0.879786	1.45018	0.492804
CACACTGTGAGAGTCACACACACAGTCTGA	2.59519	2.13831	1.81763	1.93941	2.54972	0.912133		CACACTGTCTCTGACTCAGTCTCTGACACT	2.08062	2.11927	1.59524	2.46475	1.45018	1.9953
CACACTGTGAGTCAGTGAGACTCTGACTCT	1.27327	2.30823	1.81763	0.823936	2.03514	1.32717		CACACTGTGAGAGTCACACACACAGTCTGA	2.59519	2.94239	1.81763	2.36521	2.54972	1.36727
CACAGACTGTCTGACAGACTGTGACAGAGA	1.85823	1.72327	1.81763	1.04633	1.64283	1.32717		CACACTGTGAGTCAGTGAGACTCTGACTCT	1.27327	1.58876	1.81763	1.87979	2.03514	1.36727
CACAGAGACACAGAGTGAGACAGACAGAGA	1.59519	1.13831	2.1802	1.6984	1.89075	1.6491		CACAGACTGTCTGACAGACTGTGACAGAGA	1.85823	1.58876	1.81763	2.2583	1.64283	0.907842
CACAGAGACTGTCTGAGACTGAGTCACTGA	2.91712	2.22577	2.53384	2.32644	2.73029	2.02761		CACAGAGACACAGAGTGAGACAGACAGAGA	1.59519	1.58876	2.1802	1.55786	1.89075	0.22977
CACAGTCAGTCACACACACACTGACAGACT	0.858229	1.59774	0.332203	1.5609	1.81275	0.649099		CACAGAGACTGTCTGAGACTGAGTCACTGA	2.91712	2.87826	2.53384	2.64532	2.73029	2.9953
CACAGTGACAGACACAGAGACAGACTCTCA	2.27327	1.30823	0.332203	1.6984	1.22779	0.912133		CACAGTCAGTCACACACACACTGACAGACT	0.858229	2.87826	0.332203	2.01729	1.81275	2.60828
CACAGTGACAGAGACTGACTCAGAGAGACT	2.97371	1.72327	2.09774	2.4089	3.00038	2.5751		CACAGTGACAGACACAGAGACAGACTCTCA	2.27327	1.41883	0.332203	1.87979	1.22779	0.907842
CACAGTGAGAGACTGAGTGTCTGAGTCTGA	2.08062	1.59774	1.59524	2.23897	1.89075	2.02761		CACAGTGACAGAGACTGACTCAGAGAGACT	2.97371	3.11927	2.09774	3.31275	3.00038	3.19324
CACAGTGTCACTCAGTGTGTGACAGAGTCA	2.36073	1.30823	2.2582	1.82394	1.45018	2.41463		CACAGTGAGAGACTGAGTGTCTGAGTCTGA	2.08062	2.66676	1.59524	0.879786	1.89075	2.07777
CACAGTGTGTCAGACTGAGTCAGAGTGAGT	3.31766	2.78216	2.76516	2.32644	3.19741	2.91213		CACAGTGTCACTCAGTGTGTGACAGAGTCA	2.36073	2.94239	2.2582	1.14282	1.45018	2.22977
CACTCACAGAGACTGTGAGTGAGACTGAGT	2.08062	1.83875	3.01027	1.6984	2.73029	1.4971		CACAGTGTGTCAGACTGAGTCAGAGTGAGT	3.31766	3.46323	2.76516	3.46475	3.19741	2.66273
CACTCACAGAGTGTCACACAGTCACACACT	1.7327	1.72327	2.1802	2.14586	2.10226	2.23406		CACTCACAGAGACTGTGAGTGAGACTGAGT	2.08062	1.41883	3.01027	1.72778	2.73029	1.7152
CACTCACAGTGAGACACTCTCTCAGAGTCA	2.7327	2.30823	2.65413	2.23897	2.54972	1.91213		CACTCACAGAGTGTCACACAGTCACACACT	1.7327	1.58876	2.1802	0.879786	2.10226	2.5517
CACTCACTCAGACACTCTGACTCACACACA	2.97371	1.72327	3.46971	1.82394	3.25754	2.02761		CACTCACAGTGAGACACTCTCTCAGAGTCA	2.7327	2.11927	2.65413	0.142821	2.54972	1.07777
CACTCACTCTGTCTCAGAGAGTCACAGACA	2.27327	2.72327	3.2582	2.4089	3.00038	2.5751		CACTCACTCAGACACTCTGACTCACACACA	2.97371	1.87826	3.46971	2.80579	3.25754	3.19324
CACTCAGACTGTCACACACACACAGAGTGT	2.79683	1.72327	2.01027	2.4869	2.64283	2.32717		CACTCACTCTGTCTCAGAGAGTCACAGACA	2.27327	2.32572	3.2582	1.55786	3.00038	1.36727
CACTCAGAGTCTGAGAGACTGAGAGTCTCA	0.595195	1.59774	2.1802	1.04633	2.22779	1.6491		CACTCAGACTGTCACACACACACAGAGTGT	2.79683	0.740759	2.01027	1.55786	2.64283	0.715197
CACTCTCAGACTCTGAGTGACTGTGTGAGT	2.27327	1.46024	2.3322	1.93941	2.39771	1.91213		CACTCAGAGTCTGAGAGACTGAGAGTCTCA	0.595195	0.740759	2.1802	1.87979	2.22779	2.36727
CACTCTCTGACTCTCACAGTCAGACACAGA	2.18016	1.46024	2.3322	1.93941	2.34327	1.7866		CACTCTCAGACTCTGAGTGACTGTGTGAGT	2.27327	0.740759	2.3322	1.14282	2.39771	1.4928
CACTCTGACACACAGTGTCTCAGACTGTCT	1.59519	1.59774	1.71071	1.4089	2.68722	1.7866		CACTCTCTGACTCTCACAGTCAGACACAGA	2.18016	2.22619	2.3322	1.55786	2.34327	1.22977
CACTCTGTGACTGTCACAGTGAGAGAGAGA	3.79683	3.0452	3.21973	3.09695	3.19741	3.02761		CACTCTGACACACAGTGTCTCAGACTGTCT	1.59519	1.58876	1.71071	0.557858	2.68722	0.907842
CACTGACAGTCTCTCAGTCAGACAGACACA	2.27327	1.83875	1.91717	1.6984	1.96475	1.6491		CACTCTGTGACTGTCACAGTGAGAGAGAGA	3.79683	3.54811	3.21973	2.80579	3.19741	2.5517
CACTGACTCTCACACTCTCACACTGTCTCA	2.27327	2.66187	3.05467	2.93941	3.00038	2.32717		CACTGACAGTCTCTCAGTCAGACAGACACA	2.27327	2.11927	1.91717	2.2583	1.96475	2.4314
CACTGAGACTCAGAGTCTCTGACTGACTCA	1.7327	0.72327	1.1802	-0.761027	1.34327	0.649099		CACTGACTCTCACACTCTCACACTGTCTCA	2.27327	2.32572	3.05467	2.2583	3.00038	2.81473
CACTGAGAGTGTGTGAGTCACAGAGACTCT	4.00119	2.46024	3.86826	2.99386	4.15062	3.45645		CACTGAGACTCAGAGTCTCTGACTGACTCA	1.7327	0.740759	1.1802	0.879786	1.34327	1.22977
CACTGAGTCACTCAGTCTGTGTCTCTGTCA	2.44319	2.13831	3.21973	1.5609	2.85228	2.02761		CACTGAGAGTGTGTGAGTCACAGAGACTCT	4.00119	4.30147	3.86826	4.04971	4.15062	4.21162
CACTGAGTCAGAGTCTGTGAGACTCACAGT	1.08062	0.138307	1.59524	1.23897	0.45018	0.649099		CACTGAGTCACTCAGTCTGTGTCTCTGTCA	2.44319	2.87826	3.21973	2.72778	2.85228	3.4314
CACTGAGTCTCTGAGAGTGACTCTGTCTGT	1.08062	1.30823	1.1802	1.4089	0.964754	1.91213		CACTGAGTCAGAGTCTGTGAGACTCACAGT	1.08062	0.740759	1.59524	1.72778	0.45018	2.22977
CACTGAGTGTGAGAGACAGACTGACTCTGT	2.52119	1.46024	2.3322	2.23897	2.54972	1.7866		CACTGAGTCTCTGAGAGTGACTCTGTCTGT	1.08062	2.41883	1.1802	0.557858	0.964754	0.907842
CACTGTCACACTCACTGACACAGAGTGAGA	2.08062	2.0452	2.2582	1.82394	2.03514	0.327171		CACTGAGTGTGAGAGACAGACTGACTCTGT	2.52119	2.22619	2.3322	2.36521	2.54972	2.30016
CACTGTCACAGACACAGTCAGTGACAGTGA	1.27327	1.46024	1.81763	1.5609	1.96475	1.4971		CACTGTCACACTCACTGACACAGAGTGAGA	2.08062	0.740759	2.2582	2.55786	2.03514	1.81473
CACTGTCACTGTCACTGTGAGACACTCAGT	2.52119	0.945662	1.46971	0.560901	1.45018	1.13453		CACTGTCACAGACACAGTCAGTGACAGTGA	1.27327	2.87826	1.81763	2.01729	1.96475	1.07777
CACTGTCAGTCAGACTCACACTGAGAGACA	3.36073	1.72327	3.09774	2.32644	2.96475	2.13453		CACTGTCAGTCAGACTCACACTGAGAGACA	3.36073	3.22619	3.09774	3.41584	2.96475	2.95224
CACTGTCAGTGAGTCTCACACACACTGACT	3.63082	3.66187	3.21973	3.4089	3.42419	3.18515		CACTGTCAGTGAGTCTCACACACACTGACT	3.63082	3.94239	3.21973	3.46475	3.42419	3.1173
CACTGTCTCTGTCACAGTCTGAGTGTCACT	1.08062	-0.27673	2.01027	1.93941	1.22779	-0.087867		CACTGTGACTGTCACAGTCTCTGACTGAGA	2.85823	3.27681	1.81763	2.01729	2.73029	3.46243
CACTGTGACTGTCACAGTCTCTGACTGAGA	2.85823	2.0452	1.81763	1.82394	2.73029	1.6491		CACTGTGAGACACTCACTCTCTCTCACACA	3.82786	2.32572	3.05467	2.55786	2.92823	2.81473
CACTGTGAGACACTCACTCTCTCTCACACA	3.82786	2.66187	3.05467	3.04633	2.92823	3.02761		CACTGTGAGACACTGACAGAGACAGTCACT	1.08062	2.32572	2.01027	2.01729	1.45018	2.22977
CACTGTGAGACACTGACAGAGACAGTCACT	1.08062	1.59774	2.01027	1.82394	1.45018	1.7866		CACTGTGTCACTCACAGACAGACTGTGAGA	2.79683	2.41883	3.09774	3.20171	3.34327	3.22977
CACTGTGTCACTCACAGACAGACTGTGAGA	2.79683	2.30823	3.09774	2.93941	3.34327	2.41463		CACTGTGTGTCTGAGTGAGAGTCTCACTGA	1.7327	-0.581169	1.71071	1.36521	1.10226	1.9953
CACTGTGTGTCTGAGTGAGAGTCTCACTGA	1.7327	0.460235	1.71071	0.823936	1.10226	0.649099		CAGACACACTCACAGACTCTGAGAGTCAGA	2.18016	2.00379	2.3322	2.55786	2.16639	1.7152
CAGACACACTCACAGACTCTGAGAGTCAGA	2.18016	2.83875	2.3322	2.04633	2.16639	2.13453		CAGACACACTCTGTGACACACTGACTCAGT	2.91712	2.00379	2.86826	1.14282	2.50081	1.9953
CAGACACACTCTGTGACACACTGACTCAGT	2.91712	2.13831	2.86826	2.5609	2.50081	2.02761		CAGACACAGAGACTGAGAGACTCTGAGAGT	1.97371	1.22619	2.46971	1.87979	2.28668	2.15577
CAGACACAGAGACTGAGAGACTCTGAGAGT	1.97371	1.59774	2.46971	1.93941	2.28668	-0.087867		CAGACACTGACACTCACACTCACAGACACT	1.59519	0.740759	2.09774	1.14282	2.85228	1.36727
CAGACACTGACACTCACACTCACAGACACT	1.59519	1.94566	2.09774	2.4089	2.85228	1.7866		CAGACAGACACTCACTGACTCACAGACAGA	1.44319	0.740759	2.76516	1.55786	2.16639	1.07777
CAGACAGAGACACTCACTCTCAGTCACACT	3.08062	2.22577	3.29568	1.4089	3.06909	2.97103		CAGACAGAGACACTCACTCTCAGTCACACT	3.08062	1.74076	3.29568	2.64532	3.06909	2.15577
CAGACAGAGAGAGAGTCAGACTGAGAGAGT	1.27327	0.72327	1.71071	1.6984	1.10226	1.4971		CAGACAGAGAGAGAGTCAGACTGAGAGAGT	1.27327	1.74076	1.71071	2.01729	1.10226	0.715197
CAGACAGAGTCTGACACTGTGAGTCTCTCT	3.36073	2.30823	3.7382	2.23897	3.19741	2.85073		CAGACAGAGTCTGACACTGTGAGTCTCTCT	3.36073	2.50629	3.7382	2.46475	3.19741	3.60828
CAGACAGAGTCTGTCAGTGTCTGTCTCTGA	1.85823	0.945662	1.91717	1.5609	1.64283	2.23406		CAGACAGAGTCTGTCAGTGTCTGTCTCTGA	1.85823	2.22619	1.91717	2.55786	1.64283	1.7152
CAGACAGTCACACTCTCTGACTGACTCTGT	2.18016	2.13831	1.71071	2.23897	2.50081	1.91213		CAGACAGTCACACTCTCTGACTGACTCTGT	2.18016	1.41883	1.71071	2.36521	2.50081	1.9953
CAGACTCACTGTCTCACTGAGACTCACAGT	1.97371	2.46024	2.3322	2.5609	2.68722	1.91213		CAGACTCACTGTCTCACTGAGACTCACAGT	1.97371	1.74076	2.3322	2.64532	2.68722	1.81473
CAGACTCTCAGTCACACTCTCAGTCAGAGT	1.7327	1.59774	1.91717	1.6984	1.10226	1.91213		CAGACTCTCAGTCACACTCTCAGTCAGAGT	1.7327	2.58876	1.91717	1.72778	1.10226	1.90784
CAGACTCTCTGAGACACAGAGACTGAGACA	1.7327	0.460235	1.71071	0.560901	-0.772212	-0.087867		CAGACTCTGACAGTCTGTGACTGTGTGAGA	2.66558	2.22619	2.01027	1.14282	2.45018	1.4928
CAGACTCTGACAGTCTGTGACTGTGTGAGA	2.66558	1.59774	2.01027	1.23897	2.45018	1.91213		CAGACTGACAGACAGACTGACAGTCACTCA	1.7327	0.740759	1.3322	-0.442142	1.10226	1.90784
CAGACTGACAGACAGACTGACAGTCACTCA	1.7327	-0.861693	1.3322	0.238973	1.10226	-0.087867		CAGACTGACAGACAGTGACACTGAGACACT	2.66558	1.74076	2.09774	1.72778	2.10226	0.907842
CAGACTGACAGACAGTGACACTGAGACACT	2.66558	2.0452	2.09774	1.6984	2.10226	1.6491		CAGACTGACTCTCTCAGTCACTCTGAGAGA	3.08062	2.94239	3.2582	3.01729	3.59702	2.66273
CAGACTGACTCTCTCAGTCACTCTGAGAGA	3.08062	3.0452	3.2582	2.5609	3.59702	2.85073		CAGACTGAGTCACTCTGTGACACTGAGTCT	2.08062	2.41883	2.46971	2.87979	2.96475	2.76582
CAGACTGAGTCACTCTGTGACACTGAGTCT	2.08062	1.83875	2.46971	2.04633	2.96475	1.7866		CAGACTGAGTCTCACAGACAGTGTCTCACA	1.27327	1.22619	1.59524	1.36521	1.34327	-0.507196
CAGACTGAGTCTCACAGACAGTGTCTCACA	1.27327	1.46024	1.59524	0.238973	1.34327	1.13453		CAGACTGTCAGAGAGAGACACACACTCTCT	2.52119	2.32572	3.29568	2.36521	2.85228	3.26539
CAGACTGTCAGAGAGAGACACACACTCTCT	2.52119	1.83875	3.29568	2.4869	2.85228	2.32717		CAGAGACACACTCTGAGTCAGACACACAGT	3.52119	2.58876	2.40259	3.01729	3.28668	2.9953
CAGAGACACACTCTGAGTCAGACACACAGT	3.52119	2.22577	2.40259	2.76254	3.28668	2.02761		CAGAGACACTCTCAGACAGTCACTGTCTGT	2.52119	1.41883	1.46971	1.14282	0.45018	2.36727
CAGAGACACTCTCAGACAGTCACTGTCTGT	2.52119	1.72327	1.46971	1.6984	0.45018	0.327171		CAGAGAGACTGTCTCAGACAGTCAGTGTGA	2.44319	3.66676	2.96447	2.01729	2.89075	2.36727
CAGAGAGACTGTCTCAGACAGTCAGTGTGA	2.44319	2.22577	2.96447	1.82394	2.89075	2.02761		CAGAGAGAGAGACACACAGTGAGAGACAGA	2.66558	2.87826	3.62498	3.2583	2.64283	2.76582
CAGAGAGAGAGACACACAGTGAGAGACAGA	2.66558	2.53062	3.62498	2.4869	2.64283	3.08206		CAGAGAGAGTGTCTGTGAGACAGACTCTCA	3.08062	2.11927	2.65413	2.46475	2.59702	2.36727
CAGAGAGAGTGTCTGTGAGACAGACTCTCA	3.08062	1.13831	2.65413	2.4089	2.59702	2.02761		CAGAGTCACTCAGAGACACTCACACACTGT	2.36073	0.0037935	1.81763	3.08142	2.10226	1.7152
CAGAGTCACTCAGAGACACTCACACACTGT	2.36073	2.30823	1.81763	1.4089	2.10226	2.32717		CAGAGTCTGTGACACTCTGTGAGAGACACA	2.59519	2.66676	3.21973	2.46475	2.77211	2.66273
CAGAGTCTGTGACACTCTGTGAGAGACACA	2.59519	2.0452	3.21973	2.23897	2.77211	2.23406		CAGAGTGAGAGACACAGACAGTGACTGAGT	1.44319	1.00379	1.01027	2.95018	2.03514	1.7152
CAGAGTGAGAGACACAGACAGTGACTGAGT	1.44319	1.72327	1.01027	1.82394	2.03514	1.6491		CAGAGTGTGTGTGAGTCAGACAGACTGTCA	3.40255	2.50629	3.62498	3.01729	3.62011	3.22977
CAGAGTGTGTGTGAGTCAGACAGACTGTCA	3.40255	2.59774	3.62498	1.82394	3.62011	2.5751		CAGTCACACACACTGAGAGAGAGACTCAGA	3.02815	3.00379	3.09774	2.01729	3.03514	2.76582
CAGTCACACACACTGAGAGAGAGACTCAGA	3.02815	2.72327	3.09774	1.93941	3.03514	2.6491		CAGTCACTCAGACTCTGAGTGAGACTGTGT	3.18016	2.00379	3.09774	2.14282	3.16639	3.4314
CAGTCACTCAGACTCTGAGTGAGACTGTGT	3.18016	2.59774	3.09774	2.4869	3.16639	2.6491		CAGTCACTCAGTCAGTGTGAGTGAGTCACT	1.08062	1.22619	1.91717	1.55786	0.642826	1.36727
CAGTCAGAGTGACTCTGACAGTGACTCAGA	3.36073	2.13831	3.91717	2.14586	3.83265	2.32717		CAGTCAGAGTGACTCTGACAGTGACTCAGA	3.36073	3.77638	3.91717	3.98412	3.83265	3.66273
CAGTCAGTCTCACACACAGTCACTCTCTGA	2.66558	3.13831	3.05467	2.6984	3.31525	3.02761		CAGTCAGTCTCACACACAGTCACTCTCTGA	2.66558	3.00379	3.05467	3.41584	3.31525	3.5517
CAGTCAGTGTCTCACACAGACACTCTGACA	1.97371	2.13831	1.91717	2.23897	2.39771	1.4971		CAGTCAGTGTCTCACACAGACACTCTGACA	1.97371	2.50629	1.91717	3.2583	2.39771	2.9953
CAGTCTCACAGTGTCTGACAGTGTCACTGT	2.08062	2.30823	1.46971	1.04633	1.64283	1.4971		CAGTCTCAGACAGTGAGACTGACTCTCACA	2.27327	2.74076	2.2582	2.55786	0.812751	1.07777
CAGTCTCAGACAGTGAGACTGACTCTCACA	2.27327	2.13831	2.2582	2.23897	0.812751	1.6491		CAGTCTGACTGTCAGACAGTGTCAGACACT	1.27327	2.11927	1.91717	1.14282	1.45018	3.07777
CAGTCTGACTGTCAGACAGTGTCAGACACT	1.27327	2.13831	1.91717	1.23897	1.45018	1.4971		CAGTCTGAGTGAGAGACTGACTCAGACTCT	2.52119	3.00379	3.6827	3.14282	3.13468	3.15577
CAGTCTGAGTGAGAGACTGACTCAGACTCT	2.52119	2.38623	3.6827	2.88283	3.13468	2.5751		CAGTCTGTCACTCACACTCAGTCAGACTCT	2.59519	2.22619	1.3322	1.55786	1.64283	1.36727
CAGTCTGTCACTCACACTCAGTCAGACTCT	2.59519	2.72327	1.3322	1.04633	1.64283	1.91213		CAGTCTGTCACTGTCAGTGAGAGAGTGTGA	2.08062	1.74076	1.81763	1.14282	1.45018	2.4928
CAGTCTGTCACTGTCAGTGAGAGAGTGTGA	2.08062	0.72327	1.81763	1.4089	1.45018	1.7866		CAGTGAGACACACTGAGACACAGTCTGTCA	2.52119	2.50629	2.46971	2.80579	2.73029	2.4928
CAGTGAGACACACTGAGACACAGTCTGTCA	2.52119	1.83875	2.46971	2.93941	2.73029	2.4971		CAGTGAGAGTCAGACAGTCTGACTGTGAGA	2.18016	3.00379	2.53384	3.20171	2.59702	1.60828
CAGTGAGAGTCAGACAGTCTGACTGTGAGA	2.18016	2.78216	2.53384	2.32644	2.59702	1.4971		CAGTGAGAGTGACAGAGAGAGACTCTCTCA	1.27327	1.87826	2.40259	0.557858	2.10226	2.07777
CAGTGAGAGTGACAGAGAGAGACTCTCTCA	1.27327	0.945662	2.40259	1.5609	2.10226	1.4971		CAGTGTCACTGACTCTCAGTGTGACTGAGT	1.59519	1.41883	1.71071	2.14282	1.81275	0.907842
CAGTGTCACTGACTCTCAGTGTGACTGAGT	1.59519	0.72327	1.71071	1.82394	1.81275	0.912133		CAGTGTCAGTCACTGACACACACTGTGAGT	2.18016	2.32572	2.40259	2.36521	1.73029	2.9953
CAGTGTCAGTCACTGACACACACTGTGAGT	2.18016	1.46024	2.40259	1.6984	1.73029	1.32717		CAGTGTCTCAGTCACTGTGTGACTCACAGT	3.36073	3.66676	3.81763	2.55786	3.28668	3.19324
CAGTGTCTCAGTCACTGTGTGACTCACAGT	3.36073	2.53062	3.81763	2.23897	3.28668	2.41463		CAGTGTCTGACAGTCTCTCACTGAGAGTCA	1.7327	0.740759	1.46971	1.72778	1.64283	1.4928
CAGTGTCTGAGAGACACAGTGTCACACACA	2.08062	2.0452	2.81763	1.23897	2.64283	1.7866		CAGTGTCTGAGAGACACAGTGTCACACACA	2.08062	3.27681	2.81763	1.87979	2.64283	3.03712
CAGTGTCTGAGTCACAGACTCTCAGTGTCA	1.44319	0.138307	0.81763	1.23897	2.39771	-0.087867		CAGTGTCTGAGTCACAGACTCTCAGTGTCA	1.44319	0.0037935	0.81763	1.55786	2.39771	0.492804
CAGTGTGAGTGTCACAGAGTCACTGTCAGT	2.08062	1.83875	2.53384	2.14586	2.16639	1.7866		CAGTGTGACTCAGAGTCAGTCAGAGAGACT	-0.726733	0.740759	0.81763	1.87979	1.64283	-0.092158
CAGTGTGTGTGAGTGACACAGACTCTCTCA	2.36073	2.13831	2.01027	2.04633	2.10226	1.6491		CAGTGTGAGTGTCACAGAGTCACTGTCAGT	2.08062	2.00379	2.53384	2.36521	2.16639	1.7152
CTCACACACAGTGAGACTCACTGACTGACT	3.13125	1.94566	3.09774	2.76254	2.16639	2.32717		CAGTGTGTGTGAGTGACACAGACTCTCTCA	2.36073	2.87826	2.01027	2.72778	2.10226	2.36727
CTCACACTGACACTGTCAGTGTCACTGACA	2.44319	2.30823	2.86826	1.23897	2.68722	2.41463		CTCACACACAGTGAGACTCACTGACTGACT	3.13125	3.17372	3.09774	2.80579	2.16639	2.60828
CTCACACTGTGAGACAGAGTCACTGTCACT	2.79683	1.94566	2.53384	2.14586	2.54972	1.91213		CTCACACTGACACTGTCAGTGTCACTGACA	2.44319	1.00379	2.86826	3.14282	2.68722	2.60828
CTCACAGAGACTCTCACAGTCAGTCTGTCT	2.66558	2.99629	2.71071	1.82394	1.54972	1.6491		CTCACACTGTGAGACAGAGTCACTGTCACT	2.79683	1.87826	2.53384	1.72778	2.54972	1.36727
CTCACAGTCTGACAGTCAGACTCTCAGTGT	2.08062	1.30823	1.1802	1.23897	1.89075	1.4971		CTCACAGAGACTCTCACAGTCAGTCTGTCT	2.66558	2.22619	2.71071	2.36521	1.54972	0.715197
CTCACTCACAGAGTGTCAGAGAGACTGACA	2.66558	1.46024	2.46971	1.82394	3.39771	2.85073		CTCACAGTCTGACAGTCAGACTCTCAGTGT	2.08062	1.22619	1.1802	0.557858	1.89075	-0.092158
CTCACTGTCACTCTCAGTCAGAGACAGTCT	3.22746	2.66187	2.81763	1.93941	3.19741	2.41463		CTCACTCACAGAGTGTCAGAGAGACTGACA	2.66558	3.17372	2.46971	2.55786	3.39771	3.36727
CTCACTGTGTCTCAGTGTGTGACACAGTCT	1.08062	1.46024	0.595237	1.23897	1.73029	0.327171		CTCACTCTGTGAGTCACACAGACTCAGAGA	-0.141771	0.740759	0.332203	2.01729	0.642826	0.22977
CTCAGACAGACACAGTGACTGTGACACACA	2.7327	2.94566	2.71071	2.4089	2.81275	2.6491		CTCACTGAGTGTCTCAGACTCTGAGAGACT	0.273267	-0.581169	0.0102746	0.557858	1.73029	0.492804
CTCAGACTGAGACAGTGTCTGACACACAGA	2.66558	1.46024	3.09774	2.6984	2.96475	2.71949		CTCACTGTCACTCTCAGTCAGAGACAGTCT	3.22746	3.22619	2.81763	2.46475	3.19741	1.9953
CTCAGACTGTCTGTCAGAGTCAGAGAGAGA	1.27327	0.945662	1.46971	1.5609	2.22779	1.13453		CTCAGACAGACACAGTGACTGTGACACACA	2.7327	2.94239	2.71071	2.80579	2.81275	3.7152
CTCAGAGACTGAGACTGTCTCACACTGTCA	3.27327	2.13831	2.81763	2.76254	2.89075	2.02761		CTCAGACTGAGACAGTGTCTGACACACAGA	2.66558	2.87826	3.09774	2.46475	2.96475	3.03712
CTCAGAGAGTCTGTCAGTGACTCACTCTCA	2.7327	1.46024	2.46971	1.82394	2.03514	0.912133		CTCAGACTGTCTGTCAGAGTCAGAGAGAGA	1.27327	2.22619	1.46971	1.36521	2.22779	1.07777
CTCAGAGTCTGAGTCACACAGAGACTCTCT	2.66558	1.46024	2.01027	1.4089	2.68722	1.32717		CTCAGAGACTGAGACTGTCTCACACTGTCA	3.27327	2.32572	2.81763	2.01729	2.89075	2.60828
CTCAGTGACAGTGACTCAGAGTGACTGTCT	1.7327	0.460235	2.1802	-0.176064	1.10226	-0.672829		CTCAGAGAGTCTGTCAGTGACTCACTCTCA	2.7327	1.00379	2.46971	2.55786	2.03514	2.81473
CTCAGTGAGACACACTGTCTGACAGAGTCT	2.66558	2.22577	2.65413	2.23897	2.89075	2.02761		CTCAGAGTCTGAGTCACACAGAGACTCTCT	2.66558	3.41883	2.01027	2.01729	2.68722	1.4928
CTCAGTGAGACACTGACAGAGACTCTCAGT	1.97371	1.46024	1.81763	0.823936	1.34327	2.02761		CTCAGTGACAGTGACTCAGAGTGACTGTCT	1.7327	2.22619	2.1802	1.14282	1.10226	1.9953
CTCAGTGTCAGACTCTGACACACACACAGA	2.59519	2.13831	2.2582	2.32644	2.22779	1.7866		CTCAGTGAGACACACTGTCTGACAGAGTCT	2.66558	2.81115	2.65413	2.64532	2.89075	1.4928
CTCTCACAGTCTCACTCTGTGTCACTCACA	2.97371	2.30823	2.71071	3.04633	3.22779	2.5751		CTCAGTGAGACACTGACAGAGACTCTCAGT	1.97371	2.58876	1.81763	0.879786	1.34327	2.5517
CTCTCACTCACAGTGAGTCTGACTGTGAGT	3.69953	2.83875	3.2582	2.63129	3.28668	2.85073		CTCAGTGTCAGACTCTGACACACACACAGA	2.59519	2.11927	2.2582	0.142821	2.22779	1.36727
CTCTCACTCACTGTCACAGACTCAGAGACA	2.52119	1.72327	1.71071	1.82394	1.54972	1.13453		CTCTCACAGTCTCACTCTGTGTCACTCACA	2.97371	1.22619	2.71071	3.01729	3.22779	2.4314
CTCTCACTGACAGTCAGTGTCAGTGTCAGA	1.85823	2.0452	2.2582	1.4089	2.16639	-0.087867		CTCTCACTCACAGTGAGTCTGACTGTGAGT	3.69953	2.32572	3.2582	3.20171	3.28668	3.83858
CTCTCACTGACTCAGAGAGACACTCAGAGA	0.273267	1.30823	2.09774	1.5609	2.03514	1.13453		CTCTCACTCACTGTCACAGACTCAGAGACA	2.52119	1.74076	1.71071	1.55786	1.54972	1.60828
CTCTCAGAGAGAGACACTCAGAGTGACACT	1.85823	1.59774	1.71071	1.23897	2.16639	1.4971		CTCTCACTGACAGTCAGTGTCAGTGTCAGA	1.85823	1.87826	2.2582	1.55786	2.16639	2.07777
CTCTCTCTCACACTCACAGACTCACACACA	3.02815	1.59774	2.81763	2.4089	2.68722	2.02761		CTCTCACTGACTCAGAGAGACACTCAGAGA	0.273267	2.00379	2.09774	2.36521	2.03514	1.9953
CTCTCTCTCTGACTGAGAGTCTGTCACTGT	2.08062	1.30823	0.81763	1.82394	1.81275	2.02761		CTCTCAGAGAGAGACACTCAGAGTGACACT	1.85823	1.87826	1.71071	1.87979	2.16639	1.81473
CTCTCTCTGAGTCACAGACTGTCTGAGAGA	2.7327	1.59774	1.91717	2.04633	2.73029	1.32717		CTCTCTCTCACACTCACAGACTCACACACA	3.02815	1.87826	2.81763	2.55786	2.68722	2.30016
CTCTCTGAGAGAGACACTCTGTGAGTGTCA	-0.726733	1.46024	1.3322	0.560901	2.22779	-0.087867		CTCTCTCTCTGACTGAGAGTCTGTCACTGT	2.08062	1.41883	0.81763	2.14282	1.81275	1.36727
CTCTCTGTGAGTCTGAGACACTGTCAGACA	3.63082	2.83875	3.2582	2.4089	2.28668	2.85073		CTCTCTCTGAGTCACAGACTGTCTGAGAGA	2.7327	0.418831	1.91717	1.87979	2.73029	2.81473
CTCTGACTCTCAGACTGTCAGAGAGACAGA	2.18016	2.30823	2.3322	1.04633	1.89075	1.4971		CTCTCTGAGAGAGACACTCTGTGAGTGTCA	-0.726733	0.740759	1.3322	1.36521	2.22779	0.492804
CTCTGACTCTCTCAGTGACACTCAGAGAGT	2.66558	2.30823	2.76516	2.4869	3.06909	2.5751		CTCTCTGTGAGTCTGAGACACTGTCAGACA	3.63082	2.94239	3.2582	2.46475	2.28668	2.7152
CTCTGAGACACTCACTGACACACTCAGTCA	2.08062	0.460235	1.71071	1.23897	1.54972	1.91213		CTCTGACTCTCAGACTGTCAGAGAGACAGA	2.18016	2.11927	2.3322	1.87979	1.89075	2.36727
CTCTGAGAGACACAGACACTGAGACTCTCT	2.18016	2.13831	2.91717	2.23897	1.96475	2.02761		CTCTGACTCTCTCAGTGACACTCAGAGAGT	2.66558	2.58876	2.76516	2.14282	3.06909	3.36727
CTCTGAGAGTGAGTGAGAGAGAGAGAGAGA	3.27327	2.53062	2.53384	1.93941	3.22779	1.7866		CTCTGAGACACTCACTGACACACTCAGTCA	2.08062	2.11927	1.71071	0.557858	1.54972	1.81473
CTCTGTGAGAGAGTCTCACAGAGTGTGACA	2.7327	0.72327	2.2582	1.6984	1.89075	1.6491		CTCTGAGAGACACAGACACTGAGACTCTCT	2.18016	2.11927	2.91717	1.36521	1.96475	1.60828
CTCTGTGTGTGAGTGAGACAGTGTGTGAGA	3.18016	2.72327	2.91717	1.5609	2.92823	2.5751		CTCTGAGAGTGAGTGAGAGAGAGAGAGAGA	3.27327	1.87826	2.53384	1.72778	3.22779	2.4314
CTGACACAGACACACACAGTCACAGAGAGT	2.52119	2.22577	2.40259	1.04633	2.68722	2.71949		CTCTGTGAGAGAGTCTCACAGAGTGTGACA	2.7327	2.22619	2.2582	2.36521	1.89075	2.4928
CTGACACAGAGAGACTCTGACACACAGTGA	2.44319	1.30823	2.01027	1.93941	1.89075	0.649099		CTCTGTGTGTGAGTGAGACAGTGTGTGAGA	3.18016	2.00379	2.91717	1.36521	2.92823	2.4314
CTGACACTCACAGTCTCAGACAGTCACAGA	2.66558	1.13831	1.1802	1.5609	1.10226	1.13453		CTGACACAGACACACACAGTCACAGAGAGT	2.52119	2.00379	2.40259	2.01729	2.68722	1.7152
CTGACACTCTCAGTGACTGTGACTGAGACT	1.59519	1.59774	1.59524	1.82394	0.812751	1.4971		CTGACACAGAGAGACTCTGACACACAGTGA	2.44319	2.50629	2.01027	1.72778	1.89075	2.86204
CTGACAGTGACTCTGAGTCAGACTGACAGT	0.858229	0.138307	0.81763	-0.176064	1.10226	1.32717		CTGACACTCACAGTCTCAGACAGTCACAGA	2.66558	1.00379	1.1802	1.36521	1.10226	0.907842
CTGACAGTGTGAGAGTGACAGTGTCAGACT	2.7327	1.83875	2.1802	2.5609	2.64283	2.41463		CTGACACTCTCAGTGACTGTGACTGAGACT	1.59519	1.00379	1.59524	2.2583	0.812751	0.22977
CTGACTCACAGTCAGACACTCAGTCACTGA	2.18016	1.83875	2.40259	0.560901	2.16639	1.32717		CTGACAGTGACTCTGAGTCAGACTGACAGT	0.858229	1.58876	0.81763	0.557858	1.10226	0.907842
CTGACTCACTCAGTGTCTCACACTCTGACA	4.15591	2.38623	3.7382	2.82394	3.81275	2.97103		CTGACAGTGTGAGAGTGACAGTGTCAGACT	2.7327	3.27681	2.1802	2.87979	2.64283	1.90784
CTGACTCTCTCACACAGTGAGTCACTCTGA	2.27327	1.13831	2.65413	1.23897	2.96475	1.13453		CTGACTCACAGTCAGACACTCAGTCACTGA	2.18016	0.0037935	2.40259	2.14282	2.16639	0.492804
CTGACTCTGTCACTCAGACAGACACTGTGT	3.18016	2.46024	3.05467	2.63129	2.64283	2.97103		CTGACTCACTCAGTGTCTCACACTCTGACA	4.15591	2.87826	3.7382	3.41584	3.81275	3.76582
CTGACTCTGTCTGTCTGACTCACAGTCAGA	3.08062	2.30823	2.46971	2.23897	3.10226	2.6491		CTGACTCTCTCACACAGTGAGTCACTCTGA	2.27327	1.22619	2.65413	2.55786	2.96475	1.9953
CTGACTGACACACAGTGACACACTGTGTCA	3.44319	2.13831	3.13956	2.23897	3.31525	2.6491		CTGACTCTGTCACTCAGACAGACACTGTGT	3.18016	2.41883	3.05467	2.55786	2.64283	3.4314
CTGACTGACAGAGTGAGTCTCAGACTGACT	3.44319	2.94566	3.43654	1.93941	3.16639	2.13453		CTGACTCTGTCTGTCTGACTCACAGTCAGA	3.08062	2.22619	2.46971	3.36521	3.10226	2.60828
CTGACTGTCACACAGTGAGAGAGTCTGACA	2.08062	1.30823	2.59524	1.23897	2.28668	0.912133		CTGACTGACACACAGTGACACACTGTGTCA	3.44319	2.58876	3.13956	2.46475	3.31525	2.60828
CTGACTGTGTGACTCAGAGTCAGAGTCACA	3.18016	2.72327	3.01027	1.93941	3.19741	2.5751		CTGACTGACAGAGTGAGTCTCAGACTGACT	3.44319	3.81115	3.43654	1.55786	3.16639	3.07777
CTGAGACTGTCTCTGTCTCACACACACTCA	2.97371	2.66187	2.40259	2.88283	2.59702	2.91213		CTGACTGTCACACAGTGAGAGAGTCTGACA	2.08062	1.58876	2.59524	2.2583	2.28668	1.90784
CTGAGACTGTGTGACAGACACTGTCAGTCA	2.44319	1.46024	-0.404763	2.32644	2.10226	1.32717		CTGACTGTGTGACTCAGAGTCAGAGTCACA	3.18016	2.32572	3.01027	2.80579	3.19741	3.1173
CTGAGAGTCTCTCAGAGAGAGACAGAGAGA	1.7327	1.30823	1.46971	0.823936	0.812751	1.13453		CTGAGACTGTCTCTGTCTCACACACACTCA	2.97371	1.87826	2.40259	2.55786	2.59702	3.19324
CTGAGTCTCAGACTCAGACAGACACTCAGA	2.18016	2.13831	2.53384	2.04633	2.96475	2.41463		CTGAGACTGTGTGACAGACACTGTCAGTCA	2.44319	2.41883	-0.404763	2.14282	2.10226	0.907842
CTGAGTCTCAGAGAGACACACTGACACACT	1.08062	0.945662	0.0102746	1.23897	0.812751	1.32717		CTGAGAGTCTCTCAGAGAGAGACAGAGAGA	1.7327	1.00379	1.46971	0.557858	0.812751	0.907842
CTGAGTCTGACACTGTCTCTCACTCAGTCA	2.66558	0.945662	2.2582	1.04633	2.34327	1.6491		CTGAGTCTCAGACTCAGACAGACACTCAGA	2.18016	0.740759	2.53384	2.87979	2.96475	2.22977
CTGAGTCTGTGAGAGTCACTGTCTGAGAGT	2.7327	2.59774	2.81763	2.23897	2.16639	1.91213		CTGAGTCTGACACTGTCTCTCACTCAGTCA	2.66558	2.50629	2.2582	2.36521	2.34327	1.90784
CTGAGTGACACTGTGAGACAGACTCAGTCT	1.97371	1.59774	2.96447	1.93941	2.39771	2.02761		CTGAGTCTGTGAGAGTCACTGTCTGAGAGT	2.7327	2.41883	2.81763	2.36521	2.16639	2.36727
CTGAGTGACAGTCAGTGAGACACACACACA	2.44319	2.72327	3.36783	3.52438	3.81275	2.91213		CTGAGTGACACTGTGAGACAGACTCAGTCT	1.97371	3.11927	2.96447	1.14282	2.39771	1.36727
CTGAGTGACTCACTGTGAGACACTGACTGA	3.7327	2.13831	3.09774	2.4869	3.54972	1.13453		CTGAGTGACAGTCAGTGAGACACACACACA	2.44319	3.46323	3.36783	1.87979	3.81275	3.07777
CTGTCACAGAGTCTCACACAGACTGACAGT	3.02815	2.0452	2.09774	1.93941	2.85228	2.02761		CTGAGTGACTCACTGTGAGACACTGACTGA	3.7327	1.74076	3.09774	2.95018	3.54972	2.76582
CTGTCACAGTCAGAGACTCTGACACAGTGT	2.44319	1.94566	2.86826	2.14586	1.73029	1.4971		CTGTCACAGAGTCTCACACAGACTGACAGT	3.02815	3.22619	2.09774	3.01729	2.85228	2.36727
CTGTCAGACACACAGTGACAGACTGTGAGA	2.36073	2.0452	2.65413	2.82394	3.06909	2.71949		CTGTCACAGTCAGAGACTCTGACACAGTGT	2.44319	2.11927	2.86826	2.2583	1.73029	2.5517
CTGTCAGAGAGTCTGTCACTGAGTCTCAGA	1.7327	1.94566	2.1802	1.04633	2.50081	1.4971		CTGTCAGACACACAGTGACAGACTGTGAGA	2.36073	2.58876	2.65413	2.36521	3.06909	3.46243
CTGTCAGTCACACAGTGAGTGACAGACTCT	2.44319	1.46024	2.59524	2.14586	2.10226	2.32717		CTGTCAGAGAGTCTGTCACTGAGTCTCAGA	1.7327	2.74076	2.1802	1.55786	2.50081	2.60828
CTGTCAGTCTCAGTCTCACAGACTGTCACT	2.08062	2.38623	2.1802	2.4869	2.34327	2.02761		CTGTCAGTCACACAGTGAGTGACAGACTCT	2.44319	1.58876	2.59524	2.55786	2.10226	2.22977
CTGTCTCACTCTCTCACTGTCAGTCTGAGA	2.44319	2.0452	2.46971	2.04633	2.68722	1.91213		CTGTCAGTCTCAGTCTCACAGACTGTCACT	2.08062	2.74076	2.1802	2.01729	2.34327	2.7152
CTGTCTCTCACTGACACACTGTCACACTGA	2.85823	2.78216	3.29568	2.04633	3.03514	3.13453		CTGTCTCACTCTCTCACTGTCAGTCTGAGA	2.44319	-0.581169	2.46971	1.87979	2.68722	1.07777
CTGTCTCTCTCTGACTGTGTGTCACTCTCT	2.7327	2.72327	3.50213	3.19317	2.73029	3.02761		CTGTCTCTCACTGACACACTGTCACACTGA	2.85823	2.81115	3.29568	3.20171	3.03514	2.30016
CTGTCTGTCTGACTCACTCTGACTGACTGA	1.85823	1.46024	1.81763	1.04633	1.73029	1.6491		CTGTCTCTCTCTGACTGTGTGTCACTCTCT	2.7327	1.41883	3.50213	2.2583	2.73029	2.4928
CTGTGACAGACAGTCAGTCACAGTCTGTGA	1.97371	1.13831	1.91717	1.04633	1.73029	1.6491		CTGTCTGTCTGACTCACTCTGACTGACTGA	1.85823	1.41883	1.81763	1.72778	1.73029	1.36727
CTGTGAGACACTCACAGACTGAGACTGTCT	2.27327	1.59774	1.3322	0.560901	1.89075	1.13453		CTGTGACAGACAGTCAGTCACAGTCTGTGA	1.97371	-0.581169	1.91717	1.36521	1.73029	2.07777
CTGTGAGACTGACTCACAGTGTGAGAGACA	2.59519	2.0452	3.3322	2.4089	2.85228	2.13453		CTGTGAGACTGACTCACAGTGTGAGAGACA	2.59519	2.94239	3.3322	3.36521	2.85228	2.60828
CTGTGTCAGAGAGAGAGTCTCTGTGAGTCA	2.79683	1.94566	3.36783	1.23897	3.25754	0.649099		CTGTGTCAGAGAGAGAGTCTCTGTGAGTCA	2.79683	2.22619	3.36783	3.41584	3.25754	2.76582
CTGTGTCTGTGAGACTGACTCTCACAGACA	1.08062	1.30823	2.01027	1.04633	1.81275	1.32717		CTGTGTCTGTGAGACTGACTCTCACAGACA	1.08062	0.418831	2.01027	1.14282	1.81275	1.4928
CTGTGTGACTGAGACACACACTCTGACAGA	3.36073	2.83875	3.46971	2.93941	3.03514	3.02761		CTGTGTGACTGAGACACACACTCTGACAGA	3.36073	3.81115	3.46971	3.31275	3.03514	3.1173
GACACACACAGACTGTCAGACTGTCTGACT	1.27327	0.72327	0.81763	1.23897	1.73029	0.327171		GACACACACAGACTGTCAGACTGTCTGACT	1.27327	2.22619	0.81763	1.36521	1.73029	0.492804
GACACACTCTGTGAGAGACACACTCACTCT	1.85823	1.94566	2.81763	2.23897	2.03514	2.13453		GACACACTCTGTGAGAGACACACTCACTCT	1.85823	2.22619	2.81763	2.87979	2.03514	1.90784
GACACACTGACTCAGTGTGTGAGACTCTGT	3.13125	3.38623	3.36783	2.88283	3.03514	3.28137		GACACACTGACTCAGTGTGTGAGACTCTGT	3.13125	3.77638	3.36783	3.31275	3.03514	3.58027
GACACACTGTCACACAGTCACTCTCACTCA	3.08062	2.13831	2.2582	2.14586	2.54972	2.4971		GACACACTGTCACACAGTCACTCTCACTCA	3.08062	1.74076	2.2582	2.64532	2.54972	1.9953
GACACAGTCTGAGAGACTGTGTGAGACACA	1.97371	1.83875	1.46971	1.6984	2.34327	1.4971		GACACAGTCTGAGAGACTGTGTGAGACACA	1.97371	1.87826	1.46971	3.20171	2.34327	0.907842
GACACAGTCTGTCTGACTCAGACTGTCTGA	2.44319	1.46024	2.01027	2.23897	2.45018	0.912133		GACACAGTCTGTCTGACTCAGACTGTCTGA	2.44319	3.00379	2.01027	2.64532	2.45018	1.81473
GACACAGTGACACTCTGTGAGACACTGACT	-0.141771	0.138307	2.01027	1.6984	0.642826	0.912133		GACACAGTGACACTCTGTGAGACACTGACT	-0.141771	0.740759	2.01027	0.879786	0.642826	1.36727
GACACAGTGACACTGTGTCTCACTCTGAGT	2.36073	1.83875	1.71071	1.04633	1.81275	0.912133		GACACAGTGACACTGTGTCTCACTCTGAGT	2.36073	0.0037935	1.71071	1.14282	1.81275	1.36727
GACACTCAGAGACTGTCTGTCTCTCACTGT	3.02815	2.53062	3.21973	3.44843	3.25754	2.91213		GACACTCAGAGACTGTCTGTCTCTCACTGT	3.02815	3.00379	3.21973	3.91541	3.25754	2.81473
GACACTCTCACTCACTGTCAGACACTCAGA	2.59519	2.22577	2.46971	1.82394	1.64283	1.6491		GACACTCTCACTCACTGTCAGACACTCAGA	2.59519	1.58876	2.46971	2.01729	1.64283	0.492804
GACACTCTGTGACAGAGACAGAGTCTGTCA	2.18016	2.30823	2.3322	2.23897	2.85228	2.13453		GACACTCTGTGACAGAGACAGAGTCTGTCA	2.18016	2.41883	2.3322	1.87979	2.85228	1.7152
GACACTGACTCTGACACAGTCACACTGACA	1.85823	1.13831	1.81763	0.560901	0.227788	1.13453		GACACTGACTCTGACACAGTCACACTGACA	1.85823	1.41883	1.81763	0.879786	0.227788	1.36727
GACACTGTCTGACTCTGTCAGACAGACTCT	0.595195	0.72327	1.01027	0.560901	0.812751	0.327171		GACAGACACACTGTGACACAGAGACTGTGT	2.44319	2.41883	1.71071	2.2583	2.54972	1.60828
GACAGACACACTGTGACACAGAGACTGTGT	2.44319	1.30823	1.71071	1.4089	2.54972	1.32717		GACAGACAGTGACAGACAGACAGAGACAGA	1.27327	-0.581169	0.595237	0.557858	1.54972	1.81473
GACAGACAGTGACAGACAGACAGAGACAGA	1.27327	0.138307	0.595237	0.560901	1.54972	1.7866		GACAGACTGACTGACTCACAGACAGTCTGA	2.44319	2.66676	1.71071	2.14282	2.81275	1.90784
GACAGACTGACTGACTCACAGACAGTCTGA	2.44319	1.72327	1.71071	2.63129	2.81275	1.91213		GACAGACTGTCTCACAGAGACAGAGTCAGT	1.08062	0.740759	1.1802	1.87979	1.73029	0.715197
GACAGACTGTCTCACAGAGACAGAGTCAGT	1.08062	0.138307	1.1802	0.560901	1.73029	1.13453		GACAGAGTCACAGACTGACAGAGAGTCTCT	1.7327	3.06269	2.59524	3.08142	2.45018	2.4928
GACAGAGTCACAGACTGACAGAGAGTCTCT	1.7327	1.72327	2.59524	2.4089	2.45018	1.13453		GACAGTCTCTGAGACACTCAGTCTCACAGA	2.66558	1.87826	2.3322	2.64532	2.16639	1.81473
GACAGAGTCTCTCTCAGACTGTCTGTGACT	2.08062	2.13831	2.86826	2.04633	2.16639	2.32717		GACAGTCTCTGAGTCACAGAGAGACTCACA	2.66558	1.22619	2.1802	3.08142	2.81275	3.03712
GACAGTCTCTGAGACACTCAGTCTCACAGA	2.66558	1.59774	2.3322	1.6984	2.16639	1.6491		GACAGTGACTGTGACTGAGTGACAGACTCT	3.08062	3.70423	3.09774	2.95018	2.16639	2.4314
GACAGTCTCTGAGTCACAGAGAGACTCACA	2.66558	1.83875	2.1802	2.82394	2.81275	2.4971		GACAGTGAGTCACTGAGACAGACAGACTCT	3.27327	3.22619	2.40259	2.95018	2.89075	2.76582
GACAGTGACTGTGACTGAGTGACAGACTCT	3.08062	1.94566	3.09774	2.32644	2.16639	2.91213		GACAGTGAGTGACTCACAGTGACTGTGACA	3.22746	3.22619	3.86826	2.95018	3.42419	3.19324
GACAGTGAGTCACTGAGACAGACAGACTCT	3.27327	1.94566	2.40259	1.93941	2.89075	2.02761		GACTCACACTGAGAGTGACTGTGACAGTGA	1.97371	2.32572	2.1802	2.2583	2.50081	2.30016
GACAGTGAGTCAGTCTGTCAGTGTGACTCT	0.595195	0.460235	1.81763	0.238973	1.10226	0.649099		GACTCACAGACAGTGACAGAGAGAGAGTCA	3.22746	3.06269	2.86826	1.87979	3.00038	3.33411
GACAGTGAGTGACTCACAGTGACTGTGACA	3.22746	2.22577	3.86826	2.14586	3.42419	2.41463		GACTCACAGAGAGTGTGAGAGAGTCACTGA	2.08062	2.22619	1.59524	1.14282	3.03514	2.15577
GACTCACACTGAGAGTGACTGTGACAGTGA	1.97371	1.30823	2.1802	1.6984	2.50081	2.02761		GACTCACAGTCTGACACTCTGTCAGAGTGT	2.27327	1.22619	1.81763	2.01729	2.73029	1.81473
GACTCACAGACAGTGACAGAGAGAGAGTCA	3.22746	3.22577	2.86826	2.5609	3.00038	1.4971		GACTCACAGTCTGTCAGAGTCTGTCACAGT	1.59519	0.0037935	1.3322	0.557858	1.45018	1.36727
GACTCACAGAGAGTGTGAGAGAGTCACTGA	2.08062	1.94566	1.59524	2.32644	3.03514	2.02761		GACTCACTCACTCTCACACACAGTCAGTGT	2.7327	1.22619	2.1802	1.36521	2.34327	2.81473
GACTCACAGTCTGACACTCTGTCAGAGTGT	2.27327	1.46024	1.81763	1.4089	2.73029	1.6491		GACTCACTCTCAGACTGAGTGTCAGTCACA	0.595195	1.22619	1.46971	1.87979	1.64283	1.07777
GACTCACAGTCTGTCAGAGTCTGTCACAGT	1.59519	2.13831	1.3322	1.23897	1.45018	1.32717		GACTCACTGACAGTGAGACTCTCAGTGTCA	2.08062	3.11927	2.01027	0.557858	0.964754	2.76582
GACTCACAGTGAGACACTCTCACTCAGTGT	2.08062	0.460235	1.1802	-0.761027	1.64283	0.327171		GACTCACTGACTCTCTGACTCACTGAGAGT	2.7327	2.58876	3.13956	2.80579	2.54972	2.90784
GACTCACTCACTCTCACACACAGTCAGTGT	2.7327	1.30823	2.1802	2.04633	2.34327	2.02761		GACTCAGACACTCACACTCTGTCAGTGTGT	1.59519	1.58876	1.91717	1.14282	1.54972	2.07777
GACTCACTCTCAGACTGAGTGTCAGTCACA	0.595195	1.59774	1.46971	0.823936	1.64283	0.912133		GACTCAGACTGTGTGACTCTCTCTGACACT	2.44319	2.11927	2.40259	2.87979	2.39771	1.90784
GACTCACTGACAGTGAGACTCTCAGTGTCA	2.08062	1.46024	2.01027	2.04633	0.964754	0.649099		GACTCAGAGACAGAGTGAGTCAGTCACAGA	2.85823	3.41883	3.13956	1.87979	3.16639	1.9953
GACTCACTGACTCTCTGACTCACTGAGAGT	2.7327	2.0452	3.13956	2.04633	2.54972	2.4971		GACTCAGAGTCACTCAGAGTCAGACACTGA	1.85823	2.22619	1.91717	2.36521	1.34327	0.715197
GACTCAGACACTCACACTCTGTCAGTGTGT	1.59519	1.83875	1.91717	1.82394	1.54972	1.7866		GACTCTCTCACAGAGTGACTCACTGAGTGT	2.85823	1.87826	3.09774	2.87979	2.89075	2.22977
GACTCAGACTGTGTGACTCTCTCTGACACT	2.44319	1.83875	2.40259	1.82394	2.39771	2.23406		GACTCTCTGACTGAGTCACACTGTCTGAGT	3.08062	3.00379	2.76516	3.01729	2.34327	3.22977
GACTCAGAGACAGAGTGAGTCAGTCACAGA	2.85823	3.0925	3.13956	2.5609	3.16639	1.91213		GACTCTGAGAGTCTGAGAGTCACTGTGAGT	2.59519	0.740759	0.81763	2.72778	2.68722	1.07777
GACTCAGAGTCACTCAGAGTCAGACACTGA	1.85823	0.72327	1.91717	1.5609	1.34327	1.13453		GACTCTGTCACACAGAGAGACACAGACTCA	2.52119	2.22619	2.86826	2.72778	2.85228	2.86204
GACTCTCTCACAGAGTGACTCACTGAGTGT	2.85823	1.46024	3.09774	2.4089	2.89075	0.912133		GACTCTGTGTGTCACTGAGAGTCACAGTGT	3.36073	3.41883	4.01027	4.20171	4.11856	3.86204
GACTCTCTCAGAGTCACACTGAGACTCACA	1.7327	0.945662	0.81763	1.04633	1.34327	-0.087867		GACTGACACACACTGTGAGTCAGACACAGA	1.97371	1.41883	1.81763	0.879786	2.64283	2.66273
GACTCTCTGACTGAGTCACACTGTCTGAGT	3.08062	2.59774	2.76516	1.6984	2.34327	2.02761		GACTGACAGACACTGACTCTCTCTCTGAGA	3.22746	1.58876	2.53384	2.2583	2.73029	1.90784
GACTCTGAGAGTCTGAGAGTCACTGTGAGT	2.59519	1.59774	0.81763	2.14586	2.68722	2.02761		GACTGACTGAGACACAGAGTGAGACAGAGA	1.85823	2.00379	2.71071	2.64532	1.89075	1.07777
GACTCTGTCACACAGAGAGACACAGACTCA	2.52119	2.99629	2.86826	1.82394	2.85228	2.4971		GACTGAGACAGAGACAGTCAGTGTCAGTGT	1.97371	2.87826	2.01027	2.64532	1.89075	1.36727
GACTCTGTGTGTCACTGAGAGTCACAGTGT	3.36073	2.94566	4.01027	3.4869	4.11856	3.23406		GACTGAGACAGTCACTGAGTCTCTGAGTCT	1.44319	1.00379	2.3322	1.55786	1.54972	1.36727
GACTGACACACACTGTGAGTCAGACACAGA	1.97371	1.59774	1.81763	1.04633	2.64283	1.13453		GACTGAGTGTCTCTCACAGTGACTCACTCT	3.02815	3.11927	3.56486	3.46475	3.34327	3.58027
GACTGACAGACACTGACTCTCTCTCTGAGA	3.22746	1.83875	2.53384	1.82394	2.73029	1.91213		GACTGTCACACACAGTGAGTCACTCAGAGT	3.27327	3.41883	3.09774	3.31275	3.16639	3.5517
GACTGACTGAGACACAGAGTGAGACAGAGA	1.85823	1.94566	2.71071	1.93941	1.89075	2.13453		GACTGTCACTGACAGTGTGAGAGTGAGAGA	2.7327	0.740759	2.46971	0.142821	2.54972	2.22977
GACTGAGACAGAGACAGTCAGTGTCAGTGT	1.97371	2.22577	2.01027	2.23897	1.89075	1.91213		GACTGTCACTGTGTCAGAGTCACTGTGTCT	1.08062	1.74076	0.332203	1.36521	2.45018	2.66273
GACTGAGACAGTCACTGAGTCTCTGAGTCT	1.44319	1.46024	2.3322	0.823936	1.54972	1.4971		GACTGTCTCACTCTCACTCTGAGTGAGACA	1.85823	1.74076	1.01027	1.36521	2.22779	2.30016
GACTGAGTGAGACAGAGTGACACACACAGA	1.08062	0.945662	0.0102746	-0.761027	0.227788	0.649099		GACTGTGACTGAGACTCAGACACACTGTCT	3.13125	2.11927	3.05467	0.879786	2.92823	3.6892
GACTGAGTGTCTCTCACAGTGACTCACTCT	3.02815	2.66187	3.56486	2.4089	3.34327	1.91213		GACTGTGTCTGTGACTGAGAGTCTCAGTGA	0.858229	1.74076	1.1802	0.557858	1.64283	1.7152
GACTGTCACACACAGTGAGTCACTCAGAGT	3.27327	2.30823	3.09774	2.5609	3.16639	2.5751		GAGACACAGAGAGAGTGAGAGTGAGTCAGA	2.91712	1.22619	3.13956	2.55786	2.81275	2.7152
GACTGTCACTGACAGTGTGAGAGTGAGAGA	2.7327	2.30823	2.46971	1.93941	2.54972	1.6491		GAGACACTCAGACACACTGTGACAGAGAGA	3.7327	2.22619	3.56486	3.46475	2.64283	3.19324
GACTGTCACTGTGTCAGAGTCACTGTGTCT	1.08062	1.30823	0.332203	1.5609	2.45018	-0.087867		GAGACAGACACACTCTCTGACACAGACACT	2.85823	2.41883	2.65413	2.36521	2.39771	2.4928
GACTGTCTCACTCTCACTCTGAGTGAGACA	1.85823	1.83875	1.01027	0.823936	2.22779	0.912133		GAGACAGACAGACAGTCACACACACAGACT	2.27327	2.32572	2.86826	3.31275	3.19741	2.9953
GACTGTCTCTGTCAGACTGTCTCAGACACA	0.595195	-0.861693	1.01027	-0.176064	0.964754	0.912133		GAGACTCACTCACACTGACACAGAGACAGT	2.08062	2.66676	1.81763	2.64532	1.96475	1.7152
GACTGTGACTGAGACTCAGACACACTGTCT	3.13125	2.46024	3.05467	2.4869	2.92823	1.7866		GAGACTCTCACACACAGACTGAGAGTGTCT	2.91712	1.58876	1.81763	2.46475	2.45018	2.5517
GACTGTGTCTGTGACTGAGAGTCTCAGTGA	0.858229	0.945662	1.1802	1.93941	1.64283	0.327171		GAGACTCTCTCAGACAGTGAGACAGTGTCA	2.66558	2.66676	2.76516	2.55786	2.54972	3.46243
GAGACACAGAGAGAGTGAGAGTGAGTCAGA	2.91712	2.72327	3.13956	2.4869	2.81275	2.32717		GAGAGACACTGTCACACACACTCAGACTCA	1.7327	1.58876	1.81763	0.557858	2.68722	2.4928
GAGACACTCAGACACACTGTGACAGAGAGA	3.7327	2.13831	3.56486	3.36826	2.64283	2.41463		GAGAGACACTGTCTGACAGAGTCACACTGT	2.08062	3.54811	2.1802	1.87979	1.81275	2.5517
GAGACAGACACACTCTCTGACACAGACACT	2.85823	2.99629	2.65413	2.23897	2.39771	1.6491		GAGAGACAGTGACACAGTCTGTCTCAGACT	1.08062	2.22619	2.09774	1.36521	1.34327	2.4314
GAGACAGACACTGACACAGTCTCTGACACT	1.27327	0.460235	0.595237	0.238973	-0.357174	0.327171		GAGAGACTGTCAGACTCTCTCTGTCTGAGA	2.44319	1.87826	3.09774	1.87979	2.81275	1.07777
GAGACAGACAGACAGTCACACACACAGACT	2.27327	2.38623	2.86826	2.88283	3.19741	2.13453		GAGAGACTGTGAGACTCTGACTCAGTCACA	2.44319	2.11927	2.3322	2.2583	2.39771	2.22977
GAGACTCACTCACACTGACACAGAGACAGT	2.08062	2.0452	1.81763	1.82394	1.96475	1.4971		GAGAGAGTCACAGTGAGACTCTCTCTGACA	2.36073	1.74076	2.53384	2.01729	1.45018	1.90784
GAGACTCTCACACACAGACTGAGAGTGTCT	2.91712	2.30823	1.81763	2.32644	2.45018	2.7866		GAGAGAGTCACTGACTCAGTCTGTGACAGA	2.52119	2.00379	2.46971	2.64532	2.22779	1.07777
GAGACTCTCTCAGACAGTGAGACAGTGTCA	2.66558	2.72327	2.76516	2.14586	2.54972	2.4971		GAGAGTCACACACTGAGACAGTGACAGAGT	1.85823	1.00379	1.59524	2.46475	2.16639	2.15577
GAGAGACACTGTCACACACACTCAGACTCA	1.7327	0.72327	1.81763	1.5609	2.68722	1.32717		GAGAGTCACAGTGACAGTGTCTGTGTCTCA	2.52119	1.58876	2.46971	2.46475	1.89075	2.36727
GAGAGACACTGTCTGACAGAGTCACACTGT	2.08062	2.13831	2.1802	1.82394	1.81275	2.02761		GAGAGTCTGAGTCAGAGTCACTGTCAGACA	2.7327	2.74076	2.1802	2.14282	2.73029	2.15577
GAGAGACAGTGACACAGTCTGTCTCAGACT	1.08062	0.460235	2.09774	1.04633	1.34327	1.13453		GAGAGTGAGAGACAGACAGAGACACTCTGT	0.858229	2.32572	2.1802	1.72778	1.81275	1.81473
GAGAGACTGTCAGACTCTCTCTGTCTGAGA	2.44319	2.38623	3.09774	2.5609	2.81275	1.91213		GAGAGTGTGAGTCACTCACTCACTCTGAGA	2.7327	2.41883	2.3322	2.55786	2.16639	2.22977
GAGAGACTGTGAGACTCTGACTCAGTCACA	2.44319	1.83875	2.3322	2.04633	2.39771	1.91213		GAGAGTGTGTGACACACACAGTGAGACACT	2.97371	2.22619	2.71071	1.36521	2.54972	1.60828
GAGAGAGAGTCAGTCAGAGTCTCACTGACT	1.27327	0.945662	1.71071	1.04633	1.22779	0.649099		GAGTCACTCAGTGACAGACTGACAGAGTCT	2.7327	2.81115	2.86826	2.95018	2.39771	2.9953
GAGAGAGTCACAGTGAGACTCTCTCTGACA	2.36073	-0.27673	2.53384	0.560901	1.45018	2.41463		GAGTCACTGACTGACAGACAGTGAGAGTCT	1.08062	3.11927	1.91717	2.95018	2.85228	2.07777
GAGAGAGTCACTGACTCAGTCTGTGACAGA	2.52119	2.66187	2.46971	1.82394	2.22779	2.23406		GAGTCAGAGAGAGAGTCACTGACTGTGAGA	2.44319	2.00379	2.86826	2.95018	2.54972	3.07777
GAGAGTCACACACTGAGACAGTGACAGAGT	1.85823	1.13831	1.59524	2.32644	2.16639	0.649099		GAGTCTCAGACACTCAGAGTGAGTCTGTGA	2.18016	3.00379	2.53384	2.72778	2.73029	2.5517
GAGAGTCACAGTGACAGTGTCTGTGTCTCA	2.52119	1.30823	2.46971	1.93941	1.89075	1.7866		GAGTCTCTGACTGTGTGAGAGACTCTCTGT	1.08062	0.418831	1.1802	1.14282	1.10226	1.60828
GAGAGTCTGAGTCAGAGTCACTGTCAGACA	2.7327	2.22577	2.1802	1.5609	2.73029	1.13453		GAGTGACACACTCTGTCTGTGACAGTGTCA	1.7327	0.740759	1.71071	1.55786	2.10226	-0.092158
GAGAGTGAGAGACAGACAGAGACACTCTGT	0.858229	0.72327	2.1802	1.23897	1.81275	1.4971		GAGTGACACTCAGAGAGAGACTCTGAGTGA	2.52119	2.11927	1.71071	2.14282	2.28668	1.90784
GAGAGTGTGAGTCACTCACTCACTCTGAGA	2.7327	1.46024	2.3322	1.5609	2.16639	2.5751		GAGTGACTGAGACTCAGTCACACAGTCAGA	1.85823	2.41883	2.01027	1.55786	2.28668	0.907842
GAGAGTGTGTGACACACACAGTGAGACACT	2.97371	2.22577	2.71071	2.6984	2.54972	1.7866		GAGTGAGTCTCTGACAGAGTGTGAGTGTGA	2.18016	2.11927	3.01027	2.95018	2.85228	1.9953
GAGTCACTCAGTGACAGACTGACAGAGTCT	2.7327	2.83875	2.86826	2.88283	2.39771	3.02761		GAGTGTGACTCTCTCACTGTCTCTGTCAGA	3.13125	2.74076	2.96447	2.87979	2.89075	3.26539
GAGTCACTGACTGACAGACAGTGAGAGTCT	1.08062	2.22577	1.91717	2.23897	2.85228	2.4971		GAGTGTGTCACACTGACTCAGTCTCTCAGA	1.97371	1.74076	1.81763	1.87979	2.39771	2.60828
GAGTCAGAGAGAGAGTCACTGACTGTGAGA	2.44319	2.22577	2.86826	1.82394	2.54972	2.7866		GAGTGTGTGAGACACTCACAGTGAGTCAGA	3.27327	3.77638	3.29568	2.95018	3.50081	4.01637
GAGTCTCAGACACTCAGAGTGAGTCTGTGA	2.18016	2.66187	2.53384	1.93941	2.73029	2.32717		GAGTGTGTGTGAGAGAGTCACACTCACTCT	2.08062	1.74076	1.71071	1.72778	2.45018	2.22977
GAGTCTCTGACTGTGTGAGAGACTCTCTGT	1.08062	1.46024	1.1802	0.560901	1.10226	0.327171		GTCACACAGACAGTGACTCTCTGACTCTCT	0.858229	2.00379	2.53384	-0.442142	1.73029	2.4928
GAGTGACACACTCTGTCTGTGACAGTGTCA	1.7327	0.72327	1.71071	0.823936	2.10226	1.32717		GTCACACTCAGAGTCTCAGTGACTGTGTGA	2.66558	3.00379	2.53384	3.46475	2.54972	2.4314
GAGTGACACTCAGAGAGAGACTCTGAGTGA	2.52119	1.59774	1.71071	2.14586	2.28668	1.6491		GTCACACTGAGTGAGTGACTCACACTCTGT	1.85823	1.58876	2.59524	2.95018	2.22779	2.22977
GAGTGACTGAGACTCAGTCACACAGTCAGA	1.85823	1.72327	2.01027	1.5609	2.28668	1.4971		GTCACAGACAGTCACTGAGTGTCAGTCTCA	2.97371	3.17372	3.05467	3.08142	3.00038	2.95224
GAGTGAGTCTCTGACAGAGTGTGAGTGTGA	2.18016	2.83875	3.01027	2.93941	2.85228	2.71949		GTCACAGACTCACACTCTGACTCACACACA	3.22746	3.06269	3.40259	3.55786	3.37075	3.36727
GAGTGTGACTCTCTCACTGTCTCTGTCAGA	3.13125	2.66187	2.96447	2.5609	2.89075	2.4971		GTCACAGTCACACTGACTCTGAGACTGTGT	1.7327	2.32572	2.2582	2.2583	2.28668	2.15577
GAGTGTGTCACACTGACTCAGTCTCTCAGA	1.97371	0.945662	1.81763	1.04633	2.39771	0.327171		GTCACAGTCAGAGAGTCAGTGTCACACTCT	2.18016	0.740759	1.01027	1.72778	1.54972	-0.507196
GAGTGTGTGAGACACTCACAGTGAGTCAGA	3.27327	2.94566	3.29568	2.76254	3.50081	2.23406		GTCACTCAGAGTCACTGAGTGTCACTCACT	2.18016	1.22619	2.3322	2.80579	1.22779	0.492804
GAGTGTGTGTGAGAGAGTCACACTCACTCT	2.08062	2.0452	1.71071	1.5609	2.45018	2.13453		GTCACTCTCTGACTCTCTCTGTCTGAGACA	1.97371	2.22619	1.59524	1.14282	2.64283	1.60828
GTCACACAGACAGTGACTCTCTGACTCTCT	0.858229	2.66187	2.53384	1.04633	1.73029	2.4971		GTCACTGTCAGACTCTCTGAGTCAGTCTGA	1.27327	1.00379	1.1802	0.557858	1.54972	-0.507196
GTCACACTCAGAGTCTCAGTGACTGTGTGA	2.66558	2.30823	2.53384	3.04633	2.54972	1.7866		GTCAGACACACAGAGAGAGACAGTCAGTCA	1.59519	1.74076	1.81763	0.879786	1.54972	1.81473
GTCACACTGAGTGAGTGACTCACACTCTGT	1.85823	1.30823	2.59524	0.823936	2.22779	0.327171		GTCAGACAGTCACTCAGACAGTCACAGTCT	2.18016	0.740759	1.91717	1.36521	1.73029	2.15577
GTCACAGACAGTCACTGAGTGTCAGTCTCA	2.97371	2.78216	3.05467	2.4089	3.00038	2.71949		GTCAGACTCAGTGTCAGACAGACACAGTCA	2.59519	1.87826	2.59524	2.95018	3.31525	2.22977
GTCACAGACTCACACTCTGACTCACACACA	3.22746	2.22577	3.40259	3.09695	3.37075	3.02761		GTCAGACTGTGAGACACAGACTCTGTGAGA	1.27327	1.41883	1.91717	0.142821	1.45018	-0.507196
GTCACAGTCACACTGACTCTGAGACTGTGT	1.7327	1.30823	2.2582	1.23897	2.28668	2.41463		GTCAGAGAGAGACTGAGAGTGTCTGACACA	1.97371	1.87826	1.81763	2.2583	1.89075	1.4928
GTCACAGTCAGAGAGTCAGTGTCACACTCT	2.18016	0.460235	1.01027	1.82394	1.54972	1.13453		GTCAGTCAGACACTGTCTGACTCAGACTCA	1.59519	2.81115	2.40259	1.14282	1.34327	1.22977
GTCACTCAGAGTCACTGAGTGTCACTCACT	2.18016	1.59774	2.3322	1.4089	1.22779	1.6491		GTCAGTCTCTCACACACTCTCTCAGAGAGT	2.85823	2.41883	3.09774	3.51205	2.54972	2.07777
GTCACTCTCTGACTCTCTCTGTCTGAGACA	1.97371	1.13831	1.59524	1.6984	2.64283	1.4971		GTCAGTCTCTGACACACTGTCTCTGTGTCA	2.18016	2.32572	1.91717	2.01729	1.96475	1.9953
GTCACTGAGAGTCTCAGTGTGTCACAGACT	1.7327	1.59774	1.46971	1.6984	0.964754	0.649099		GTCAGTGACTGACAGTCACTGAGTGTGTGA	2.44319	2.11927	1.3322	2.01729	2.22779	1.60828
GTCACTGTCAGACTCTCTGAGTCAGTCTGA	1.27327	0.72327	1.1802	1.04633	1.54972	0.912133		GTCTCACTCACAGTCACAGAGACTGTGAGT	2.44319	0.0037935	2.91717	1.72778	2.16639	2.30016
GTCAGACACACAGAGAGAGACAGTCAGTCA	1.59519	1.83875	1.81763	1.82394	1.54972	1.32717		GTCTCACTGACAGTCACTCAGAGACTGACT	0.273267	1.00379	1.46971	1.14282	0.964754	1.90784
GTCAGACAGTCACTCAGACAGTCACAGTCT	2.18016	1.46024	1.91717	1.82394	1.73029	1.4971		GTCTCAGACACTGTGACAGACACTCTCTGA	1.59519	2.58876	2.59524	-0.442142	1.81275	1.60828
GTCAGACTCAGTGTCAGACAGACACAGTCA	2.59519	2.72327	2.59524	2.23897	3.31525	2.7866		GTCTCAGTCAGTCTGTCTGTGACTCTGTCA	1.44319	2.11927	1.46971	1.55786	2.81275	0.907842
GTCAGACTGTGAGACACAGACTCTGTGAGA	1.27327	1.59774	1.91717	1.5609	1.45018	0.649099		GTCTCAGTCTGAGACAGTGTCTGTCAGAGA	2.97371	3.22619	3.05467	2.80579	3.13468	2.60828
GTCAGAGAGAGACTGAGAGTGTCTGACACA	1.97371	1.46024	1.81763	2.23897	1.89075	2.41463		GTCTCTCAGACACACTCAGACACTGTCTCA	2.59519	2.22619	1.81763	2.46475	2.16639	1.7152
GTCAGTCAGACACTGTCTGACTCAGACTCA	1.59519	0.945662	2.40259	0.823936	1.34327	1.32717		GTCTCTCTCAGAGACTGAGTCACTCACTCA	3.27327	2.94239	2.76516	1.87979	3.34327	2.76582
GTCAGTCTCTCACACACTCTCTCAGAGAGT	2.85823	2.72327	3.09774	2.23897	2.54972	1.6491		GTCTCTGACTCAGTCACACTGTGACAGTCA	1.08062	2.00379	2.40259	1.14282	1.81275	1.7152
GTCAGTCTCTGACACACTGTCTCTGTGTCA	2.18016	0.138307	1.91717	2.04633	1.96475	2.32717		GTCTCTGTCACTCTCAGACAGTCTCTGAGT	2.97371	2.00379	1.91717	3.08142	2.10226	2.86204
GTCAGTGACTGACAGTCACTGAGTGTGTGA	2.44319	2.13831	1.3322	0.560901	2.22779	1.6491		GTCTCTGTCTCTGTCAGTCTCAGACACACA	2.7327	3.06269	2.91717	2.72778	2.64283	2.76582
GTCTCACTCACAGTCACAGAGACTGTGAGT	2.44319	2.46024	2.91717	2.32644	2.16639	2.41463		GTCTCTGTGTCAGTGTCAGAGTCTGAGTCT	2.08062	2.41883	2.46971	2.14282	2.73029	2.30016
GTCTCACTGACAGTCACTCAGAGACTGACT	0.273267	0.72327	1.46971	1.23897	0.964754	-0.087867		GTCTCTGTGTGTCTGTGACACTGACAGTCT	2.08062	2.50629	2.1802	1.36521	2.03514	1.9953
GTCTCAGACACTGTGACAGACACTCTCTGA	1.59519	2.22577	2.59524	1.5609	1.81275	1.6491		GTCTGACACACACTGAGAGACACTGACTCA	3.69953	3.37303	2.59524	3.36521	3.10226	3.5517
GTCTCAGTCAGTCTGTCTGTGACTCTGTCA	1.44319	1.30823	1.46971	1.04633	2.81275	1.13453		GTCTGTCACACACTCTCTCTGTCACTGAGA	3.22746	2.58876	2.91717	1.36521	2.50081	2.60828
GTCTCAGTCTGAGACAGTGTCTGTCAGAGA	2.97371	2.38623	3.05467	2.76254	3.13468	2.4971		GTCTGTGAGACACTCAGACAGTGAGTGACT	2.27327	1.87826	1.81763	1.36521	2.16639	1.90784
GTCTCTCAGACACACTCAGACACTGTCTCA	2.59519	2.13831	1.81763	1.5609	2.16639	1.7866		GTGACACACACTGTGTCAGTGAGACAGTGA	3.02815	3.06269	2.96447	1.87979	2.81275	2.15577
GTCTCTCTCAGAGACTGAGTCACTCACTCA	3.27327	2.30823	2.76516	2.63129	3.34327	2.5751		GTGACACACTCTGTGACTGACACAGAGACT	2.79683	1.41883	2.65413	2.95018	2.59702	3.30016
GTCTCTGACTCAGTCACACTGTGACAGTCA	1.08062	0.945662	2.40259	0.238973	1.81275	1.13453		GTGACACAGACAGAGACTCACAGAGTGTGA	1.08062	0.740759	1.01027	1.36521	-0.0352464	1.60828
GTCTCTGTCACTCTCAGACAGTCTCTGAGT	2.97371	1.94566	1.91717	2.4869	2.10226	2.02761		GTGACACTCAGACAGTGTGTGTCAGTCAGA	2.36073	2.11927	2.01027	2.64532	1.96475	-0.092158
GTCTCTGTCTCTGTCAGTCTCAGACACACA	2.7327	2.89319	2.91717	2.4089	2.64283	2.23406		GTGACAGACTCACTGACTCTCACTCTGTGT	3.08062	2.66676	3.13956	2.80579	3.00038	2.81473
GTCTCTGTGTCAGTGTCAGAGTCTGAGTCT	2.08062	1.59774	2.46971	1.93941	2.73029	2.5751		GTGACAGACTGACTCTGACTGAGAGACACA	2.08062	2.00379	2.1802	2.46475	2.64283	2.15577
GTCTCTGTGTGTCTGTGACACTGACAGTCT	2.08062	1.46024	2.1802	1.4089	2.03514	1.32717		GTGACAGACTGAGACACTCTCACACTCACT	0.858229	1.41883	1.1802	1.36521	1.96475	1.36727
GTCTGACACACACTGAGAGACACTGACTCA	3.69953	2.46024	2.59524	1.6984	3.10226	1.4971		GTGACAGTCACACTCAGAGAGACACACTCT	2.08062	3.11927	1.59524	2.80579	2.39771	2.95224
GTCTGTCACACACTCTCTCTGTCACTGAGA	3.22746	2.46024	2.91717	2.32644	2.50081	2.71949		GTGACAGTGAGTGACAGACACTGACACTCT	3.08062	2.66676	1.81763	2.46475	1.64283	2.30016
GTCTGTGAGACACTCAGACAGTGAGTGACT	2.27327	0.72327	1.81763	1.4089	2.16639	2.5751		GTGACAGTGTGACAGTGACACACAGTGAGA	3.48272	2.11927	3.56486	3.51205	3.25754	3.1173
GTGACACACACTGTGTCAGTGAGACAGTGA	3.02815	2.38623	2.96447	2.76254	2.81275	2.32717		GTGACTCACAGTGTCACACTCACAGACTCA	2.44319	3.11927	2.46971	3.41584	2.77211	3.4314
GTGACACACTCTGTGACTGACACAGAGACT	2.79683	2.13831	2.65413	2.32644	2.59702	2.5751		GTGACTCAGACACACAGAGTCTCTCAGTCA	2.59519	3.46323	2.71071	2.2583	2.68722	2.90784
GTGACACAGACAGAGACTCACAGAGTGTGA	1.08062	0.460235	1.01027	0.823936	-0.0352464	-0.672829		GTGACTCAGACAGTGTGAGACTGACTGACT	1.27327	0.740759	2.59524	1.36521	2.34327	0.22977
GTGACACTCAGACAGTGTGTGTCAGTCAGA	2.36073	2.38623	2.01027	2.32644	1.96475	2.23406		GTGACTCTCAGTGTCAGTCACTCAGAGTCA	2.59519	1.58876	1.46971	2.80579	2.28668	2.4928
GTGACAGACTCACTGACTCTCACTCTGTGT	3.08062	3.0452	3.13956	2.4869	3.00038	3.02761		GTGACTGTGTCAGACTGAGTCAGACTCAGT	1.97371	2.50629	2.91717	3.14282	2.73029	2.60828
GTGACAGACTGACTCTGACTGAGAGACACA	2.08062	1.83875	2.1802	1.6984	2.64283	1.6491		GTGAGACACAGACACTCACACACTCACACA	2.27327	2.11927	2.53384	2.2583	2.59702	2.07777
GTGACAGACTGAGACACTCTCACACTCACT	0.858229	1.72327	1.1802	1.82394	1.96475	2.02761		GTGAGACAGACTCTGTCACTCTGTCAGTCA	2.59519	2.00379	1.01027	2.2583	1.96475	1.07777
GTGACAGTCACACTCAGAGAGACACACTCT	2.08062	1.46024	1.59524	1.82394	2.39771	2.41463		GTGAGACTGTGACAGTGAGAGAGACTCTGA	1.7327	2.66676	2.40259	1.36521	2.16639	1.36727
GTGACAGTGAGTGACAGACACTGACACTCT	3.08062	1.59774	1.81763	2.14586	1.64283	2.5751		GTGAGAGAGTGAGTCACAGACTCTGTCACA	1.85823	3.00379	1.3322	3.01729	2.50081	0.715197
GTGACAGTGTGACAGTGACACACAGTGAGA	3.48272	2.83875	3.56486	3.36826	3.25754	3.9996		GTGAGAGTCTCAGTCAGTCTGTCTGACTCA	3.08062	1.00379	3.3322	2.72778	3.19741	2.90784
GTGACTCACAGTGTCACACTCACAGACTCA	2.44319	1.83875	2.46971	2.4089	2.77211	1.91213		GTGAGAGTGACACACAGAGTCACACTGACT	2.27327	3.17372	2.65413	1.55786	1.34327	0.492804
GTGACTCAGACACACAGAGTCTCTCAGTCA	2.59519	1.59774	2.71071	2.4089	2.68722	1.32717		GTGAGAGTGACTGAGAGTGTGAGTCAGAGT	1.85823	2.74076	1.71071	0.557858	2.89075	2.81473
GTGACTCAGACAGTGTGAGACTGACTGACT	1.27327	0.460235	2.59524	0.560901	2.34327	0.912133		GTGAGAGTGAGAGTGTCAGAGTGAGACTGA	3.22746	3.62828	2.71071	3.31275	2.45018	3.60828
GTGACTCTCAGTGTCAGTCACTCAGAGTCA	2.59519	1.13831	1.46971	2.04633	2.28668	2.02761		GTGAGAGTGAGTGACAGACAGACTCTGACT	2.18016	2.22619	2.46971	2.2583	2.39771	1.9953
GTGACTGTCTGAGACTCAGACAGACAGTCT	1.59519	1.46024	1.1802	0.238973	1.96475	0.649099		GTGTCACACAGAGAGTCTGACACAGTGACA	2.27327	2.41883	1.91717	2.01729	1.45018	1.4928
GTGACTGTGTCAGACTGAGTCAGACTCAGT	1.97371	2.46024	2.91717	2.63129	2.73029	2.41463		GTGTCACAGTCAGTGTCTGTCACACAGTGT	1.7327	1.00379	1.91717	1.87979	2.73029	1.81473
GTGAGACACAGACACTCACACACTCACACA	2.27327	1.72327	2.53384	1.93941	2.59702	2.4971		GTGTCTCAGAGACTGTCACAGACTCTGTCT	2.08062	2.58876	3.09774	3.14282	2.50081	3.07777
GTGAGACAGACTCTGTCACTCTGTCAGTCA	2.59519	2.0452	1.01027	1.4089	1.96475	1.6491		GTGTCTGACACAGACACACTGACTGAGACT	2.59519	3.58876	2.40259	3.31275	3.50081	2.60828
GTGAGACTGTGACAGTGAGAGAGACTCTGA	1.7327	1.13831	2.40259	1.82394	2.16639	1.32717		GTGTCTGACTCAGACAGACAGTGAGAGACA	3.55867	3.66676	2.86826	3.68714	3.22779	3.79049
GTGAGAGAGTGAGTCACAGACTCTGTCACA	1.85823	1.59774	1.3322	1.6984	2.50081	1.7866		GTGTGACAGAGAGACTCACACTGTCTGTGA	2.18016	2.41883	2.65413	2.01729	2.50081	1.4928
GTGAGAGTCTCAGTCAGTCTGTCTGACTCA	3.08062	1.72327	3.3322	2.14586	3.19741	1.4971		GTGTGACTCACACTGAGACTGTGACTGAGA	2.08062	2.41883	1.59524	2.2583	2.96475	2.07777
GTGAGAGTGACACACAGAGTCACACTGACT	2.27327	0.138307	2.65413	1.4089	1.34327	1.7866		GTGTGACTCTGTCACACAGACACAGACAGT	2.08062	2.32572	1.46971	1.55786	2.34327	2.15577
GTGAGAGTGACTGAGAGTGTGAGTCAGAGT	1.85823	2.0452	1.71071	0.560901	2.89075	1.6491		GTGTGAGAGAGACTCACTCTCACAGACACA	2.08062	2.32572	2.59524	2.36521	2.39771	2.15577
GTGAGAGTGAGAGTGTCAGAGTGAGACTGA	3.22746	3.22577	2.71071	3.23897	2.45018	3.41463		GTGTGAGTCACTGTGTGACAGTCTGTGTCT	2.91712	2.32572	2.71071	2.55786	2.39771	2.81473
GTGAGAGTGAGTGACAGACAGACTCTGACT	2.18016	1.46024	2.46971	2.04633	2.39771	2.02761		GTGTGTCTCACTCAGTCAGAGTGTCACAGT	3.40255	2.87826	3.09774	0.879786	2.59702	2.30016
GTGTCACACAGAGAGTCTGACACAGTGACA	2.27327	1.59774	1.91717	1.4089	1.45018	-0.087867		CACACACACAGAGAGACTCACACTCACACA	1.27327	2.41883	1.71071	2.36521	2.50081	1.36727
GTGTCACAGTCAGTGTCTGTCACACAGTGT	1.7327	1.13831	1.91717	1.82394	2.73029	1.4971		CACACACAGACAGTGAGTGACTGACTCACT	1.7327	3.00379	2.01027	1.14282	2.64283	2.5517
GTGTCTCAGAGACTGTCACAGACTCTGTCT	2.08062	2.53062	3.09774	2.32644	2.50081	2.4971		CACACACTGAGAGTCTGTCAGTGACACAGA	3.82786	2.81115	3.65413	3.76731	3.47572	3.76582
[truncated: 179,448 more rows]

## Sheet: 6d transcript FDR<0.1
Mutant	wt	p value	log fold change	padj fdr
[truncated: 545 more rows]

## Sheet: 6e TE FDR<0.1
Mutant	wt	p value	log fold change	padj fdr
[truncated: 545 more rows]
