# Supplementary material for: Multiplexed functional genomic analysis of 5’ untranslated region mutations across the spectrum of prostate cancer
Source: Nat Commun. 2021 Jul 9;12:4217. doi: 10.1038/s41467-021-24445-6 (PMC8270899; doi:10.1038/s41467-021-24445-6)
Supplement: Supplementary file 9 — Supplementary Data 7 [file 41467_2021_24445_MOESM9_ESM.xlsx]

## Sheet: S7
Gene/motif name	consensus sequence	total times mutated	genes with 5' UTR mutations and genomic coordinates
MBNL1/M037_0.6	(AGCTTGC):	4	OR2C1(chr16_OR2C1_3405896_A>T, ref: AGCTTGC, alt: TGCTTGC)	CGB2(chr19_CGB2_49535321_G>A, ref: TGCTTGC, alt: TACTTGC)	ZNF454(chr5_ZNF454_178368248_G>A, ref: CGCTTGC, alt: CACTTGC)	PBK(chr8_PBK_27695446_G>A, ref: CGCCTGC, alt: CGCTTGC)
MBNL1/M320_0.6	(TGCT):	150	AMPD2(chr1_AMPD2_110168149_C>T, ref: CGCT, alt: TGCT)	PRAMEF4(chr1_PRAMEF4_12946018_A>G, ref: TGCT, alt: TGCC)	RGS8(chr1_RGS8_182642036_C>T, ref: CGCT, alt: CACT)	ATP2B4(chr1_ATP2B4_203652291_G>A, ref: CGCT, alt: CACT)	HHAT(chr1_HHAT_210502750_G>T, ref: TGCG, alt: TGCT)	VASH2(chr1_VASH2_213124833_C>T, ref: CGCC, alt: CGCT; chr1_VASH2_213124833_C>T, ref: CGCT, alt: TGCT)	CHRM3(chr1_CHRM3_239792766_G>T, ref: TGCG, alt: TGCT)	ZBTB18(chr1_ZBTB18_244214667_C>T, ref: TGCT, alt: TGTT)	GCSAML(chr1_GCSAML_247681887_C>T, ref: CGCT, alt: TGCT)	RNF220(chr1_RNF220_44871069_C>T, ref: TGCC, alt: TGCT; chr1_RNF220_44871069_C>T, ref: CGCT, alt: TGCT; chr1_RNF220_44871078_C>T, ref: CGCC, alt: CGCT)	PRDX1(chr1_PRDX1_45987327_A>C, ref: CTCT, alt: CGCT)	TMEM69(chr1_TMEM69_46153896_G>T, ref: TGCG, alt: TGCT)	LHX8(chr1_LHX8_75596105_C>T, ref: TGCC, alt: TGCT)	GBF1(chr10_GBF1_104005474_G>T, ref: GGCT, alt: TGCT)	PFKFB3(chr10_PFKFB3_6188313_T>C, ref: TGCT, alt: TGCC)	AIFM2(chr10_AIFM2_71892685_A>G, ref: CGTT, alt: CGCT)	PRDM11(chr11_PRDM11_45168927_G>T, ref: GGCT, alt: TGCT)	BEST1(chr11_BEST1_61717677_T>C, ref: TGCT, alt: CGCT)	RCOR2(chr11_RCOR2_63683974_G>T, ref: CGCT, alt: AGCT)	KCNK4(chr11_KCNK4_64058964_G>A, ref: TGCT, alt: TACT)	TCIRG1(chr11_TCIRG1_67810555_G>A, ref: CGCT, alt: CACT)	TSPAN4(chr11_TSPAN4_842845_G>T, ref: CGCG, alt: CGCT)	ZNF10(chr12_ZNF10_133707279_T>C, ref: TGTT, alt: TGCT)	SLCO1A2(chr12_SLCO1A2_21548004_G>T, ref: CGCT, alt: AGCT)	SLC4A8(chr12_SLC4A8_51818970_T>A, ref: CGCT, alt: CGCA)	SCN8A(chr12_SCN8A_52056587_C>T, ref: TGCT, alt: TGTT)	THAP2(chr12_THAP2_72057977_C>A, ref: CGCT, alt: AGCT)	SLC10A2(chr13_SLC10A2_103718639_G>A, ref: CGCT, alt: TGCT)	ATL1(chr14_ATL1_51000024_G>A, ref: TGCT, alt: TACT)	SLC8A3(chr14_SLC8A3_70655660_C>A, ref: CGCG, alt: CGCT)	ZC3H14(chr14_ZC3H14_89029789_C>G, ref: CGCT, alt: GGCT)	C2CD4A(chr15_C2CD4A_62359220_C>G, ref: CGCT, alt: CGGT)	UACA(chr15_UACA_71055793_T>C, ref: CACT, alt: CGCT)	MRPS11(chr15_MRPS11_89010767_C>G, ref: CCCT, alt: CGCT)	ABHD2(chr15_ABHD2_89647260_A>G, ref: TACT, alt: TGCT)	GSPT1(chr16_GSPT1_12010255_G>A, ref: TGCT, alt: TGTT)	GGA2(chr16_GGA2_23521760_G>A, ref: CGCC, alt: CGCT)	ALDOA(chr16_ALDOA_30075766_T>G, ref: TTCT, alt: TGCT)	OR2C1(chr16_OR2C1_3405896_A>T, ref: AGCT, alt: TGCT)	KRTAP4-12(chr17_KRTAP4-12_39280416_T>C, ref: CACT, alt: CGCT)	C17orf53(chr17_C17orf53_42219335_C>T, ref: TGCC, alt: TGCT)	INCA1(chr17_INCA1_4900248_G>C, ref: CGCT, alt: GGCT)	SPAG9(chr17_SPAG9_49124142_G>A, ref: TGCT, alt: TGTT)	AXIN2(chr17_AXIN2_63557699_C>A, ref: GGCT, alt: TGCT)	OSBPL1A(chr18_OSBPL1A_21851807_G>T, ref: CGCT, alt: AGCT)	LSR(chr19_LSR_35739765_T>G, ref: CGCT, alt: CGCG)	ZNF568(chr19_ZNF568_37407276_G>A, ref: CGCT, alt: CACT)
ZC3H10/M083_0.6	(GCAGCGC):	6	SLC10A2(chr13_SLC10A2_103718639_G>A, ref: CCAGCGC, alt: CCAGTGC)	CD300LG(chr17_CD300LG_41924577_C>A, ref: CCAGCGC, alt: CCAGAGC)	C7orf71(chr7_C7orf71_26678712_C>A, ref: CCAGCGC, alt: CCAGAGC)	THSD4(chr15_THSD4_71839631_C>T, ref: CCAGCGC, alt: TCAGCGC; chr15_THSD4_71839635_C>T, ref: CCAGCGC, alt: CCAGTGC)	CFAP97(chr4_CFAP97_186125089_T>C, ref: CCAGCGC, alt: CCGGCGC)	NFKBIA(chr14_NFKBIA_35873926_G>A, ref: CCAGCGC, alt: CTAGCGC)
ZFP36/M269_0.6	(AAAAAAGAAAG):	1	STRA6(chr15_STRA6_74501195_A>T, ref: ATAAAGGAAAG, alt: AAAAAGGAAAG)
ZFP36/M350_0.6	(TTATTTATT):	0
LIN28A/M035_0.6	(CGGAGAA):	9	ANO5(chr11_ANO5_22214877_A>G, ref: AGGAGAA, alt: AGGAGGA)	TTC23(chr15_TTC23_99789556_C>T, ref: TGGAGAG, alt: TGGAGAA)	DEDD2(chr19_DEDD2_42721856_T>C, ref: TAGAGAA, alt: TGGAGAA)	SLA(chr8_SLA_134114829_C>A, ref: TGGAGAA, alt: TGTAGAA)	MAGEA4(chrX_MAGEA4_151091951_G>A, ref: CGGAGGA, alt: CGGAGAA)	KIF3A(chr5_KIF3A_132073239_G>C, ref: CCGAGAA, alt: CGGAGAA)	IL34(chr16_IL34_70680480_C>A, ref: CGGAGAA, alt: AGGAGAA)	IGSF3(chr1_IGSF3_117208995_C>A, ref: GGGAGAA, alt: TGGAGAA)	TTC24(chr1_TTC24_156549533_C>T, ref: CGGAGAA, alt: TGGAGAA)
LIN28A/M153_0.6	(CGGAGGA):	12	SH2D5(chr1_SH2D5_21058940_G>T, ref: CGGAGGA, alt: AGGAGGA)	ID3(chr1_ID3_23886130_G>C, ref: CGGAGGA, alt: GGGAGGA)	ARHGAP22(chr10_ARHGAP22_49813143_G>T, ref: CGGAGGG, alt: AGGAGGG)	USP44(chr12_USP44_95941796_C>T, ref: CGGAGGG, alt: CAGAGGG)	KCTD1(chr18_KCTD1_24129727_G>C, ref: CGGAGGG, alt: GGGAGGG)	PDE4A(chr19_PDE4A_10563773_C>T, ref: CGGAGGG, alt: TGGAGGG)	SIRPA(chr20_SIRPA_1874996_C>A, ref: CGGAGGC, alt: CGGAGGA)	TRH(chr3_TRH_129693425_C>T, ref: CGGAGGA, alt: TGGAGGA)	FEZF2(chr3_FEZF2_62359040_C>T, ref: CGGAGGG, alt: CAGAGGG)	MAGEA4(chrX_MAGEA4_151091951_G>A, ref: CGGAGGA, alt: CGGAGAA)	NOTCH2NL(chr1_NOTCH2NL_145209347_A>C, ref: CGGAGGA, alt: CGGCGGA)	PLAG1(chr8_PLAG1_57123702_T>C, ref: CGGAGGG, alt: CGGGGGG)
SRSF7/M071_0.6	(GACGACGG):	0
SRSF7/M331_0.6	(AGACTACGAT):	0
SRSF7/M353_0.6	(ACGAGAGAC):	0
ZCRB1/M085_0.6	(GAATTAAG):	0
YB-1/M081_0.6	(AACATCA):	2	GORASP1(chr3_GORASP1_39149763_C>T, ref: GACATCA, alt: AACATCA)	DCAF4L2(chr8_DCAF4L2_88886210_G>T, ref: AACATCC, alt: AACATCA)
YB-1/M111_0.6	(AACATCA):	2	GORASP1(chr3_GORASP1_39149763_C>T, ref: GACATCA, alt: AACATCA)	DCAF4L2(chr8_DCAF4L2_88886210_G>T, ref: AACATCC, alt: AACATCA)
YBX2/M082_0.6	(AACAACA):	5	ST3GAL2(chr16_ST3GAL2_70433225_C>T, ref: AACAGCA, alt: AACAACA)	GORASP1(chr3_GORASP1_39149763_C>T, ref: GACATCA, alt: AACATCA)	DCAF4L2(chr8_DCAF4L2_88886210_G>T, ref: AACATCC, alt: AACATCA)	PRSS54(chr16_PRSS54_58327952_G>T, ref: AACCACA, alt: AACAACA)	BIRC8(chr19_BIRC8_53794795_G>A, ref: AACAACG, alt: AACAATG)
ANKHD1/M002_0.6	(AGACGTA):	0
FMR1/M016_0.6	(GGACAAG):	9	PRKCZ(chr1_PRKCZ_2005184_G>A, ref: GGACAGG, alt: AGACAGG)	IL25(chr14_IL25_23842225_G>C, ref: GGAGAGG, alt: GGACAGG)	C14orf177(chr14_C14orf177_99178101_C>A, ref: GGACCAG, alt: GGACAAG)	STK31(chr7_STK31_23750046_G>A, ref: GGACGAG, alt: GGACAAG)	DMTN(chr8_DMTN_21916718_C>A, ref: GGACCAG, alt: GGACAAG)	MAGEA4(chrX_MAGEA4_151091951_G>A, ref: GGACAGG, alt: GAACAGG)	MAGEA10(chrX_MAGEA10_151304294_G>T, ref: GGACAGG, alt: GGAAAGG)	CD8A(chr2_CD8A_87018464_C>T, ref: GGGCAGG, alt: GGACAGG)	RHOH(chr4_RHOH_40195413_G>T, ref: GGACAGG, alt: GTACAGG)
FXR1/M152_0.6	(AATGACAA):	0
FXR2/M020_0.6	(GGACGGG):	13	PRKCZ(chr1_PRKCZ_2005184_G>A, ref: GGACAGG, alt: AGACAGG)	DCLK1(chr13_DCLK1_36705449_C>G, ref: GGACGGG, alt: GGACGGC)	IL25(chr14_IL25_23842225_G>C, ref: GGAGAGG, alt: GGACAGG)	C14orf177(chr14_C14orf177_99178101_C>A, ref: GGACCAG, alt: GGACAAG)	PDK2(chr17_PDK2_48173091_C>G, ref: CGACGGG, alt: GGACGGG)	STK31(chr7_STK31_23750046_G>A, ref: GGACGAG, alt: GGACAAG)	DMTN(chr8_DMTN_21916718_C>A, ref: GGACCAG, alt: GGACAAG)	TCF24(chr8_TCF24_67874667_G>A, ref: GGACGAG, alt: GGATGAG)	MAGEA4(chrX_MAGEA4_151091951_G>A, ref: GGACAGG, alt: GAACAGG)	MAGEA10(chrX_MAGEA10_151304294_G>T, ref: GGACAGG, alt: GGAAAGG)	CD8A(chr2_CD8A_87018464_C>T, ref: GGGCAGG, alt: GGACAGG)	C22orf34(chr22_C22orf34_50050935_C>A, ref: GGACGAG, alt: GGACTAG)	RHOH(chr4_RHOH_40195413_G>T, ref: GGACAGG, alt: GTACAGG)
hnRNPK/M026_0.6	(CCAACCC):	7	PPFIA4(chr1_PPFIA4_203008082_C>A, ref: CCAACCC, alt: CCAAACC)	CCDC17(chr1_CCDC17_46089584_G>A, ref: CCATCCC, alt: CCATTCC)	HOXC4(chr12_HOXC4_54446951_T>C, ref: TCAACCC, alt: CCAACCC)	PCGF2(chr17_PCGF2_36904487_T>G, ref: CCATCCC, alt: CCCTCCC)	CLIP4(chr2_CLIP4_29320712_C>A, ref: CCCAACC, alt: CCAAACC)	PPP1R17(chr7_PPP1R17_31726736_T>C, ref: CCATCCC, alt: CCACCCC)	ATXN1(chr6_ATXN1_16328581_T>G, ref: CCATCCA, alt: CCATCCC)
KHDRBS1/M160_0.6	(ATAAAAG):	5	P2RY6(chr11_P2RY6_72981138_C>A, ref: CTAAAAA, alt: ATAAAAA)	SNRK(chr3_SNRK_43341279_T>A, ref: ATAATAA, alt: ATAAAAA)	KLHL5(chr4_KLHL5_39064113_A>G, ref: ATAAAAG, alt: ATGAAAG)	BCLAF1(chr6_BCLAF1_136603727_T>G, ref: ATAAAAC, alt: ATAAACC)	STYK1(chr12_STYK1_10789729_T>C, ref: ATAAAAG, alt: ATGAAAG)
KHDRBS2/M176_0.6	(GATAAAA):	3	TIAM1(chr21_TIAM1_32639297_G>T, ref: CATAAAA, alt: AATAAAA)	SNRK(chr3_SNRK_43341279_T>A, ref: GATAATA, alt: GATAAAA)	STYK1(chr12_STYK1_10789729_T>C, ref: AATAAAA, alt: AATGAAA)
KHDRBS3/M033_0.6	(GATAAACG):	0
NOVA2/M323_0.6	(GGAGAGTCATACC):	0
NOVA2/M325_0.6	(AGGTCAGCTTCACCCC):	0
PCBP1/M177_0.6	(CCTTTCC):	7	CNTN2(chr1_CNTN2_205022286_G>T, ref: CCGATCC, alt: CCTATCC)	CCDC17(chr1_CCDC17_46089584_G>A, ref: CCATCCC, alt: CCATTCC)	SLC25A42(chr19_SLC25A42_19206920_C>T, ref: CCATTCC, alt: CCATTCT)	ORC2(chr2_ORC2_201828359_G>A, ref: CCTTACC, alt: TCTTACC)	HMGCS1(chr5_HMGCS1_43313487_G>T, ref: CCTTTCC, alt: CATTTCC)	PCNXL4(chr14_PCNXL4_60558681_G>C, ref: GCTTTCC, alt: CCTTTCC)	FOS(chr14_FOS_75745674_C>G, ref: CCTAACC, alt: CGTAACC)
PCBP2/M043_0.6	(CCTTCCC):	24	UBIAD1(chr1_UBIAD1_11333531_C>A, ref: CCTTCCC, alt: CCTTCCA)	THBS3(chr1_THBS3_155177764_T>G, ref: CCCTCCA, alt: CCCTCCC)	ART5(chr11_ART5_3663387_G>T, ref: CCCTCCC, alt: CACTCCC; chr11_ART5_3663387_G>T, ref: CCTCCCC, alt: ACTCCCC)	SOCS2(chr12_SOCS2_93965599_A>C, ref: CCTCCCA, alt: CCTCCCC; chr12_SOCS2_93965599_A>C, ref: ACCTCCC, alt: CCCTCCC)	PCGF2(chr17_PCGF2_36904487_T>G, ref: CCTCCCA, alt: CCTCCCC; chr17_PCGF2_36904487_T>G, ref: CCATCCC, alt: CCCTCCC; chr17_PCGF2_36904487_T>G, ref: CATCCCC, alt: CCTCCCC)	DNMT1(chr19_DNMT1_10305693_G>A, ref: CCTCCCC, alt: CCTCCTC)	CCDC155(chr19_CCDC155_49894083_C>A, ref: CCCTCCC, alt: CCCTCCA; chr19_CCDC155_49894083_C>A, ref: CCTCCCC, alt: CCTCCAC)	JAG1(chr20_JAG1_10654542_A>G, ref: CCTCCCT, alt: CCTCCCC; chr20_JAG1_10654542_A>G, ref: CCCTCCC, alt: CCCCCCC; chr20_JAG1_10654542_A>G, ref: CCTCCCC, alt: CCCCCCC)	MUC20(chr3_MUC20_195447805_T>C, ref: CCTCCCT, alt: CCTCCCC)	UBE2E2(chr3_UBE2E2_23244882_C>A, ref: CCCTCCC, alt: CCCTCAC; chr3_UBE2E2_23244882_C>A, ref: CCTCCCC, alt: CCTCACC)	6-Mar(chr5_6-Mar_10353818_T>C, ref: CCCTCCC, alt: CCCCCCC; chr5_6-Mar_10353818_T>C, ref: CCTCCCC, alt: CCCCCCC)	LMNB1(chr5_LMNB1_126112806_G>C, ref: CCTCCCG, alt: CCTCCCC)	MEGF10(chr5_MEGF10_126626475_A>C, ref: CCCTCCA, alt: CCCTCCC)	HTR1A(chr5_HTR1A_63257574_A>T, ref: CCCTCCC, alt: CCCACCC; chr5_HTR1A_63257574_A>T, ref: CCTCCCC, alt: CCACCCC)	PPP2R2A(chr8_PPP2R2A_26149207_G>C, ref: CCGTCCC, alt: CCCTCCC; chr8_PPP2R2A_26149207_G>C, ref: CGTCCCC, alt: CCTCCCC)	SGK3(chr8_SGK3_67624902_C>T, ref: CCTTCCC, alt: TCTTCCC)	SYNPR(chr3_SYNPR_63263947_C>G, ref: CCCTCCC, alt: CCCTCCG; chr3_SYNPR_63263947_C>G, ref: CCTCCCC, alt: CCTCCGC)	DCAF6(chr1_DCAF6_167906105_T>C, ref: CCCTCCC, alt: CCCCCCC; chr1_DCAF6_167906105_T>C, ref: CCTCCCC, alt: CCCCCCC)	MRC2(chr17_MRC2_60704917_A>C, ref: CCTCCCA, alt: CCTCCCC; chr17_MRC2_60704926_A>C, ref: ACTTCCC, alt: CCTTCCC)	RREB1(chr6_RREB1_7107890_A>C, ref: CCCTCAC, alt: CCCTCCC; chr6_RREB1_7107890_A>C, ref: CCTCACC, alt: CCTCCCC)	H2AFY2(chr10_H2AFY2_71812578_T>C, ref: CCTCCTC, alt: CCTCCCC; chr10_H2AFY2_71812578_T>C, ref: CCTCCCC, alt: CCCCCCC)	TMEM8B(chr9_TMEM8B_35829518_G>C, ref: GCTTCCC, alt: CCTTCCC)	CTAGE5(chr14_CTAGE5_39736336_C>G, ref: CCTCCCC, alt: CCTCCCG)	EIF1(chr17_EIF1_39845178_C>T, ref: CCTCCCC, alt: CCTCCTC)
QKI/M046_0.6	(ACTAACA):	1	DUS4L(chr7_DUS4L_107205095_A>C, ref: ACTAACA, alt: ACTACCA)
QKI/M262_0.6	(TACTAAC):	0
IGF2BP1/M296_0.6	(AAGCACCCGTT):	0
IGF2BP2/M032_0.6	(ACAAACA):	8	CSNK2A1(chr20_CSNK2A1_508618_C>T, ref: AGAAACA, alt: AAAAACA)	NR2C2(chr3_NR2C2_15045390_G>A, ref: ACGTACA, alt: ACATACA)	ARL14(chr3_ARL14_160394962_T>C, ref: ATAAACA, alt: ACAAACA)	DPYSL2(chr8_DPYSL2_26435676_A>C, ref: AAAAACA, alt: CAAAACA)	PRSS54(chr16_PRSS54_58327952_G>T, ref: ACAAACC, alt: ACAAACA)	OR2L13(chr1_OR2L13_248262047_C>T, ref: ACACACA, alt: ACATACA)	EN1(chr2_EN1_119605316_T>G, ref: AAAAAAA, alt: AAAAACA; chr2_EN1_119605317_T>G, ref: AAAAAAA, alt: AAAAACA)	SRC(chr20_SRC_36011069_C>T, ref: ACACACA, alt: ACATACA)
IGF2BP3/M163_0.6	(ACAAACA):	23	S100A7L2(chr1_S100A7L2_153412451_T>G, ref: ACACACA, alt: ACACACC; chr1_S100A7L2_153412451_T>G, ref: ACACACA, alt: ACACCCA)	S100A7(chr1_S100A7_153433125_T>G, ref: ACACACA, alt: ACACACC; chr1_S100A7_153433125_T>G, ref: ACACACA, alt: ACACCCA)	RD3(chr1_RD3_211665435_A>G, ref: ATACACA, alt: ACACACA)	ZNF365(chr10_ZNF365_64280237_T>A, ref: ACACTCA, alt: ACACACA)	CSNK2A1(chr20_CSNK2A1_508618_C>T, ref: AGAAACA, alt: AAAAACA)	NR2C2(chr3_NR2C2_15045390_G>A, ref: ACGTACA, alt: ACATACA)	ARL14(chr3_ARL14_160394962_T>C, ref: ATAAACA, alt: ACAAACA)	LRRN3(chr7_LRRN3_110762732_G>A, ref: AAATGCA, alt: AAATACA)	DPYSL2(chr8_DPYSL2_26435676_A>C, ref: AAAAACA, alt: CAAAACA)	LPAR5(chr12_LPAR5_6730599_C>T, ref: AAACGCA, alt: AAACACA)	PTPRZ1(chr7_PTPRZ1_121513384_A>T, ref: ACACACA, alt: TCACACA; chr7_PTPRZ1_121513382_T>A, ref: TCACACA, alt: ACACACA)	PRSS54(chr16_PRSS54_58327952_G>T, ref: ACAAACC, alt: ACAAACA)	KCNJ5(chr11_KCNJ5_128761336_C>G, ref: ACACACA, alt: ACACAGA; chr11_KCNJ5_128761338_G>C, ref: ACACAGA, alt: ACACACA)	COLGALT2(chr1_COLGALT2_184006894_T>A, ref: ACACACA, alt: ACACACT; chr1_COLGALT2_184006894_T>A, ref: ACACACA, alt: ACACTCA; chr1_COLGALT2_184006894_T>A, ref: ACACACA, alt: ACTCACA; chr1_COLGALT2_184006898_T>A, ref: ACACACA, alt: ACACACT; chr1_COLGALT2_184006898_T>A, ref: ACACACA, alt: ACACTCA; chr1_COLGALT2_184006898_T>A, ref: ACACACA, alt: ACTCACA; chr1_COLGALT2_184006898_T>A, ref: ACACACA, alt: …	OR2L13(chr1_OR2L13_248262047_C>T, ref: ACACACA, alt: ACATACA)	ETV1(chr7_ETV1_14029583_G>A, ref: AAACACA, alt: AAATACA)	CHRM2(chr7_CHRM2_136553506_C>G, ref: ACACACA, alt: ACACAGA; chr7_CHRM2_136553506_C>G, ref: ACACACA, alt: ACAGACA; chr7_CHRM2_136553506_C>G, ref: ACACACA, alt: AGACACA; chr7_CHRM2_136553518_C>G, ref: ACACACA, alt: ACACAGA; chr7_CHRM2_136553518_C>G, ref: ACACACA, alt: ACAGACA)	ARAP1(chr11_ARAP1_72433243_T>A, ref: ACACACA, alt: ACACACT)	IKZF4(chr12_IKZF4_56415078_T>A, ref: TCACACA, alt: ACACACA)	EN1(chr2_EN1_119605316_T>G, ref: AAAAAAA, alt: AAAAACA; chr2_EN1_119605317_T>G, ref: AAAAAAA, alt: AAAAACA)	RBKS(chr2_RBKS_28093372_T>A, ref: ACACACA, alt: TCACACA)	ERBB3(chr12_ERBB3_56473890_T>A, ref: TCACACA, alt: ACACACA)	SRC(chr20_SRC_36011069_C>T, ref: ACACACA, alt: ACATACA)
FUS/M316_0.6	(GGTG):	72	PSMA5(chr1_PSMA5_109969027_C>A, ref: GGTG, alt: TGTG)	S100A10(chr1_S100A10_151966435_G>C, ref: GGTC, alt: GGTG)	SNRPE(chr1_SNRPE_203830765_T>G, ref: GGTG, alt: GGGG; chr1_SNRPE_203830765_T>G, ref: TGTG, alt: GGTG)	USH2A(chr1_USH2A_216595738_G>A, ref: GGCG, alt: GGTG)	RPS6KA1(chr1_RPS6KA1_26856314_G>T, ref: GGGG, alt: GGTG)	TEX38(chr1_TEX38_47137554_T>G, ref: GGTG, alt: GGGG)	TMEM59(chr1_TMEM59_54518955_C>G, ref: GGTG, alt: CGTG)	PDCD11(chr10_PDCD11_105156467_G>A, ref: GGTG, alt: AGTG)	INPP5F(chr10_INPP5F_121578824_T>G, ref: GGTG, alt: GGGG)	TRPC6(chr11_TRPC6_101454406_G>A, ref: GGCG, alt: GGTG)	PRDM11(chr11_PRDM11_45168927_G>T, ref: GGGG, alt: GGTG)	CD6(chr11_CD6_60739253_C>T, ref: GGCG, alt: GGTG)	SYTL2(chr11_SYTL2_85522163_G>C, ref: CGTG, alt: GGTG)	CAPRIN2(chr12_CAPRIN2_30906962_A>G, ref: GGTG, alt: GGCG)	STAT6(chr12_STAT6_57504042_C>A, ref: GGTG, alt: GGTT)	PLEKHG6(chr12_PLEKHG6_6422172_G>T, ref: GGTG, alt: TGTG)	HSPH1(chr13_HSPH1_31735978_C>T, ref: GGTG, alt: AGTG)	TCL1B(chr14_TCL1B_96152782_C>T, ref: GGCG, alt: GGTG)	SALL1(chr16_SALL1_51184442_C>A, ref: GGGG, alt: GGTG)	MAP2K3(chr17_MAP2K3_21191367_T>G, ref: TGTG, alt: GGTG)	FAM222B(chr17_FAM222B_27139434_A>C, ref: GGTG, alt: GGGG)	TRPV1(chr17_TRPV1_3500317_G>A, ref: GGCG, alt: GGTG)	SOST(chr17_SOST_41836135_A>G, ref: GGTG, alt: GGCG)	TSHZ1(chr18_TSHZ1_72922889_A>G, ref: AGTG, alt: GGTG)	OLFM2(chr19_OLFM2_10047192_A>C, ref: GGTG, alt: GGGG)	ZNF790(chr19_ZNF790_37341675_A>C, ref: GGTT, alt: GGTG)	LYPD5(chr19_LYPD5_44306562_T>A, ref: GGAG, alt: GGTG)	OSCAR(chr19_OSCAR_54604158_T>C, ref: GATG, alt: GGTG)	KIR2DL3(chr19_KIR2DL3_55249982_C>T, ref: GGCG, alt: GGTG)	SATB2(chr2_SATB2_200329582_G>A, ref: GGCG, alt: GGTG)	ETAA1(chr2_ETAA1_67624491_G>T, ref: GGTG, alt: GTTG)	EIF6(chr20_EIF6_33872471_A>C, ref: GGTG, alt: GGGG)	GART(chr21_GART_34915105_G>C, ref: CGTG, alt: GGTG)	JOSD1(chr22_JOSD1_39096302_A>C, ref: GGTG, alt: GGGG)	FXR1(chr3_FXR1_180630287_G>A, ref: GGTG, alt: GATG)	APOD(chr3_APOD_195310888_G>A, ref: GGCG, alt: GGTG)	ALS2CL(chr3_ALS2CL_46735192_A>C, ref: GGTG, alt: GGGG)	RAD18(chr3_RAD18_9005126_C>T, ref: GGTG, alt: GATG)	GRIA2(chr4_GRIA2_158142076_G>C, ref: GGTG, alt: GGTC)	ZFYVE28(chr4_ZFYVE28_2366430_G>A, ref: GGCG, alt: GGTG)	GC(chr4_GC_72671136_G>C, ref: GGTC, alt: GGTG)	CDKL2(chr4_CDKL2_76555554_G>C, ref: CGTG, alt: GGTG)	PRELID2(chr5_PRELID2_145205602_C>A, ref: GGTG, alt: TGTG)	FAM114A2(chr5_FAM114A2_153418447_G>C, ref: CGTG, alt: GGTG)	HRH2(chr5_HRH2_175108520_C>T, ref: GGCG, alt: GGTG)	NR2F1(chr5_NR2F1_92920331_T>G, ref: GGTG, alt: GGGG)	SYTL3(chr6_SYTL3_159072819_G>T, ref: GGTG, alt: TGTG)
RBM5/M053_0.6	(GAAGGAA):	2	CD4(chr12_CD4_6898724_G>T, ref: GAAGGAA, alt: GAATGAA)	RNF19A(chr8_RNF19A_101300445_C>T, ref: GAAGGAA, alt: AAAGGAA)
RBM5/M145_0.6	(GAAGGAG):	5	ANO5(chr11_ANO5_22214877_A>G, ref: GAAGGAG, alt: GGAGGAG)	UBL3(chr13_UBL3_30424601_C>G, ref: GAAGGAG, alt: GAACGAG)	VRK2(chr2_VRK2_58260493_G>T, ref: GAAGGAG, alt: TAAGGAG)	SLC1A2(chr11_SLC1A2_35441577_C>T, ref: GAGGGAG, alt: GAAGGAG)	CEMIP(chr15_CEMIP_81165906_A>C, ref: GAAGGAG, alt: GAAGGCG)
A1CF/M001_0.6	(ATAATTG):	2	IL1A(chr2_IL1A_113542105_G>A, ref: ACAATTA, alt: ATAATTA)	TMEM257(chrX_TMEM257_144908990_A>G, ref: ATAATTA, alt: GTAATTA)
A2BP1/M159_0.6	(TGCATGC):	8	RAX(chr18_RAX_56940580_C>T, ref: AGCGTGC, alt: AGCATGC)	ZNF280B(chr22_ZNF280B_22863183_G>A, ref: CGCATGC, alt: TGCATGC)	COL10A1(chr6_COL10A1_116447220_G>A, ref: AGCACGC, alt: AGCATGC)	RIMS2(chr8_RIMS2_104831427_A>G, ref: TACATGA, alt: TGCATGA)	LINGO2(chr9_LINGO2_28670238_G>T, ref: TGCCTGC, alt: TGCATGC)	DAPK1(chr9_DAPK1_90113902_T>C, ref: TGCATGA, alt: TGCACGA)	ZNF174(chr16_ZNF174_3451489_G>T, ref: TGCAGGA, alt: TGCATGA)	KCNA1(chr12_KCNA1_5020007_G>A, ref: AGCGTGC, alt: AGCATGC)
A2BP1/M298_0.6	(TGCATG):	7	ZNF280B(chr22_ZNF280B_22863183_G>A, ref: CGCATG, alt: TGCATG)	FEM1C(chr5_FEM1C_114879262_G>T, ref: TGCCTG, alt: TGCATG)	RIMS2(chr8_RIMS2_104831427_A>G, ref: TACATG, alt: TGCATG)	CRH(chr8_CRH_67090752_C>T, ref: TGCGTG, alt: TGCATG)	LINGO2(chr9_LINGO2_28670238_G>T, ref: TGCCTG, alt: TGCATG)	DAPK1(chr9_DAPK1_90113902_T>C, ref: TGCATG, alt: TGCACG)	ZNF174(chr16_ZNF174_3451489_G>T, ref: TGCAGG, alt: TGCATG)
BRUNOL4/M004_0.6	(TGTGTGT):	10	CSF1(chr1_CSF1_110453379_A>G, ref: TGTGTAT, alt: TGTGTGT; chr1_CSF1_110453379_A>G, ref: TGTATGT, alt: TGTGTGT; chr1_CSF1_110453379_A>G, ref: TATGTGT, alt: TGTGTGT)	SERINC2(chr1_SERINC2_31887303_A>T, ref: TGTGTGA, alt: TGTGTGT)	PLEKHG6(chr12_PLEKHG6_6422172_G>T, ref: TGTGGGT, alt: TGTGTGT)	KLF12(chr13_KLF12_74707986_A>T, ref: TGTGTGT, alt: AGTGTGT)	BMP2(chr20_BMP2_6749189_G>T, ref: TGTGTGT, alt: TTTGTGT)	CASQ2(chr1_CASQ2_116311384_G>A, ref: TGCGTGT, alt: TGTGTGT; chr1_CASQ2_116311384_G>A, ref: CGTGTGT, alt: TGTGTGT)	MPP7(chr10_MPP7_28543751_A>C, ref: TGTGTGT, alt: TGGGTGT; chr10_MPP7_28543751_A>C, ref: TGTGTGT, alt: GGTGTGT)	GPR85(chr7_GPR85_112726252_G>C, ref: TGTGTCT, alt: TGTGTGT; chr7_GPR85_112726260_C>G, ref: TGTGTGT, alt: TGTGTCT; chr7_GPR85_112726260_C>G, ref: TGTGTGT, alt: TGTCTGT; chr7_GPR85_112726260_C>G, ref: TGTGTGT, alt: TCTGTGT)	CHRNA2(chr8_CHRNA2_27336782_T>C, ref: TGTGTAT, alt: TGTGTGT; chr8_CHRNA2_27336782_T>C, ref: TGTATGT, alt: TGTGTGT; chr8_CHRNA2_27336782_T>C, ref: TATGTGT, alt: TGTGTGT)	TSHZ2(chr20_TSHZ2_51588966_G>T, ref: TGTGTGT, alt: TGTTTGT; chr20_TSHZ2_51588966_G>T, ref: TGTGTGT, alt: TTTGTGT)
BRUNOL5/M157_0.6	(TGTGTGT):	10	CSF1(chr1_CSF1_110453379_A>G, ref: TGTGTAT, alt: TGTGTGT; chr1_CSF1_110453379_A>G, ref: TGTATGT, alt: TGTGTGT; chr1_CSF1_110453379_A>G, ref: TATGTGT, alt: TGTGTGT)	SERINC2(chr1_SERINC2_31887303_A>T, ref: TGTGTGA, alt: TGTGTGT)	PLEKHG6(chr12_PLEKHG6_6422172_G>T, ref: TGTGGGT, alt: TGTGTGT)	KLF12(chr13_KLF12_74707986_A>T, ref: TGTGTGT, alt: AGTGTGT)	BMP2(chr20_BMP2_6749189_G>T, ref: TGTGTGT, alt: TTTGTGT)	CASQ2(chr1_CASQ2_116311384_G>A, ref: TGCGTGT, alt: TGTGTGT; chr1_CASQ2_116311384_G>A, ref: CGTGTGT, alt: TGTGTGT)	MPP7(chr10_MPP7_28543751_A>C, ref: TGTGTGT, alt: TGGGTGT; chr10_MPP7_28543751_A>C, ref: TGTGTGT, alt: GGTGTGT)	GPR85(chr7_GPR85_112726252_G>C, ref: TGTGTCT, alt: TGTGTGT; chr7_GPR85_112726260_C>G, ref: TGTGTGT, alt: TGTGTCT; chr7_GPR85_112726260_C>G, ref: TGTGTGT, alt: TGTCTGT; chr7_GPR85_112726260_C>G, ref: TGTGTGT, alt: TCTGTGT)	CHRNA2(chr8_CHRNA2_27336782_T>C, ref: TGTGTAT, alt: TGTGTGT; chr8_CHRNA2_27336782_T>C, ref: TGTATGT, alt: TGTGTGT; chr8_CHRNA2_27336782_T>C, ref: TATGTGT, alt: TGTGTGT)	TSHZ2(chr20_TSHZ2_51588966_G>T, ref: TGTGTGT, alt: TGTTTGT; chr20_TSHZ2_51588966_G>T, ref: TGTGTGT, alt: TTTGTGT)
BRUNOL6/M178_0.6	(TGTGGTG):	15	KNTC1(chr12_KNTC1_123011843_A>G, ref: TGTGTGA, alt: TGTGTGG)	TRPM1(chr15_TRPM1_31453281_C>T, ref: TGTGGGG, alt: TATGGGG)	MAP2K3(chr17_MAP2K3_21191367_T>G, ref: TGTGAGG, alt: GGTGAGG)	ZNF181(chr19_ZNF181_35225801_A>G, ref: TATGGTG, alt: TGTGGTG)	ZNF304(chr19_ZNF304_57862678_A>T, ref: TGTGAAG, alt: TGTGATG)	ZNF562(chr19_ZNF562_9785712_A>G, ref: TGTGGTG, alt: TGCGGTG)	AAMP(chr2_AAMP_219134853_C>A, ref: TGGGAGG, alt: TGTGAGG)	MDH1(chr2_MDH1_63816371_C>T, ref: TGCGGGG, alt: TGTGGGG)	TCP10L(chr21_TCP10L_33957812_T>C, ref: TATGAGG, alt: TGTGAGG)	C3orf36(chr3_C3orf36_133648420_G>A, ref: TGCGGGG, alt: TGTGGGG)	TIMM8A(chrX_TIMM8A_100603865_G>A, ref: TGCGGGG, alt: TGTGGGG)	MDGA2(chr14_MDGA2_48144042_C>A, ref: TGTGTTG, alt: TTTGTTG)	RHEB(chr7_RHEB_151216793_C>T, ref: TGTGGGG, alt: TGTGGAG)	AMICA1(chr11_AMICA1_118095700_C>A, ref: TGTGGGG, alt: TGTGTGG)	PLAC4(chr21_PLAC4_42556273_C>A, ref: TGTGGGG, alt: TGTTGGG)
CNOT4/M147_0.6	(GACAGAT):	9	MS4A14(chr11_MS4A14_60163562_G>A, ref: GACAGGT, alt: GACAGAT)	TNFSF13B(chr13_TNFSF13B_108922014_C>T, ref: GACAGAT, alt: GATAGAT)	DCAKD(chr17_DCAKD_43138431_G>T, ref: GACCGAC, alt: GACAGAC)	ODF3(chr11_ODF3_196791_G>C, ref: GAGAGAG, alt: GACAGAG)	KCNJ5(chr11_KCNJ5_128761340_G>C, ref: GAGAGAG, alt: GACAGAG)	CHRM2(chr7_CHRM2_136553518_C>G, ref: CACAGAC, alt: GACAGAC)	SVIL(chr10_SVIL_29946996_C>G, ref: GAGAGAG, alt: GACAGAG)	GGT1(chr22_GGT1_25006235_G>A, ref: GACAGAG, alt: GACAGAA)	NHP2L1(chr22_NHP2L1_42078370_G>T, ref: GACAGAC, alt: GAAAGAC)
CPEB2/M012_0.6	(CTTTTTT):	15	DHRS3(chr1_DHRS3_12677547_G>A, ref: CTTTTTT, alt: TTTTTTT)	PAPPA2(chr1_PAPPA2_176432348_C>T, ref: CTTTTCT, alt: CTTTTTT)	ZBTB18(chr1_ZBTB18_244214667_C>T, ref: CTTTTTT, alt: TTTTTTT)	ZSCAN4(chr19_ZSCAN4_58180429_T>C, ref: CTTTTTT, alt: CTTCTTT; chr19_ZSCAN4_58180429_T>C, ref: TTTTTTT, alt: CTTTTTT)	CBR4(chr4_CBR4_169931341_G>A, ref: CTTTTTT, alt: TTTTTTT)	GPBP1(chr5_GPBP1_56471734_C>T, ref: CACTTTT, alt: CATTTTT)	GSDMC(chr8_GSDMC_130798580_A>G, ref: CTTTTTT, alt: CTCTTTT; chr8_GSDMC_130798580_A>G, ref: TTTTTTT, alt: CTTTTTT)	UTY(chrY_UTY_15591673_A>G, ref: CTTTTTT, alt: CTCTTTT)	KDM5D(chrY_KDM5D_21906819_T>A, ref: CATTTTA, alt: CATTTTT)	RIN2(chr20_RIN2_19867256_C>T, ref: CTTCTTT, alt: CTTTTTT; chr20_RIN2_19867256_C>T, ref: CTTTTTT, alt: TTTTTTT)	GLRA1(chr5_GLRA1_151304159_G>A, ref: CATTTTT, alt: TATTTTT)	COL13A1(chr10_COL13A1_71561999_C>T, ref: CTTTTTC, alt: CTTTTTT)	CDKL1(chr14_CDKL1_50862928_A>G, ref: CTTTTTT, alt: CTTTCTT; chr14_CDKL1_50862928_A>G, ref: TTTTTTT, alt: CTTTTTT; chr14_CDKL1_50862932_G>A, ref: CTTTCTT, alt: CTTTTTT; chr14_CDKL1_50862932_G>A, ref: CTTTTTT, alt: TTTTTTT; chr14_CDKL1_50862940_G>A, ref: CTTTTCT, alt: CTTTTTT)	COLCA1(chr11_COLCA1_111167227_T>A, ref: CTATTTT, alt: CTTTTTT)	SLC22A18,SLC22A18AS(chr11_"SLC22A18,SLC22A18AS"_2920962_A>G, ref: CTTTTTT, alt: CCTTTTT; chr11_"SLC22A18,SLC22A18AS"_2920962_A>G, ref: TTTTTTT, alt: CTTTTTT)
CPEB4/M149_0.6	(CTTTTTT):	31	DHRS3(chr1_DHRS3_12677547_G>A, ref: TCTTTTT, alt: TTTTTTT; chr1_DHRS3_12677547_G>A, ref: CTTTTTT, alt: TTTTTTT)	PAPPA2(chr1_PAPPA2_176432348_C>T, ref: CTTTTCT, alt: CTTTTTT)	ZBTB18(chr1_ZBTB18_244214667_C>T, ref: CTTTTTT, alt: TTTTTTT)	PTP4A2(chr1_PTP4A2_32385055_G>A, ref: TTTCTTT, alt: TTTTTTT; chr1_PTP4A2_32385055_G>A, ref: TTCTTTT, alt: TTTTTTT)	DNAJC6(chr1_DNAJC6_65775330_A>T, ref: ATTTTTT, alt: TTTTTTT)	TCF7L2(chr10_TCF7L2_114710425_G>T, ref: TTTTTTG, alt: TTTTTTT)	SLC6A15(chr12_SLC6A15_85285920_T>A, ref: TTTTTTA, alt: TTTTTTT)	WFIKKN2(chr17_WFIKKN2_48912909_C>T, ref: TTTTTTC, alt: TTTTTTT)	ZSCAN4(chr19_ZSCAN4_58180429_T>C, ref: CTTTTTT, alt: CTTCTTT; chr19_ZSCAN4_58180429_T>C, ref: TTTTTTT, alt: TTCTTTT; chr19_ZSCAN4_58180429_T>C, ref: TTTTTTT, alt: TCTTTTT; chr19_ZSCAN4_58180429_T>C, ref: TTTTTTT, alt: CTTTTTT)	SCN2A(chr2_SCN2A_166150564_A>T, ref: TTTTTTA, alt: TTTTTTT)	PHACTR3(chr20_PHACTR3_58179774_T>C, ref: TTTTTTT, alt: TTTTTTC)	CBR4(chr4_CBR4_169931341_G>A, ref: TTTTTTC, alt: TTTTTTT; chr4_CBR4_169931341_G>A, ref: TTTTTCT, alt: TTTTTTT; chr4_CBR4_169931341_G>A, ref: TTTTCTT, alt: TTTTTTT; chr4_CBR4_169931341_G>A, ref: TTTCTTT, alt: TTTTTTT; chr4_CBR4_169931341_G>A, ref: TTCTTTT, alt: TTTTTTT; chr4_CBR4_169931341_G>A, ref: TCTTTTT, alt: TTTTTTT; chr4_CBR4_169931341_G>A, ref: CTTTTTT, alt: TTTTTTT)	FAM173B(chr5_FAM173B_10250009_T>A, ref: TTTTTTA, alt: TTTTTTT)	PXT1(chr6_PXT1_36410334_G>A, ref: TTTTTCT, alt: TTTTTTT)	GSDMC(chr8_GSDMC_130798580_A>G, ref: CTTTTTT, alt: CTCTTTT; chr8_GSDMC_130798580_A>G, ref: TTTTTTT, alt: TCTTTTT; chr8_GSDMC_130798580_A>G, ref: TTTTTTT, alt: CTTTTTT)	UTY(chrY_UTY_15591673_A>G, ref: CTTTTTT, alt: CTCTTTT)	RIN2(chr20_RIN2_19867256_C>T, ref: CTTCTTT, alt: CTTTTTT; chr20_RIN2_19867256_C>T, ref: TTCTTTT, alt: TTTTTTT; chr20_RIN2_19867256_C>T, ref: TCTTTTT, alt: TTTTTTT; chr20_RIN2_19867256_C>T, ref: CTTTTTT, alt: TTTTTTT)	NR5A2(chr1_NR5A2_199996832_T>C, ref: TTTTTTT, alt: TTTTTTC)	RCAN1(chr21_RCAN1_35899182_A>G, ref: TTTTTTT, alt: TTTTTTC)	EVI2A(chr17_EVI2A_29648733_A>G, ref: TTTTTTT, alt: TTTTTTC; chr17_EVI2A_29648733_A>G, ref: TTTTTTT, alt: TTTTTCT; chr17_EVI2A_29648733_A>G, ref: TTTTTTT, alt: TTTTCTT)	RAPGEF4(chr2_RAPGEF4_173686501_C>T, ref: TTTTCTT, alt: TTTTTTT)	DAG1(chr3_DAG1_49506274_T>A, ref: TTTTTTT, alt: ATTTTTT; chr3_DAG1_49506275_T>A, ref: TTTTTTT, alt: TATTTTT; chr3_DAG1_49506275_T>A, ref: TTTTTTT, alt: ATTTTTT)	ECT2(chr3_ECT2_172470092_G>T, ref: TTTTTGT, alt: TTTTTTT)	COL13A1(chr10_COL13A1_71561999_C>T, ref: CTTTTTC, alt: CTTTTTT)	COA6(chr1_COA6_234509864_T>G, ref: TTTTTTT, alt: TTTTTGT; chr1_COA6_234509864_T>G, ref: TTTTTTT, alt: TTTTGTT; chr1_COA6_234509864_T>G, ref: TTTTTTT, alt: TTTGTTT; chr1_COA6_234509864_T>G, ref: TTTTTTT, alt: TTGTTTT; chr1_COA6_234509864_T>G, ref: TTTTTTT, alt: TGTTTTT; chr1_COA6_234509864_T>G, ref: TTTTTTT, alt: GTTTTTT)	CDKL1(chr14_CDKL1_50862928_A>G, ref: CTTTTTT, alt: CTTTCTT; chr14_CDKL1_50862928_A>G, ref: TTTTTTT, alt: TTTCTTT; chr14_CDKL1_50862928_A>G, ref: TTTTTTT, alt: TTCTTTT; chr14_CDKL1_50862928_A>G, ref: TTTTTTT, alt: TCTTTTT; chr14_CDKL1_50862928_A>G, ref: TTTTTTT, alt: CTTTTTT; chr14_CDKL1_50862932_G>A, ref: CTTTCTT, alt: CTTTTTT; chr14_CDKL1_50862932_G>A, ref: TTTCTTT, alt: TTTTTTT; chr14_CDKL1_508…	FGF9(chr13_FGF9_22245936_C>T, ref: TTTTTTC, alt: TTTTTTT; chr13_FGF9_22245936_C>T, ref: TTTTTCT, alt: TTTTTTT)	COLCA1(chr11_COLCA1_111167227_T>A, ref: CTATTTT, alt: CTTTTTT; chr11_COLCA1_111167227_T>A, ref: TATTTTT, alt: TTTTTTT; chr11_COLCA1_111167227_T>A, ref: ATTTTTT, alt: TTTTTTT)	SLC22A18,SLC22A18AS(chr11_"SLC22A18,SLC22A18AS"_2920962_A>G, ref: CTTTTTT, alt: CCTTTTT; chr11_"SLC22A18,SLC22A18AS"_2920962_A>G, ref: TTTTTTT, alt: CTTTTTT)	FAM65B(chr6_FAM65B_25042253_G>A, ref: TTTTCTT, alt: TTTTTTT; chr6_FAM65B_25042253_G>A, ref: TTTCTTT, alt: TTTTTTT; chr6_FAM65B_25042253_G>A, ref: TTCTTTT, alt: TTTTTTT; chr6_FAM65B_25042253_G>A, ref: TCTTTTT, alt: TTTTTTT)	BLM(chr15_BLM_91303337_T>C, ref: TTTTTTT, alt: TTTTTTC)
DAZAP1/M013_0.6	(TAGGTAG):	0
EIF4B/M290_0.6	(GTTGGAA):	3	AURKAIP1(chr1_AURKAIP1_1310631_C>G, ref: GTAGGAA, alt: GTACGAA)	POLR1A(chr2_POLR1A_86332923_G>T, ref: GTCGGAA, alt: GTAGGAA)	HIVEP2(chr6_HIVEP2_143096165_T>C, ref: GTTGAAA, alt: GTTGGAA)
EIF4B/M291_0.6	(GCGGGAC):	11	BOLA1(chr1_BOLA1_149871197_G>A, ref: GCGGGAA, alt: GCGGAAA)	NDUFA4L2(chr12_NDUFA4L2_57630931_C>T, ref: GCGGGAC, alt: GCAGGAC)	ARHGAP9(chr12_ARHGAP9_57871693_C>A, ref: GCGGGAA, alt: GCTGGAA)	SHISA9(chr16_SHISA9_12995623_C>T, ref: GCCGGAC, alt: GCTGGAC)	IFNL4(chr19_IFNL4_39739278_C>T, ref: GCTGGAC, alt: GCTGAAC)	POLR2H(chr3_POLR2H_184081101_G>C, ref: GCGGGAG, alt: GCGGGAC)	SCGB3A2(chr5_SCGB3A2_147258291_T>C, ref: GTGGAAC, alt: GCGGAAC)	SLC25A27(chr6_SLC25A27_46620747_A>G, ref: GCTGGAC, alt: GCTGGGC)	CKS2(chr9_CKS2_91926143_C>T, ref: GCTGGAC, alt: GCTGGAT)	CGB8(chr19_CGB8_49552190_C>T, ref: GCTGGAC, alt: ACTGGAC)	POM121(chr7_POM121_72350020_G>A, ref: GCGGGGC, alt: GCGGGAC; chr7_POM121_72350020_G>A, ref: GCTGGAC, alt: ACTGGAC)
EIF4B/M292_0.6	(GGAA):	69	AURKAIP1(chr1_AURKAIP1_1310631_C>G, ref: GGAA, alt: CGAA)	BOLA1(chr1_BOLA1_149871197_G>A, ref: GGGA, alt: GGAA; chr1_BOLA1_149871197_G>A, ref: GGAA, alt: GAAA)	VANGL2(chr1_VANGL2_160370589_G>A, ref: GGAG, alt: GGAA)	ANGEL2(chr1_ANGEL2_213189210_G>T, ref: GGCA, alt: GGAA)	KIAA0754(chr1_KIAA0754_39875472_G>A, ref: GGAA, alt: GAAA)	ECD(chr10_ECD_74927803_G>T, ref: GGAC, alt: GGAA)	LIPM(chr10_LIPM_90562559_G>T, ref: GGAA, alt: TGAA)	CASP12(chr11_CASP12_104769254_C>A, ref: GGAA, alt: TGAA)	MSANTD4(chr11_MSANTD4_105892714_C>T, ref: GGGA, alt: GGAA)	LSP1(chr11_LSP1_1874256_A>T, ref: GGAA, alt: GGTA)	DEPDC7(chr11_DEPDC7_33038083_G>A, ref: GGAG, alt: GGAA)	UBQLN3(chr11_UBQLN3_5531128_T>C, ref: AGAA, alt: GGAA)	FERMT3(chr11_FERMT3_63974281_G>A, ref: GGAA, alt: AGAA)	NR4A1(chr12_NR4A1_52446345_T>G, ref: TGAA, alt: GGAA)	CD4(chr12_CD4_6898724_G>T, ref: GGAA, alt: TGAA)	TPI1(chr12_TPI1_6977377_G>T, ref: GGAA, alt: TGAA)	MED6(chr14_MED6_71067360_C>A, ref: GGAA, alt: TGAA)	GPR68(chr14_GPR68_91720166_C>T, ref: GGAA, alt: AGAA)	SLC43A2(chr17_SLC43A2_1508179_T>G, ref: GGAA, alt: GGCA)	GJC1(chr17_GJC1_42884835_C>A, ref: GGAA, alt: TGAA)	ICAM2(chr17_ICAM2_62097916_C>T, ref: GGGA, alt: GGAA)	C17orf77(chr17_C17orf77_72586735_A>G, ref: GAAA, alt: GGAA)	SERPINB4(chr18_SERPINB4_61311540_T>C, ref: GGAA, alt: GGAG)	TRMT1(chr19_TRMT1_13227514_C>A, ref: GGAA, alt: TGAA)	ZNF91(chr19_ZNF91_23578338_C>T, ref: GGGA, alt: GGAA; chr19_ZNF91_23578338_C>T, ref: GGAA, alt: GAAA)	THEG5(chr19_THEG5_32083448_G>C, ref: GGAA, alt: GCAA)	ZNF83(chr19_ZNF83_53138365_C>T, ref: GGAA, alt: AGAA)	SCN9A(chr2_SCN9A_167168292_C>A, ref: GGAA, alt: TGAA)	PPIG(chr2_PPIG_170440970_C>A, ref: GGAC, alt: GGAA)	PLEKHM3(chr2_PLEKHM3_208866401_T>C, ref: GGAA, alt: GGAG)	NLRC4(chr2_NLRC4_32481898_C>A, ref: GGAA, alt: GTAA)	LGALSL(chr2_LGALSL_64681450_C>A, ref: GGCA, alt: GGAA)	C21orf58(chr21_C21orf58_47742719_C>G, ref: GGAA, alt: GCAA)	SLC9A9(chr3_SLC9A9_143567290_A>C, ref: TGAA, alt: GGAA)	FGF12(chr3_FGF12_192126229_T>G, ref: GGAA, alt: GGAC)	GORASP1(chr3_GORASP1_39149763_C>T, ref: GGAG, alt: GGAA)	HELT(chr4_HELT_185940025_G>A, ref: GGAA, alt: AGAA)	HIVEP2(chr6_HIVEP2_143096165_T>C, ref: GAAA, alt: GGAA)	OPRM1(chr6_OPRM1_154407843_T>G, ref: GTAA, alt: GGAA)	WASL(chr7_WASL_123389036_G>T, ref: GGAC, alt: GGAA)	PSPH(chr7_PSPH_56099708_T>C, ref: GGAA, alt: GGAG)	BMP1(chr8_BMP1_22022675_G>A, ref: GGAG, alt: GGAA)	UNC5D(chr8_UNC5D_35093172_G>A, ref: GGAA, alt: GAAA)	SMIM19(chr8_SMIM19_42396944_T>G, ref: GTAA, alt: GGAA)	MAGEA10(chrX_MAGEA10_151304294_G>T, ref: GGAC, alt: GGAA)	ZNF41(chrX_ZNF41_47342042_C>T, ref: GGAA, alt: AGAA)	MAGED2(chrX_MAGED2_54835495_G>T, ref: GGAA, alt: GTAA)
ELAVL1/M031_0.6	(TTATTTT):	32	DHRS3(chr1_DHRS3_12677547_G>A, ref: TTATCTT, alt: TTATTTT; chr1_DHRS3_12677547_G>A, ref: TCTTTTT, alt: TTTTTTT; chr1_DHRS3_12677547_G>A, ref: CTTTTTT, alt: TTTTTTT)	ZBTB18(chr1_ZBTB18_244214667_C>T, ref: CTTTTTT, alt: TTTTTTT)	PTP4A2(chr1_PTP4A2_32385055_G>A, ref: TTTCTTT, alt: TTTTTTT; chr1_PTP4A2_32385055_G>A, ref: TTCTTTT, alt: TTTTTTT)	DNAJC6(chr1_DNAJC6_65775330_A>T, ref: TTAATTT, alt: TTATTTT; chr1_DNAJC6_65775330_A>T, ref: ATTTTTT, alt: TTTTTTT)	TCF7L2(chr10_TCF7L2_114710425_G>T, ref: TTTTTTG, alt: TTTTTTT)	SLC6A15(chr12_SLC6A15_85285920_T>A, ref: TTTTTTA, alt: TTTTTTT)	WFIKKN2(chr17_WFIKKN2_48912909_C>T, ref: TTTTTTC, alt: TTTTTTT)	ZSCAN4(chr19_ZSCAN4_58180429_T>C, ref: TTTTTTT, alt: TTCTTTT; chr19_ZSCAN4_58180429_T>C, ref: TTTTTTT, alt: TCTTTTT; chr19_ZSCAN4_58180429_T>C, ref: TTTTTTT, alt: CTTTTTT)	SCN2A(chr2_SCN2A_166150564_A>T, ref: TTTTTTA, alt: TTTTTTT)	PHACTR3(chr20_PHACTR3_58179774_T>C, ref: TTTTTTT, alt: TTTTTTC)	CBR4(chr4_CBR4_169931341_G>A, ref: TTTTTTC, alt: TTTTTTT; chr4_CBR4_169931341_G>A, ref: TTTTTCT, alt: TTTTTTT; chr4_CBR4_169931341_G>A, ref: TTTTCTT, alt: TTTTTTT; chr4_CBR4_169931341_G>A, ref: TTTCTTT, alt: TTTTTTT; chr4_CBR4_169931341_G>A, ref: TTCTTTT, alt: TTTTTTT; chr4_CBR4_169931341_G>A, ref: TCTTTTT, alt: TTTTTTT; chr4_CBR4_169931341_G>A, ref: CTTTTTT, alt: TTTTTTT)	FAM173B(chr5_FAM173B_10250009_T>A, ref: TTTTTTA, alt: TTTTTTT)	PXT1(chr6_PXT1_36410334_G>A, ref: TTTTTCT, alt: TTTTTTT)	GSDMC(chr8_GSDMC_130798580_A>G, ref: TTTTTTT, alt: TCTTTTT; chr8_GSDMC_130798580_A>G, ref: TTTTTTT, alt: CTTTTTT)	RIN2(chr20_RIN2_19867256_C>T, ref: TTCTTTT, alt: TTTTTTT; chr20_RIN2_19867256_C>T, ref: TCTTTTT, alt: TTTTTTT; chr20_RIN2_19867256_C>T, ref: CTTTTTT, alt: TTTTTTT)	NR5A2(chr1_NR5A2_199996832_T>C, ref: TTTTTTT, alt: TTTTTTC)	RCAN1(chr21_RCAN1_35899182_A>G, ref: TTTTTTT, alt: TTTTTTC)	GLRA1(chr5_GLRA1_151304204_A>C, ref: TTATTTT, alt: TTAGTTT)	FAM71D(chr14_FAM71D_67656230_A>G, ref: TTATTTT, alt: TTGTTTT)	EVI2A(chr17_EVI2A_29648733_A>G, ref: TTTTTTT, alt: TTTTTTC; chr17_EVI2A_29648733_A>G, ref: TTTTTTT, alt: TTTTTCT; chr17_EVI2A_29648733_A>G, ref: TTTTTTT, alt: TTTTCTT)	RAPGEF4(chr2_RAPGEF4_173686501_C>T, ref: TTTTCTT, alt: TTTTTTT)	DAG1(chr3_DAG1_49506274_T>A, ref: TTTTTTT, alt: ATTTTTT; chr3_DAG1_49506275_T>A, ref: TTTTTTT, alt: TATTTTT; chr3_DAG1_49506275_T>A, ref: TTTTTTT, alt: ATTTTTT)	ECT2(chr3_ECT2_172470092_G>T, ref: TTTTTGT, alt: TTTTTTT; chr3_ECT2_172470092_G>T, ref: GTATTTT, alt: TTATTTT)	COA6(chr1_COA6_234509864_T>G, ref: TTTTTTT, alt: TTTTTGT; chr1_COA6_234509864_T>G, ref: TTTTTTT, alt: TTTTGTT; chr1_COA6_234509864_T>G, ref: TTTTTTT, alt: TTTGTTT; chr1_COA6_234509864_T>G, ref: TTTTTTT, alt: TTGTTTT; chr1_COA6_234509864_T>G, ref: TTTTTTT, alt: TGTTTTT; chr1_COA6_234509864_T>G, ref: TTTTTTT, alt: GTTTTTT)	CDKL1(chr14_CDKL1_50862928_A>G, ref: TTTTTTT, alt: TTTCTTT; chr14_CDKL1_50862928_A>G, ref: TTTTTTT, alt: TTCTTTT; chr14_CDKL1_50862928_A>G, ref: TTTTTTT, alt: TCTTTTT; chr14_CDKL1_50862928_A>G, ref: TTTTTTT, alt: CTTTTTT; chr14_CDKL1_50862932_G>A, ref: TTTCTTT, alt: TTTTTTT; chr14_CDKL1_50862932_G>A, ref: TTCTTTT, alt: TTTTTTT; chr14_CDKL1_50862932_G>A, ref: TCTTTTT, alt: TTTTTTT; chr14_CDKL1_508…	FGF9(chr13_FGF9_22245936_C>T, ref: TTTTTTC, alt: TTTTTTT; chr13_FGF9_22245936_C>T, ref: TTTTTCT, alt: TTTTTTT)	ATAD3C(chr1_ATAD3C_1385355_C>T, ref: TCATTTT, alt: TTATTTT)	COLCA1(chr11_COLCA1_111167227_T>A, ref: TATTTTT, alt: TTTTTTT; chr11_COLCA1_111167227_T>A, ref: ATTTTTT, alt: TTTTTTT)	SLC22A18,SLC22A18AS(chr11_"SLC22A18,SLC22A18AS"_2920962_A>G, ref: TTTTTTT, alt: CTTTTTT)	FAM65B(chr6_FAM65B_25042253_G>A, ref: TTTTCTT, alt: TTTTTTT; chr6_FAM65B_25042253_G>A, ref: TTTCTTT, alt: TTTTTTT; chr6_FAM65B_25042253_G>A, ref: TTCTTTT, alt: TTTTTTT; chr6_FAM65B_25042253_G>A, ref: TCTTTTT, alt: TTTTTTT)	TGFB3(chr14_TGFB3_76447705_C>A, ref: TGATTTT, alt: TTATTTT)	BLM(chr15_BLM_91303337_T>C, ref: TTTTTTT, alt: TTTTTTC)
ELAVL1/M108_0.6	(TTTGTTT):	3	POT1(chr7_POT1_124538316_T>A, ref: TATGTTT, alt: TTTGTTT)	PDE7B(chr6_PDE7B_136172969_G>T, ref: TTTGTGT, alt: TTTGTTT)	COA6(chr1_COA6_234509864_T>G, ref: TTTTTTT, alt: TTTGTTT)
ELAVL1/M112_0.6	(TTTGTTT):	3	POT1(chr7_POT1_124538316_T>A, ref: TATGTTT, alt: TTTGTTT)	PDE7B(chr6_PDE7B_136172969_G>T, ref: TTTGTGT, alt: TTTGTTT)	COA6(chr1_COA6_234509864_T>G, ref: TTTTTTT, alt: TTTGTTT)
ELAVL1/M127_0.6	(TTGGTTT):	9	DDR2(chr1_DDR2_162602355_G>T, ref: TTGGGTT, alt: TTGGTTT)	NRXN3(chr14_NRXN3_79745867_G>T, ref: TTGGTTT, alt: TTGTTTT)	DYRK1A(chr21_DYRK1A_38791723_A>T, ref: TTGGTAT, alt: TTGGTTT)	POT1(chr7_POT1_124538316_T>A, ref: TATGTTT, alt: TTTGTTT)	GINS4(chr8_GINS4_41387707_C>T, ref: CTGGTTT, alt: TTGGTTT)	PDE7B(chr6_PDE7B_136172969_G>T, ref: TTTGTGT, alt: TTTGTTT)	COA6(chr1_COA6_234509864_T>G, ref: TTTTTTT, alt: TTTGTTT)	GYPC(chr2_GYPC_127444101_C>T, ref: TTGGTTC, alt: TTGGTTT)	TGFB3(chr14_TGFB3_76447705_C>A, ref: TTGATTT, alt: TTTATTT)
ELAVL1/M232_0.6	(TTTTTTT):	28	DHRS3(chr1_DHRS3_12677547_G>A, ref: TCTTTTT, alt: TTTTTTT; chr1_DHRS3_12677547_G>A, ref: CTTTTTT, alt: TTTTTTT)	ZBTB18(chr1_ZBTB18_244214667_C>T, ref: CTTTTTT, alt: TTTTTTT)	PTP4A2(chr1_PTP4A2_32385055_G>A, ref: TTTCTTT, alt: TTTTTTT; chr1_PTP4A2_32385055_G>A, ref: TTCTTTT, alt: TTTTTTT)	DNAJC6(chr1_DNAJC6_65775330_A>T, ref: ATTTTTT, alt: TTTTTTT)	TCF7L2(chr10_TCF7L2_114710425_G>T, ref: TTTTTTG, alt: TTTTTTT)	SLC6A15(chr12_SLC6A15_85285920_T>A, ref: TTTTTTA, alt: TTTTTTT)	WFIKKN2(chr17_WFIKKN2_48912909_C>T, ref: TTTTTTC, alt: TTTTTTT)	ZSCAN4(chr19_ZSCAN4_58180429_T>C, ref: TTTTTTT, alt: TTCTTTT; chr19_ZSCAN4_58180429_T>C, ref: TTTTTTT, alt: TCTTTTT; chr19_ZSCAN4_58180429_T>C, ref: TTTTTTT, alt: CTTTTTT)	SCN2A(chr2_SCN2A_166150564_A>T, ref: TTTTTTA, alt: TTTTTTT)	PHACTR3(chr20_PHACTR3_58179774_T>C, ref: TTTTTTT, alt: TTTTTTC)	CBR4(chr4_CBR4_169931341_G>A, ref: TTTTTTC, alt: TTTTTTT; chr4_CBR4_169931341_G>A, ref: TTTTTCT, alt: TTTTTTT; chr4_CBR4_169931341_G>A, ref: TTTTCTT, alt: TTTTTTT; chr4_CBR4_169931341_G>A, ref: TTTCTTT, alt: TTTTTTT; chr4_CBR4_169931341_G>A, ref: TTCTTTT, alt: TTTTTTT; chr4_CBR4_169931341_G>A, ref: TCTTTTT, alt: TTTTTTT; chr4_CBR4_169931341_G>A, ref: CTTTTTT, alt: TTTTTTT)	FAM173B(chr5_FAM173B_10250009_T>A, ref: TTTTTTA, alt: TTTTTTT)	PXT1(chr6_PXT1_36410334_G>A, ref: TTTTTCT, alt: TTTTTTT)	GSDMC(chr8_GSDMC_130798580_A>G, ref: TTTTTTT, alt: TCTTTTT; chr8_GSDMC_130798580_A>G, ref: TTTTTTT, alt: CTTTTTT)	RIN2(chr20_RIN2_19867256_C>T, ref: TTCTTTT, alt: TTTTTTT; chr20_RIN2_19867256_C>T, ref: TCTTTTT, alt: TTTTTTT; chr20_RIN2_19867256_C>T, ref: CTTTTTT, alt: TTTTTTT)	NR5A2(chr1_NR5A2_199996832_T>C, ref: TTTTTTT, alt: TTTTTTC)	RCAN1(chr21_RCAN1_35899182_A>G, ref: TTTTTTT, alt: TTTTTTC)	EVI2A(chr17_EVI2A_29648733_A>G, ref: TTTTTTT, alt: TTTTTTC; chr17_EVI2A_29648733_A>G, ref: TTTTTTT, alt: TTTTTCT; chr17_EVI2A_29648733_A>G, ref: TTTTTTT, alt: TTTTCTT)	RAPGEF4(chr2_RAPGEF4_173686501_C>T, ref: TTTTCTT, alt: TTTTTTT)	DAG1(chr3_DAG1_49506274_T>A, ref: TTTTTTT, alt: ATTTTTT; chr3_DAG1_49506275_T>A, ref: TTTTTTT, alt: TATTTTT; chr3_DAG1_49506275_T>A, ref: TTTTTTT, alt: ATTTTTT)	ECT2(chr3_ECT2_172470092_G>T, ref: TTTTTGT, alt: TTTTTTT)	COA6(chr1_COA6_234509864_T>G, ref: TTTTTTT, alt: TTTTTGT; chr1_COA6_234509864_T>G, ref: TTTTTTT, alt: TTTTGTT; chr1_COA6_234509864_T>G, ref: TTTTTTT, alt: TTTGTTT; chr1_COA6_234509864_T>G, ref: TTTTTTT, alt: TTGTTTT; chr1_COA6_234509864_T>G, ref: TTTTTTT, alt: TGTTTTT; chr1_COA6_234509864_T>G, ref: TTTTTTT, alt: GTTTTTT)	CDKL1(chr14_CDKL1_50862928_A>G, ref: TTTTTTT, alt: TTTCTTT; chr14_CDKL1_50862928_A>G, ref: TTTTTTT, alt: TTCTTTT; chr14_CDKL1_50862928_A>G, ref: TTTTTTT, alt: TCTTTTT; chr14_CDKL1_50862928_A>G, ref: TTTTTTT, alt: CTTTTTT; chr14_CDKL1_50862932_G>A, ref: TTTCTTT, alt: TTTTTTT; chr14_CDKL1_50862932_G>A, ref: TTCTTTT, alt: TTTTTTT; chr14_CDKL1_50862932_G>A, ref: TCTTTTT, alt: TTTTTTT; chr14_CDKL1_508…	FGF9(chr13_FGF9_22245936_C>T, ref: TTTTTTC, alt: TTTTTTT; chr13_FGF9_22245936_C>T, ref: TTTTTCT, alt: TTTTTTT)	COLCA1(chr11_COLCA1_111167227_T>A, ref: TATTTTT, alt: TTTTTTT; chr11_COLCA1_111167227_T>A, ref: ATTTTTT, alt: TTTTTTT)	SLC22A18,SLC22A18AS(chr11_"SLC22A18,SLC22A18AS"_2920962_A>G, ref: TTTTTTT, alt: CTTTTTT)	FAM65B(chr6_FAM65B_25042253_G>A, ref: TTTTCTT, alt: TTTTTTT; chr6_FAM65B_25042253_G>A, ref: TTTCTTT, alt: TTTTTTT; chr6_FAM65B_25042253_G>A, ref: TTCTTTT, alt: TTTTTTT; chr6_FAM65B_25042253_G>A, ref: TCTTTTT, alt: TTTTTTT)	BLM(chr15_BLM_91303337_T>C, ref: TTTTTTT, alt: TTTTTTC)
ELAVL2/M328_0.6	(ATCCTTTTTTTTCG):	2	ZSCAN4(chr19_ZSCAN4_58180429_T>C, ref: TTCCTTTTTTTTTT, alt: TTCCTTCTTTTTTT; chr19_ZSCAN4_58180429_T>C, ref: CTTTTTTTTTTTTT, alt: CTTCTTTTTTTTTT)	RIN2(chr20_RIN2_19867256_C>T, ref: CTTCTTCTTTTTTT, alt: CTTCTTTTTTTTTT; chr20_RIN2_19867256_C>T, ref: CTTCTTTTTTTTTT, alt: CTTTTTTTTTTTTT)
ELAVL2/M329_0.6	(TTTTATTTT):	6	ZBED5(chr11_ZBED5_10876664_A>C, ref: TTTTATTTT, alt: GTTTATTTT)	ADAM20(chr14_ADAM20_70991648_A>G, ref: TTTTATTTT, alt: TCTTATTTT)	SLC25A25(chr9_SLC25A25_130853893_G>T, ref: TTTTATTGA, alt: TTTTATTTA)	ECT2(chr3_ECT2_172470092_G>T, ref: TTGTATTTT, alt: TTTTATTTT)	ATAD3C(chr1_ATAD3C_1385355_C>T, ref: TTTCATTTT, alt: TTTTATTTT)	TGFB3(chr14_TGFB3_76447705_C>A, ref: TTTGATTTT, alt: TTTTATTTT)
ELAVL2/M330_0.6	(TTTTATTTT):	7	DHRS3(chr1_DHRS3_12677547_G>A, ref: ATTTATCTT, alt: ATTTATTTT)	ZBED5(chr11_ZBED5_10876664_A>C, ref: TTTTATTTT, alt: GTTTATTTT)	ADAM20(chr14_ADAM20_70991648_A>G, ref: TTTTATTTT, alt: TCTTATTTT)	ADAMTS6(chr5_ADAMTS6_64769697_A>T, ref: TTTCATTTT, alt: TTTCATTAT)	ECT2(chr3_ECT2_172470092_G>T, ref: TTGTATTTT, alt: TTTTATTTT)	ATAD3C(chr1_ATAD3C_1385355_C>T, ref: TTTCATTTT, alt: TTTTATTTT; chr1_ATAD3C_1385357_T>G, ref: TTTCATTTT, alt: TTTCAGTTT)	TGFB3(chr14_TGFB3_76447705_C>A, ref: TTTGATTTT, alt: TTTTATTTT)
ENOX1/M140_0.6	(CAGACAG):	10	MNDA(chr1_MNDA_158801294_A>C, ref: AAGACAG, alt: CAGACAG)	ATP1A2(chr1_ATP1A2_160085582_G>A, ref: CAGACGG, alt: CAGACAG)	TNFSF13B(chr13_TNFSF13B_108922014_C>T, ref: AAGACAG, alt: AAGATAG)	ZNF285(chr19_ZNF285_44901381_C>T, ref: AAGACGG, alt: AAGACAG)	MYH7B(chr20_MYH7B_33545919_G>A, ref: AAGACGG, alt: AAGACAG)	KCNJ5(chr11_KCNJ5_128761340_G>C, ref: CAGAGAG, alt: CAGACAG)	CHRM2(chr7_CHRM2_136553518_C>G, ref: CACACAG, alt: CAGACAG)	SVIL(chr10_SVIL_29946996_C>G, ref: AAGAGAG, alt: AAGACAG)	ATXN1(chr6_ATXN1_16328581_T>G, ref: CAGACAG, alt: CCGACAG)	NHP2L1(chr22_NHP2L1_42078370_G>T, ref: AAGACAG, alt: AAGAAAG)
ESRP2/M141_0.6	(TGGGGAT):	2	ATP1A4(chr1_ATP1A4_160121821_G>T, ref: TGGGGAT, alt: TTGGGAT)	RGS3(chr9_RGS3_116298927_G>A, ref: TGGGGAT, alt: TGGAGAT)
Fusip1/M019_0.6	(AGAGAAA):	6	NXPE1(chr11_NXPE1_114401496_C>T, ref: AGAGAAA, alt: AGAAAAA)	FAM71B(chr5_FAM71B_156593184_C>T, ref: AGAGAAC, alt: AGAAAAC)	CCDC126(chr7_CCDC126_23637615_G>A, ref: AGAGAGA, alt: AGAGAAA; chr7_CCDC126_23637615_G>A, ref: AGAGAAA, alt: AGAAAAA)	BMP1(chr8_BMP1_22022675_G>A, ref: AGAGAAA, alt: AAAGAAA)	HNRNPH3(chr10_HNRNPH3_70091873_G>A, ref: GGAGAAC, alt: AGAGAAC)	GGT1(chr22_GGT1_25006235_G>A, ref: AGAGAAA, alt: AGAAAAA)
Fusip1/M086_0.6	(AGAGAGG):	21	LCE1B(chr1_LCE1B_152784502_G>C, ref: AGAGAGA, alt: AGAGACA)	SERINC2(chr1_SERINC2_31887303_A>T, ref: AGAGAGA, alt: TGAGAGA)	UBQLN3(chr11_UBQLN3_5531128_T>C, ref: AGAGAAG, alt: AGGGAAG)	KRT1(chr12_KRT1_53074187_C>T, ref: AGAGGAG, alt: AGAGAAG)	RSPRY1(chr16_RSPRY1_57220558_C>A, ref: CGAGAGG, alt: AGAGAGG)	FAM210A(chr18_FAM210A_13726330_C>A, ref: AGAGAAG, alt: ATAGAAG)	DEDD2(chr19_DEDD2_42721856_T>C, ref: AGAGAAG, alt: GGAGAAG)	CCNL1(chr3_CCNL1_156878152_C>G, ref: AGAGAAG, alt: ACAGAAG)	PHF7(chr3_PHF7_52446886_A>T, ref: AGAGAGA, alt: AGAGAGT)	BBS12(chr4_BBS12_123654020_G>A, ref: GGAGAGG, alt: AGAGAGG)	BTBD9(chr6_BTBD9_38563656_G>T, ref: CGAGAAG, alt: AGAGAAG)	CCDC126(chr7_CCDC126_23637615_G>A, ref: AGAGAGA, alt: AGAGAAA)	ODF3(chr11_ODF3_196791_G>C, ref: AGAGAGG, alt: ACAGAGG)	ENPEP(chr4_ENPEP_111397434_A>C, ref: AGAGAGA, alt: CGAGAGA)	KCNJ5(chr11_KCNJ5_128761336_C>G, ref: ACAGAGA, alt: AGAGAGA; chr11_KCNJ5_128761338_G>C, ref: AGAGAGA, alt: ACAGAGA; chr11_KCNJ5_128761340_G>C, ref: AGAGAGA, alt: AGACAGA; chr11_KCNJ5_128761340_G>C, ref: AGAGAGA, alt: ACAGAGA)	MROH2B(chr5_MROH2B_41071067_T>G, ref: AGAGAGG, alt: AGAGCGG)	PROX1(chr1_PROX1_214161769_T>G, ref: AGAGATA, alt: AGAGAGA; chr1_PROX1_214161769_T>G, ref: AGATAGA, alt: AGAGAGA; chr1_PROX1_214161769_T>G, ref: ATAGAGA, alt: AGAGAGA; chr1_PROX1_214161775_G>T, ref: AGAGAGA, alt: AGAGATA; chr1_PROX1_214161775_G>T, ref: AGAGAGA, alt: AGATAGA; chr1_PROX1_214161775_G>T, ref: AGAGAGA, alt: ATAGAGA)	MECOM(chr3_MECOM_169381315_T>C, ref: AGAGAGA, alt: AGGGAGA; chr3_MECOM_169381315_T>C, ref: AGAGAGA, alt: GGAGAGA; chr3_MECOM_169381319_C>T, ref: AGGGAGA, alt: AGAGAGA; chr3_MECOM_169381319_C>T, ref: GGAGAGA, alt: AGAGAGA)	SVIL(chr10_SVIL_29946996_C>G, ref: AGAGAGA, alt: AGACAGA)	ENO1(chr1_ENO1_8930699_C>T, ref: AGAGGGG, alt: AGAGAGG)	ERBB2IP(chr5_ERBB2IP_65222532_C>A, ref: CGAGAGA, alt: AGAGAGA)
Fusip1/M087_0.6	(AGAGAAA):	19	LCE1B(chr1_LCE1B_152784502_G>C, ref: AGAGAGA, alt: AGAGACA)	SERINC2(chr1_SERINC2_31887303_A>T, ref: AGAGAGA, alt: TGAGAGA)	NXPE1(chr11_NXPE1_114401496_C>T, ref: AGAGAAA, alt: AGAAAAA)	UBQLN3(chr11_UBQLN3_5531128_T>C, ref: AGAGAAG, alt: AGGGAAG)	KRT1(chr12_KRT1_53074187_C>T, ref: AGAGGAG, alt: AGAGAAG)	FAM210A(chr18_FAM210A_13726330_C>A, ref: AGAGAAG, alt: ATAGAAG)	DEDD2(chr19_DEDD2_42721856_T>C, ref: AGAGAAG, alt: GGAGAAG)	CCNL1(chr3_CCNL1_156878152_C>G, ref: AGAGAAG, alt: ACAGAAG)	PHF7(chr3_PHF7_52446886_A>T, ref: AGAGAGA, alt: AGAGAGT)	BTBD9(chr6_BTBD9_38563656_G>T, ref: CGAGAAG, alt: AGAGAAG)	CCDC126(chr7_CCDC126_23637615_G>A, ref: AGAGAGA, alt: AGAGAAA; chr7_CCDC126_23637615_G>A, ref: AGAGAAA, alt: AGAAAAA)	BMP1(chr8_BMP1_22022675_G>A, ref: AGAGAAA, alt: AAAGAAA)	ENPEP(chr4_ENPEP_111397434_A>C, ref: AGAGAGA, alt: CGAGAGA)	KCNJ5(chr11_KCNJ5_128761336_C>G, ref: ACAGAGA, alt: AGAGAGA; chr11_KCNJ5_128761338_G>C, ref: AGAGAGA, alt: ACAGAGA; chr11_KCNJ5_128761340_G>C, ref: AGAGAGA, alt: AGACAGA; chr11_KCNJ5_128761340_G>C, ref: AGAGAGA, alt: ACAGAGA)	PROX1(chr1_PROX1_214161769_T>G, ref: AGAGATA, alt: AGAGAGA; chr1_PROX1_214161769_T>G, ref: AGATAGA, alt: AGAGAGA; chr1_PROX1_214161769_T>G, ref: ATAGAGA, alt: AGAGAGA; chr1_PROX1_214161775_G>T, ref: AGAGAGA, alt: AGAGATA; chr1_PROX1_214161775_G>T, ref: AGAGAGA, alt: AGATAGA; chr1_PROX1_214161775_G>T, ref: AGAGAGA, alt: ATAGAGA)	MECOM(chr3_MECOM_169381315_T>C, ref: AGAGAGA, alt: AGGGAGA; chr3_MECOM_169381315_T>C, ref: AGAGAGA, alt: GGAGAGA; chr3_MECOM_169381319_C>T, ref: AGGGAGA, alt: AGAGAGA; chr3_MECOM_169381319_C>T, ref: GGAGAGA, alt: AGAGAGA)	SVIL(chr10_SVIL_29946996_C>G, ref: AGAGAGA, alt: AGACAGA)	GGT1(chr22_GGT1_25006235_G>A, ref: AGAGAAA, alt: AGAAAAA)	ERBB2IP(chr5_ERBB2IP_65222532_C>A, ref: CGAGAGA, alt: AGAGAGA)
Fusip1/M088_0.6	(AGAGAAA):	8	LCE1B(chr1_LCE1B_152784502_G>C, ref: AGAGAGA, alt: AGAGACA)	NXPE1(chr11_NXPE1_114401496_C>T, ref: AGAGAAA, alt: AGAAAAA)	ZBED2(chr3_ZBED2_111313744_G>A, ref: AGAGACA, alt: AGAGATA)	PHF7(chr3_PHF7_52446886_A>T, ref: AGAGACA, alt: AGAGTCA)	CCDC126(chr7_CCDC126_23637615_G>A, ref: AGAGAGA, alt: AGAGAAA; chr7_CCDC126_23637615_G>A, ref: AGAGAAA, alt: AGAAAAA)	BMP1(chr8_BMP1_22022675_G>A, ref: AGAGAAA, alt: AAAGAAA)	HNRNPCL1(chr1_HNRNPCL1_12908291_C>T, ref: AGAGACG, alt: AGAGACA)	GGT1(chr22_GGT1_25006235_G>A, ref: AGAGAAA, alt: AGAAAAA)
G3BP2/M021_0.6	(AGGATGA):	2	DPP10(chr2_DPP10_115219660_G>T, ref: AGGATGA, alt: AGGATTA)	CTNNA1(chr5_CTNNA1_138211077_C>A, ref: CGGATGA, alt: AGGATGA)
HNRNPA1/M022_0.6	(TTAGGGA):	3	CD276(chr15_CD276_73976629_C>T, ref: TCAGGGA, alt: TTAGGGA)	LRRTM1(chr2_LRRTM1_80531317_T>A, ref: AAAGGGA, alt: ATAGGGA)	FANK1(chr10_FANK1_127585141_C>G, ref: GTAGCGA, alt: GTAGGGA)
HNRNPA1/M271_0.6	(TAGGGA):	5	CD276(chr15_CD276_73976629_C>T, ref: CAGGGA, alt: TAGGGA)	LRRTM1(chr2_LRRTM1_80531317_T>A, ref: AAGGGA, alt: TAGGGA)	FANK1(chr10_FANK1_127585141_C>G, ref: TAGCGA, alt: TAGGGA)	OS9(chr12_OS9_58087827_G>C, ref: TAGGGT, alt: TAGGCT)	SAYSD1(chr6_SAYSD1_39080348_T>C, ref: TAGGGT, alt: TGGGGT)
HNRNPA1L2/M023_0.6	(TTAGGGA):	3	CD276(chr15_CD276_73976629_C>T, ref: TCAGGGA, alt: TTAGGGA)	FANK1(chr10_FANK1_127585141_C>G, ref: GTAGCGA, alt: GTAGGGA)	SAYSD1(chr6_SAYSD1_39080348_T>C, ref: TTAGGGT, alt: TTGGGGT)
HNRNPA2B1/M024_0.6	(TTAGGGA):	3	CD276(chr15_CD276_73976629_C>T, ref: TCAGGGA, alt: TTAGGGA)	LRRTM1(chr2_LRRTM1_80531317_T>A, ref: AAAGGGA, alt: ATAGGGA)	FANK1(chr10_FANK1_127585141_C>G, ref: GTAGCGA, alt: GTAGGGA)
HNRNPC/M025_0.6	(ATTTTTT):	9	DHRS3(chr1_DHRS3_12677547_G>A, ref: ATCTTTT, alt: ATTTTTT)	PTP4A2(chr1_PTP4A2_32385055_G>A, ref: ATTTCTT, alt: ATTTTTT)	DNAJC6(chr1_DNAJC6_65775330_A>T, ref: AATTTTT, alt: ATTTTTT; chr1_DNAJC6_65775330_A>T, ref: ATTTTTT, alt: TTTTTTT)	GPBP1(chr5_GPBP1_56471734_C>T, ref: ACTTTTT, alt: ATTTTTT)	PXT1(chr6_PXT1_36410334_G>A, ref: ATTTTTC, alt: ATTTTTT)	GLRA1(chr5_GLRA1_151304204_A>C, ref: ATTTTTT, alt: AGTTTTT)	DAG1(chr3_DAG1_49506274_T>A, ref: ATTTTTT, alt: AATTTTT; chr3_DAG1_49506274_T>A, ref: TTTTTTT, alt: ATTTTTT; chr3_DAG1_49506275_T>A, ref: ATTTTTT, alt: ATATTTT; chr3_DAG1_49506275_T>A, ref: TTTTTTT, alt: ATTTTTT)	ECT2(chr3_ECT2_172470092_G>T, ref: ATTTTTG, alt: ATTTTTT)	COLCA1(chr11_COLCA1_111167227_T>A, ref: ATTTTTT, alt: TTTTTTT)
HNRNPCL1/M158_0.6	(ATTTTTT):	9	DHRS3(chr1_DHRS3_12677547_G>A, ref: ATCTTTT, alt: ATTTTTT)	PTP4A2(chr1_PTP4A2_32385055_G>A, ref: ATTTCTT, alt: ATTTTTT)	DNAJC6(chr1_DNAJC6_65775330_A>T, ref: AATTTTT, alt: ATTTTTT; chr1_DNAJC6_65775330_A>T, ref: ATTTTTT, alt: TTTTTTT)	GPBP1(chr5_GPBP1_56471734_C>T, ref: ACTTTTT, alt: ATTTTTT)	PXT1(chr6_PXT1_36410334_G>A, ref: ATTTTTC, alt: ATTTTTT)	GLRA1(chr5_GLRA1_151304204_A>C, ref: ATTTTTT, alt: AGTTTTT)	DAG1(chr3_DAG1_49506274_T>A, ref: ATTTTTT, alt: AATTTTT; chr3_DAG1_49506274_T>A, ref: TTTTTTT, alt: ATTTTTT; chr3_DAG1_49506275_T>A, ref: ATTTTTT, alt: ATATTTT; chr3_DAG1_49506275_T>A, ref: TTTTTTT, alt: ATTTTTT)	ECT2(chr3_ECT2_172470092_G>T, ref: ATTTTTG, alt: ATTTTTT)	COLCA1(chr11_COLCA1_111167227_T>A, ref: ATTTTTT, alt: TTTTTTT)
HNRNPH2/M151_0.6	(GGGAGGG):	13	CRTC2(chr1_CRTC2_153931004_C>G, ref: GGGAGGG, alt: GCGAGGG)	SH3BP5L(chr1_SH3BP5L_249120086_C>G, ref: GGGAGGG, alt: GGGAGCG)	DFFB(chr1_DFFB_3773842_G>T, ref: GGGAGGG, alt: GGGAGGT)	LDB1(chr10_LDB1_103874581_T>C, ref: GGGAGGG, alt: GGGGGGG)	MSANTD4(chr11_MSANTD4_105892714_C>T, ref: GGGAGGG, alt: GGAAGGG)	DEPDC7(chr11_DEPDC7_33038083_G>A, ref: GGGAGGG, alt: GGGAAGG)	CBX1(chr17_CBX1_46178421_G>T, ref: GGGCGGG, alt: GGGAGGG)	KCTD1(chr18_KCTD1_24129727_G>C, ref: CGGAGGG, alt: GGGAGGG)	RBM46(chr4_RBM46_155702745_G>A, ref: GGGAGGG, alt: GGGAGAG)	CCZ1B(chr7_CCZ1B_6865853_G>C, ref: GGGAGGC, alt: GGGAGGG)	ZBTB5(chr9_ZBTB5_37465354_T>C, ref: GGGAGGG, alt: GGGGGGG)	SLC1A2(chr11_SLC1A2_35441577_C>T, ref: GGGAGGG, alt: GGGAAGG)	MECOM(chr3_MECOM_169381315_T>C, ref: GGGAGAG, alt: GGGAGGG; chr3_MECOM_169381319_C>T, ref: GGGAGGG, alt: GGGAGAG)
HNRNPL/M027_0.6	(ACACACA):	14	S100A7L2(chr1_S100A7L2_153412451_T>G, ref: ACACACA, alt: ACACACC; chr1_S100A7L2_153412451_T>G, ref: ACACACA, alt: ACACCCA)	S100A7(chr1_S100A7_153433125_T>G, ref: ACACACA, alt: ACACACC; chr1_S100A7_153433125_T>G, ref: ACACACA, alt: ACACCCA)	RD3(chr1_RD3_211665435_A>G, ref: ATACACA, alt: ACACACA)	ZNF365(chr10_ZNF365_64280237_T>A, ref: ACACTCA, alt: ACACACA)	PTPRZ1(chr7_PTPRZ1_121513384_A>T, ref: ACACACA, alt: TCACACA; chr7_PTPRZ1_121513382_T>A, ref: TCACACA, alt: ACACACA)	KCNJ5(chr11_KCNJ5_128761336_C>G, ref: ACACACA, alt: ACACAGA; chr11_KCNJ5_128761338_G>C, ref: ACACAGA, alt: ACACACA)	COLGALT2(chr1_COLGALT2_184006894_T>A, ref: ACACACA, alt: ACACACT; chr1_COLGALT2_184006894_T>A, ref: ACACACA, alt: ACACTCA; chr1_COLGALT2_184006894_T>A, ref: ACACACA, alt: ACTCACA; chr1_COLGALT2_184006898_T>A, ref: ACACACA, alt: ACACACT; chr1_COLGALT2_184006898_T>A, ref: ACACACA, alt: ACACTCA; chr1_COLGALT2_184006898_T>A, ref: ACACACA, alt: ACTCACA; chr1_COLGALT2_184006898_T>A, ref: ACACACA, alt: …	OR2L13(chr1_OR2L13_248262047_C>T, ref: ACACACA, alt: ACATACA)	CHRM2(chr7_CHRM2_136553506_C>G, ref: ACACACA, alt: ACACAGA; chr7_CHRM2_136553506_C>G, ref: ACACACA, alt: ACAGACA; chr7_CHRM2_136553506_C>G, ref: ACACACA, alt: AGACACA; chr7_CHRM2_136553518_C>G, ref: ACACACA, alt: ACACAGA; chr7_CHRM2_136553518_C>G, ref: ACACACA, alt: ACAGACA)	ARAP1(chr11_ARAP1_72433243_T>A, ref: ACACACA, alt: ACACACT)	IKZF4(chr12_IKZF4_56415078_T>A, ref: TCACACA, alt: ACACACA)	RBKS(chr2_RBKS_28093372_T>A, ref: ACACACA, alt: TCACACA)	ERBB3(chr12_ERBB3_56473890_T>A, ref: TCACACA, alt: ACACACA)	SRC(chr20_SRC_36011069_C>T, ref: ACACACA, alt: ACATACA)
HNRNPL/M089_0.6	(ACACAAA):	8	RPS27(chr1_RPS27_153963269_G>C, ref: ACACGAG, alt: ACACGAC)	CCDC141(chr2_CCDC141_179914713_G>C, ref: ACACAAC, alt: ACACAAG)	LRRTM1(chr2_LRRTM1_80531317_T>A, ref: ACACAAA, alt: ACACATA)	ARL14(chr3_ARL14_160394962_T>C, ref: ACATAAA, alt: ACACAAA)	ATP6V0A4(chr7_ATP6V0A4_138470908_C>T, ref: ACACAGC, alt: ACACAAC)	SEMA3A(chr7_SEMA3A_83824170_T>G, ref: ACACAAC, alt: CCACAAC)	CGB5(chr19_CGB5_49547446_G>C, ref: ACACGAG, alt: ACACCAG)	OR2L13(chr1_OR2L13_248262047_C>T, ref: ACACAAA, alt: ATACAAA)
hnRNPLL/M169_0.6	(ACACACA):	14	S100A7L2(chr1_S100A7L2_153412451_T>G, ref: ACACACA, alt: ACACACC; chr1_S100A7L2_153412451_T>G, ref: ACACACA, alt: ACACCCA)	S100A7(chr1_S100A7_153433125_T>G, ref: ACACACA, alt: ACACACC; chr1_S100A7_153433125_T>G, ref: ACACACA, alt: ACACCCA)	RD3(chr1_RD3_211665435_A>G, ref: ATACACA, alt: ACACACA)	ZNF365(chr10_ZNF365_64280237_T>A, ref: ACACTCA, alt: ACACACA)	PTPRZ1(chr7_PTPRZ1_121513384_A>T, ref: ACACACA, alt: TCACACA; chr7_PTPRZ1_121513382_T>A, ref: TCACACA, alt: ACACACA)	KCNJ5(chr11_KCNJ5_128761336_C>G, ref: ACACACA, alt: ACACAGA; chr11_KCNJ5_128761338_G>C, ref: ACACAGA, alt: ACACACA)	COLGALT2(chr1_COLGALT2_184006894_T>A, ref: ACACACA, alt: ACACACT; chr1_COLGALT2_184006894_T>A, ref: ACACACA, alt: ACACTCA; chr1_COLGALT2_184006894_T>A, ref: ACACACA, alt: ACTCACA; chr1_COLGALT2_184006898_T>A, ref: ACACACA, alt: ACACACT; chr1_COLGALT2_184006898_T>A, ref: ACACACA, alt: ACACTCA; chr1_COLGALT2_184006898_T>A, ref: ACACACA, alt: ACTCACA; chr1_COLGALT2_184006898_T>A, ref: ACACACA, alt: …	OR2L13(chr1_OR2L13_248262047_C>T, ref: ACACACA, alt: ACATACA)	CHRM2(chr7_CHRM2_136553506_C>G, ref: ACACACA, alt: ACACAGA; chr7_CHRM2_136553506_C>G, ref: ACACACA, alt: ACAGACA; chr7_CHRM2_136553506_C>G, ref: ACACACA, alt: AGACACA; chr7_CHRM2_136553518_C>G, ref: ACACACA, alt: ACACAGA; chr7_CHRM2_136553518_C>G, ref: ACACACA, alt: ACAGACA)	ARAP1(chr11_ARAP1_72433243_T>A, ref: ACACACA, alt: ACACACT)	IKZF4(chr12_IKZF4_56415078_T>A, ref: TCACACA, alt: ACACACA)	RBKS(chr2_RBKS_28093372_T>A, ref: ACACACA, alt: TCACACA)	ERBB3(chr12_ERBB3_56473890_T>A, ref: TCACACA, alt: ACACACA)	SRC(chr20_SRC_36011069_C>T, ref: ACACACA, alt: ACATACA)
MATR3/M036_0.6	(AATCTTG):	4	ARRDC2(chr19_ARRDC2_18119053_T>A, ref: CATCTTG, alt: CAACTTG)	YIPF3(chr6_YIPF3_43484601_C>T, ref: CATCTTG, alt: CATCTTA)	GALNT2(chr1_GALNT2_230193575_G>A, ref: CGTCTTG, alt: CATCTTG)	ARPP21(chr3_ARPP21_35723217_T>G, ref: AATCTTG, alt: AATCGTG)
MSI1/M040_0.6	(TAGTTAG):	3	HIVEP2(chr6_HIVEP2_143096165_T>C, ref: TAGTTGA, alt: TAGTTGG)	PPME1(chr11_PPME1_73882374_C>A, ref: TCGTTAG, alt: TAGTTAG)	LASP1(chr17_LASP1_37026357_C>G, ref: TAGTTGC, alt: TAGTTGG)
MSI1/M167_0.6	(TAGTTAG):	3	HIVEP2(chr6_HIVEP2_143096165_T>C, ref: TAGTTGA, alt: TAGTTGG)	PPME1(chr11_PPME1_73882374_C>A, ref: TCGTTAG, alt: TAGTTAG)	LASP1(chr17_LASP1_37026357_C>G, ref: TAGTTGC, alt: TAGTTGG)
NCL/M245_0.6	(CCGAAAGCCCGAAGTAGG):	0
NONO/M307_0.6	(AGGGA):	30	SPAG17(chr1_SPAG17_118727840_C>T, ref: GGGGA, alt: AGGGA)	2-Mar(chr1_2-Mar_220921697_C>G, ref: AGGCA, alt: AGGGA)	SCP2(chr1_SCP2_53392990_G>T, ref: AGGGA, alt: ATGGA)	TACSTD2(chr1_TACSTD2_59043039_A>T, ref: TGGGA, alt: AGGGA)	UBQLN3(chr11_UBQLN3_5531128_T>C, ref: AGAGA, alt: AGGGA)	AJUBA(chr14_AJUBA_23446196_G>C, ref: AGGCA, alt: AGGGA)	SLC43A2(chr17_SLC43A2_1508179_T>G, ref: AGGGA, alt: AGGGC)	GJC1(chr17_GJC1_42884835_C>A, ref: AGGGA, alt: AGTGA)	CBX1(chr17_CBX1_46178421_G>T, ref: AGGGC, alt: AGGGA)	TSPAN16(chr19_TSPAN16_11406839_C>G, ref: AGGCA, alt: AGGGA)	THEG5(chr19_THEG5_32083448_G>C, ref: AGGGA, alt: AGGCA)	NAT8(chr2_NAT8_73868809_C>A, ref: AGGGA, alt: AGTGA)	CNGA3(chr2_CNGA3_98962847_A>C, ref: AGGGA, alt: CGGGA)	AHCY(chr20_AHCY_32899546_C>G, ref: AGGGA, alt: AGGCA)	TAB1(chr22_TAB1_39795797_G>A, ref: AGGGG, alt: AGGGA)	NEUROD6(chr7_NEUROD6_31380462_C>A, ref: AGGGA, alt: ATGGA)	SVEP1(chr9_SVEP1_113342037_C>T, ref: AGGGG, alt: AGGGA)	FANK1(chr10_FANK1_127585141_C>G, ref: AGCGA, alt: AGGGA)	SLC1A2(chr11_SLC1A2_35441577_C>T, ref: AGGGA, alt: AAGGA)	C2orf48(chr2_C2orf48_10281578_G>T, ref: AGGGA, alt: ATGGA)	PPME1(chr11_PPME1_73882416_T>A, ref: TGGGA, alt: AGGGA)	RAPGEF4(chr2_RAPGEF4_173686597_G>T, ref: AGGGA, alt: AGGTA)	TBX20(chr7_TBX20_35293602_C>A, ref: AGGGA, alt: ATGGA)	RARG(chr12_RARG_53626016_T>C, ref: AGGGA, alt: AGGGG)	MOB3B(chr9_MOB3B_27529591_C>T, ref: AGGGA, alt: AGAGA)	ZNF23(chr16_ZNF23_71487984_C>G, ref: AGGGA, alt: AGGCA)	MECOM(chr3_MECOM_169381315_T>C, ref: AGAGA, alt: AGGGA; chr3_MECOM_169381319_C>T, ref: AGGGA, alt: AGAGA)	ENO1(chr1_ENO1_8930699_C>T, ref: GGGGA, alt: AGGGA)	PLAG1(chr8_PLAG1_57123702_T>C, ref: AGGGA, alt: GGGGA)	RHOH(chr4_RHOH_40195413_G>T, ref: AGGGA, alt: AGGTA)
PABPC1/M146_0.6	(AGAAAAA):	19	ANAPC16(chr10_ANAPC16_73980117_C>A, ref: AGAAAAC, alt: AGAAAAA)	MAT1A(chr10_MAT1A_82049251_T>C, ref: AGAAAAA, alt: AGAAGAA; chr10_MAT1A_82049251_T>C, ref: AAAAAAA, alt: AAGAAAA; chr10_MAT1A_82049251_T>C, ref: AAAAAAA, alt: AGAAAAA; chr10_MAT1A_82049251_T>C, ref: AAAAAAA, alt: GAAAAAA)	NXPE1(chr11_NXPE1_114401496_C>T, ref: AGAGAAA, alt: AGAAAAA)	NOVA1(chr14_NOVA1_27066736_G>T, ref: CAAAAAA, alt: AAAAAAA)	HMG20A(chr15_HMG20A_77713008_T>A, ref: AAAATAA, alt: AAAAAAA)	CLOCK(chr4_CLOCK_56411701_A>T, ref: AAAAAAT, alt: AAAAAAA)	MAST4(chr5_MAST4_66254786_A>T, ref: AAAAAAA, alt: TAAAAAA)	MEOX2(chr7_MEOX2_15726128_A>T, ref: TAAAAAA, alt: AAAAAAA)	CCDC126(chr7_CCDC126_23637615_G>A, ref: AGAGAAA, alt: AGAAAAA)	DPYSL2(chr8_DPYSL2_26435676_A>C, ref: AAAAAAA, alt: AACAAAA)	PRSS54(chr16_PRSS54_58328002_C>T, ref: AGAAGAA, alt: AGAAAAA; chr16_PRSS54_58328002_C>T, ref: AAGAAAA, alt: AAAAAAA)	CELF4(chr18_CELF4_35145937_T>C, ref: AAAAAAA, alt: AAAAAAG; chr18_CELF4_35145937_T>C, ref: AAAAAAA, alt: AAAAAGA; chr18_CELF4_35145937_T>C, ref: AAAAAAA, alt: AAAAGAA; chr18_CELF4_35145937_T>C, ref: AAAAAAA, alt: AAAGAAA; chr18_CELF4_35145937_T>C, ref: AAAAAAA, alt: AAGAAAA; chr18_CELF4_35145937_T>C, ref: AAAAAAA, alt: AGAAAAA; chr18_CELF4_35145937_T>C, ref: AAAAAAA, alt: GAAAAAA; chr18_CELF4_351…	RARG(chr12_RARG_53626016_T>C, ref: AGAAAAA, alt: GGAAAAA)	GGT1(chr22_GGT1_25006235_G>A, ref: AGAGAAA, alt: AGAAAAA)	TSHZ2(chr20_TSHZ2_51589515_C>A, ref: CAAAAAA, alt: AAAAAAA)	C1QL3(chr10_C1QL3_16563565_T>A, ref: AGAAAAA, alt: TGAAAAA)	EN1(chr2_EN1_119605316_T>G, ref: AAAAAAA, alt: AAAAAAC; chr2_EN1_119605316_T>G, ref: AAAAAAA, alt: AAAAACA; chr2_EN1_119605316_T>G, ref: AAAAAAA, alt: AAAACAA; chr2_EN1_119605316_T>G, ref: AAAAAAA, alt: AAACAAA; chr2_EN1_119605316_T>G, ref: AAAAAAA, alt: AACAAAA; chr2_EN1_119605316_T>G, ref: AAAAAAA, alt: ACAAAAA; chr2_EN1_119605316_T>G, ref: AAAAAAA, alt: CAAAAAA; chr2_EN1_119605317_T>G, ref: AA…	SKIDA1(chr10_SKIDA1_21807779_C>T, ref: AAAAAAG, alt: AAAAAAA)	LOC101929372(chr22_LOC101929372_18071951_C>T, ref: AAAAAAG, alt: AAAAAAA; chr22_LOC101929372_18071951_C>T, ref: AAAAAGA, alt: AAAAAAA; chr22_LOC101929372_18071951_C>T, ref: AAAAGAA, alt: AAAAAAA; chr22_LOC101929372_18071951_C>T, ref: AAAGAAA, alt: AAAAAAA; chr22_LOC101929372_18071951_C>T, ref: AAGAAAA, alt: AAAAAAA; chr22_LOC101929372_18071951_C>T, ref: AGAAAAA, alt: AAAAAAA; chr22_LOC101929372_1…
PABPC1/M275_0.6	(AAAAA):	28	ANAPC16(chr10_ANAPC16_73980117_C>A, ref: AAAAC, alt: AAAAA; chr10_ANAPC16_73980117_C>A, ref: AAACA, alt: AAAAA)	MAT1A(chr10_MAT1A_82049251_T>C, ref: AAAAA, alt: AAGAA; chr10_MAT1A_82049251_T>C, ref: AAAAA, alt: AGAAA; chr10_MAT1A_82049251_T>C, ref: AAAAA, alt: GAAAA)	NXPE1(chr11_NXPE1_114401496_C>T, ref: AGAAA, alt: AAAAA)	NOVA1(chr14_NOVA1_27066736_G>T, ref: CAAAA, alt: AAAAA)	SIX4(chr14_SIX4_61190795_T>C, ref: AAAAA, alt: AAGAA)	STRA6(chr15_STRA6_74501195_A>T, ref: AATAA, alt: AAAAA; chr15_STRA6_74501195_A>T, ref: ATAAA, alt: AAAAA)	HMG20A(chr15_HMG20A_77713008_T>A, ref: AAAAT, alt: AAAAA; chr15_HMG20A_77713008_T>A, ref: AAATA, alt: AAAAA; chr15_HMG20A_77713008_T>A, ref: AATAA, alt: AAAAA)	RFX1(chr19_RFX1_14116953_C>T, ref: GAAAA, alt: AAAAA)	CSNK2A1(chr20_CSNK2A1_508618_C>T, ref: AAGAA, alt: AAAAA; chr20_CSNK2A1_508618_C>T, ref: AGAAA, alt: AAAAA)	SNRK(chr3_SNRK_43341279_T>A, ref: AATAA, alt: AAAAA)	USP53(chr4_USP53_120135268_G>A, ref: AAAGA, alt: AAAAA)	CLOCK(chr4_CLOCK_56411701_A>T, ref: AAAAT, alt: AAAAA)	FAM173B(chr5_FAM173B_10250009_T>A, ref: AAAAA, alt: TAAAA)	MAST4(chr5_MAST4_66254786_A>T, ref: AAAAA, alt: TAAAA)	MEOX2(chr7_MEOX2_15726128_A>T, ref: TAAAA, alt: AAAAA)	CCDC126(chr7_CCDC126_23637615_G>A, ref: AGAAA, alt: AAAAA)	DPYSL2(chr8_DPYSL2_26435676_A>C, ref: AAAAA, alt: AACAA; chr8_DPYSL2_26435676_A>C, ref: AAAAA, alt: ACAAA; chr8_DPYSL2_26435676_A>C, ref: AAAAA, alt: CAAAA)	KDM5D(chrY_KDM5D_21906819_T>A, ref: AAAAA, alt: TAAAA)	ZNF540(chr19_ZNF540_38089347_C>A, ref: AAAAC, alt: AAAAA)	PRSS54(chr16_PRSS54_58328002_C>T, ref: AAGAA, alt: AAAAA; chr16_PRSS54_58328002_C>T, ref: AGAAA, alt: AAAAA; chr16_PRSS54_58328002_C>T, ref: GAAAA, alt: AAAAA; chr16_PRSS54_58328068_G>T, ref: CAAAA, alt: AAAAA)	CELF4(chr18_CELF4_35145937_T>C, ref: AAAAA, alt: AAAAG; chr18_CELF4_35145937_T>C, ref: AAAAA, alt: AAAGA; chr18_CELF4_35145937_T>C, ref: AAAAA, alt: AAGAA; chr18_CELF4_35145937_T>C, ref: AAAAA, alt: AGAAA; chr18_CELF4_35145937_T>C, ref: AAAAA, alt: GAAAA; chr18_CELF4_35145918_C>T, ref: AAAAG, alt: AAAAA; chr18_CELF4_35145918_C>T, ref: AAAGA, alt: AAAAA; chr18_CELF4_35145918_C>T, ref: AAGAA, alt: …	DAG1(chr3_DAG1_49506274_T>A, ref: AAAAT, alt: AAAAA)	GGT1(chr22_GGT1_25006235_G>A, ref: AGAAA, alt: AAAAA)	TSHZ2(chr20_TSHZ2_51589515_C>A, ref: CAAAA, alt: AAAAA)	EN1(chr2_EN1_119605316_T>G, ref: AAAAA, alt: AAAAC; chr2_EN1_119605316_T>G, ref: AAAAA, alt: AAACA; chr2_EN1_119605316_T>G, ref: AAAAA, alt: AACAA; chr2_EN1_119605316_T>G, ref: AAAAA, alt: ACAAA; chr2_EN1_119605316_T>G, ref: AAAAA, alt: CAAAA; chr2_EN1_119605317_T>G, ref: AAAAA, alt: AAAAC; chr2_EN1_119605317_T>G, ref: AAAAA, alt: AAACA; chr2_EN1_119605317_T>G, ref: AAAAA, alt: AACAA; chr2_EN1_11…	SKIDA1(chr10_SKIDA1_21807779_C>T, ref: AAAAG, alt: AAAAA)	C10orf107(chr10_C10orf107_63440929_A>T, ref: AAAAA, alt: AAATA)	LOC101929372(chr22_LOC101929372_18071951_C>T, ref: AAAAG, alt: AAAAA; chr22_LOC101929372_18071951_C>T, ref: AAAGA, alt: AAAAA; chr22_LOC101929372_18071951_C>T, ref: AAGAA, alt: AAAAA; chr22_LOC101929372_18071951_C>T, ref: AGAAA, alt: AAAAA; chr22_LOC101929372_18071951_C>T, ref: GAAAA, alt: AAAAA)
PABPC1/M349_0.6	(ACTAATA):	4	DUS4L(chr7_DUS4L_107205095_A>C, ref: ACTAACA, alt: ACTACCA)	LRRN3(chr7_LRRN3_110762732_G>A, ref: ACAAATG, alt: ACAAATA)	CHN2(chr7_CHN2_29519513_G>C, ref: AGAAATA, alt: ACAAATA)	STYK1(chr12_STYK1_10789729_T>C, ref: ACAAATA, alt: ACAAATG)
PABPC3/M144_0.6	(GAAAACC):	6	ANAPC16(chr10_ANAPC16_73980117_C>A, ref: GAAAACA, alt: GAAAAAA)	HYAL2(chr3_HYAL2_50359101_C>T, ref: GAAAGCC, alt: GAAAACC)	FAM71B(chr5_FAM71B_156593184_C>T, ref: GAGAACC, alt: GAAAACC)	MAGEC3(chrX_MAGEC3_140984229_C>A, ref: GCAAACC, alt: GAAAACC)	GGT1(chr22_GGT1_25006235_G>A, ref: AGAAACC, alt: AAAAACC)	C10orf107(chr10_C10orf107_63440929_A>T, ref: AAAAACC, alt: AAATACC)
PABPC4/M042_0.6	(AAAAAAA):	13	MAT1A(chr10_MAT1A_82049251_T>C, ref: AAAAAAA, alt: AAGAAAA; chr10_MAT1A_82049251_T>C, ref: AAAAAAA, alt: AGAAAAA; chr10_MAT1A_82049251_T>C, ref: AAAAAAA, alt: GAAAAAA)	NOVA1(chr14_NOVA1_27066736_G>T, ref: CAAAAAA, alt: AAAAAAA)	HMG20A(chr15_HMG20A_77713008_T>A, ref: AAAATAA, alt: AAAAAAA)	CLOCK(chr4_CLOCK_56411701_A>T, ref: AAAAAAT, alt: AAAAAAA)	MAST4(chr5_MAST4_66254786_A>T, ref: AAAAAAA, alt: TAAAAAA)	MEOX2(chr7_MEOX2_15726128_A>T, ref: TAAAAAA, alt: AAAAAAA)	DPYSL2(chr8_DPYSL2_26435676_A>C, ref: AAAAAAA, alt: AACAAAA)	PRSS54(chr16_PRSS54_58328002_C>T, ref: AAGAAAA, alt: AAAAAAA)	CELF4(chr18_CELF4_35145937_T>C, ref: AAAAAAA, alt: AAAAAAG; chr18_CELF4_35145937_T>C, ref: AAAAAAA, alt: AAAAAGA; chr18_CELF4_35145937_T>C, ref: AAAAAAA, alt: AAAAGAA; chr18_CELF4_35145937_T>C, ref: AAAAAAA, alt: AAAGAAA; chr18_CELF4_35145937_T>C, ref: AAAAAAA, alt: AAGAAAA; chr18_CELF4_35145937_T>C, ref: AAAAAAA, alt: AGAAAAA; chr18_CELF4_35145937_T>C, ref: AAAAAAA, alt: GAAAAAA; chr18_CELF4_351…	TSHZ2(chr20_TSHZ2_51589515_C>A, ref: CAAAAAA, alt: AAAAAAA)	EN1(chr2_EN1_119605316_T>G, ref: AAAAAAA, alt: AAAAAAC; chr2_EN1_119605316_T>G, ref: AAAAAAA, alt: AAAAACA; chr2_EN1_119605316_T>G, ref: AAAAAAA, alt: AAAACAA; chr2_EN1_119605316_T>G, ref: AAAAAAA, alt: AAACAAA; chr2_EN1_119605316_T>G, ref: AAAAAAA, alt: AACAAAA; chr2_EN1_119605316_T>G, ref: AAAAAAA, alt: ACAAAAA; chr2_EN1_119605316_T>G, ref: AAAAAAA, alt: CAAAAAA; chr2_EN1_119605317_T>G, ref: AA…	SKIDA1(chr10_SKIDA1_21807779_C>T, ref: AAAAAAG, alt: AAAAAAA)	LOC101929372(chr22_LOC101929372_18071951_C>T, ref: AAAAAAG, alt: AAAAAAA; chr22_LOC101929372_18071951_C>T, ref: AAAAAGA, alt: AAAAAAA; chr22_LOC101929372_18071951_C>T, ref: AAAAGAA, alt: AAAAAAA; chr22_LOC101929372_18071951_C>T, ref: AAAGAAA, alt: AAAAAAA; chr22_LOC101929372_18071951_C>T, ref: AAGAAAA, alt: AAAAAAA; chr22_LOC101929372_18071951_C>T, ref: AGAAAAA, alt: AAAAAAA; chr22_LOC101929372_1…
PABPC5/M162_0.6	(AGAAAAT):	6	SMIM12(chr1_SMIM12_35322248_T>C, ref: AGAAATT, alt: AGAAGTT)	KIAA0754(chr1_KIAA0754_39875472_G>A, ref: AGGAATT, alt: AGAAATT)	C17orf77(chr17_C17orf77_72586735_A>G, ref: AGAAATT, alt: AGGAATT)	SULF1(chr8_SULF1_70414190_G>T, ref: AGAAAAT, alt: ATAAAAT)	SKIDA1(chr10_SKIDA1_21807779_C>T, ref: GGAAAAT, alt: AGAAAAT)	TP53I3(chr2_TP53I3_24307835_T>G, ref: AGAAAAT, alt: AGCAAAT)
PABPN1/M148_0.6	(AGAAGAC):	8	MAT1A(chr10_MAT1A_82049251_T>C, ref: AGAAAAA, alt: AGAAGAA)	GALNT13(chr2_GALNT13_154757466_C>A, ref: AGAAGCA, alt: AGAAGAA)	DOCK10(chr2_DOCK10_225907156_C>T, ref: AGAAGGT, alt: AGAAGAT)	LEF1(chr4_LEF1_109087892_G>T, ref: AGAAGCA, alt: AGAAGAA)	GRHL3(chr1_GRHL3_24649532_G>A, ref: AGGAGAT, alt: AGAAGAT)	PRSS54(chr16_PRSS54_58328002_C>T, ref: AGAAGAA, alt: AGAAAAA)	PTPN7(chr1_PTPN7_202128683_G>A, ref: AGAAGAC, alt: AGAAGAT)	SLC2A14(chr12_SLC2A14_8024729_C>T, ref: AGAAGGG, alt: AGAAGAG)
PPRC1/M044_0.6	(GCGCGCG):	28	RPS6KA1(chr1_RPS6KA1_26856314_G>T, ref: GGGCGCG, alt: GTGCGCG)	ARHGAP12(chr10_ARHGAP12_32217782_C>G, ref: CCGCGCC, alt: CCGCCCC)	SLC8A3(chr14_SLC8A3_70655660_C>A, ref: CCGCGCG, alt: CCGCTCG)	UNKL(chr16_UNKL_1429615_A>G, ref: GCGCGTG, alt: GCGCGCG)	GEMIN4(chr17_GEMIN4_655488_C>G, ref: GCGCGGC, alt: GCGCGCC)	CDC42EP4(chr17_CDC42EP4_71308091_G>A, ref: CCGCGCG, alt: CCGTGCG)	KIR2DL3(chr19_KIR2DL3_55249982_C>T, ref: GGGCGCG, alt: GGGTGCG)	KIZ(chr20_KIZ_21106655_G>C, ref: CGGCGCG, alt: CCGCGCG)	GGTLC1(chr20_GGTLC1_23969306_C>T, ref: GGGCGCG, alt: GGGCACG)	WISP2(chr20_WISP2_43343906_G>A, ref: GCGCGCG, alt: GCACGCG; chr20_WISP2_43343906_G>A, ref: GCGCGCG, alt: ACGCGCG)	ADARB1(chr21_ADARB1_46494583_G>T, ref: CCGCGCG, alt: CCGCTCG)	ZNF280B(chr22_ZNF280B_22863183_G>A, ref: GCGCGCG, alt: GCGCGTG)	EHHADH(chr3_EHHADH_184971872_G>A, ref: GGGCGCG, alt: GGGCGTG; chr3_EHHADH_184971872_G>A, ref: GCGCGCC, alt: GCGTGCC)	SFMBT1(chr3_SFMBT1_53079847_G>A, ref: GCGCGCG, alt: GCGCGTG)	PERP(chr6_PERP_138428528_A>C, ref: GCGCGCT, alt: GCGCGCG; chr6_PERP_138428528_A>C, ref: GCGCTCC, alt: GCGCGCC)	NCAPG2(chr7_NCAPG2_158497514_C>G, ref: CGGCGCC, alt: CCGCGCC)	COL1A2(chr7_COL1A2_94024268_C>T, ref: CCGCGCC, alt: CCGTGCC)	ARC(chr8_ARC_143695831_C>G, ref: GGGCGCG, alt: CGGCGCG)	SPATA6L(chr9_SPATA6L_4666519_G>A, ref: GCGCGCG, alt: GCGCGTG)	EIF1AX(chrX_EIF1AX_20159853_C>T, ref: CCGCGCG, alt: CCACGCG)	R3HCC1L(chr10_R3HCC1L_99894392_G>A, ref: GCGCGCC, alt: GCACGCC)	UBE2J2(chr1_UBE2J2_1203230_G>A, ref: CCGCGCC, alt: CCGTGCC)	TPTE(chr21_TPTE_10990771_C>T, ref: CCGCGCC, alt: CCACGCC)	TTI2(chr8_TTI2_33370612_G>C, ref: GGGCGCG, alt: GGGCGGG)	LDLRAD4(chr18_LDLRAD4_13218983_G>A, ref: GGGCGCG, alt: GGGCGCA; chr18_LDLRAD4_13218983_G>A, ref: GCGCGCC, alt: GCGCACC)	LDHAL6A(chr11_LDHAL6A_18477753_C>T, ref: GGGCGCG, alt: GGGTGCG)	KDM4C(chr9_KDM4C_6757827_G>T, ref: GCGCGCC, alt: GCGCTCC)	CUTA(chr6_CUTA_33385541_C>T, ref: CCGCGCC, alt: ACGCGCC)
PTBP1/M227_0.6	(CTTTTCT):	8	AP4B1(chr1_AP4B1_114447448_C>G, ref: CTTTTGT, alt: CTTTTCT)	PAPPA2(chr1_PAPPA2_176432348_C>T, ref: CTTTTCT, alt: CTTTTTT)	TSPAN4(chr11_TSPAN4_842845_G>T, ref: CGTTTCT, alt: CTTTTCT)	GRB7(chr17_GRB7_37894245_C>T, ref: CTTCTCT, alt: CTTTTCT)	CSTF1(chr20_CSTF1_54970597_C>T, ref: CTTTTCT, alt: TTTTTCT)	ABCA1(chr9_ABCA1_107690311_C>A, ref: CTTTGCT, alt: CTTTTCT)	CDKL1(chr14_CDKL1_50862940_G>A, ref: CTTTTCT, alt: CTTTTTT)	CALU(chr7_CALU_128387980_A>T, ref: CTTATCT, alt: CTTTTCT)
PTBP1/M228_0.6	(ACTTTCT):	2	ACTBL2(chr5_ACTBL2_56778594_A>C, ref: ACTTTCT, alt: ACTTTCG)	KIF3A(chr5_KIF3A_132073184_G>T, ref: CCTTTCT, alt: ACTTTCT)
RALY/M150_0.6	(TTTTTTG):	3	TCF7L2(chr10_TCF7L2_114710425_G>T, ref: TTTTTTG, alt: TTTTTTT; chr10_TCF7L2_114710425_G>T, ref: TTTTTGG, alt: TTTTTTG)	GLRA1(chr5_GLRA1_151304204_A>C, ref: TTTTTTG, alt: GTTTTTG)	COL13A1(chr10_COL13A1_71561999_C>T, ref: TTTTTCG, alt: TTTTTTG)
RBM24/M175_0.6	(AGTGTGA):	8	SERINC2(chr1_SERINC2_31887303_A>T, ref: TGTGTGA, alt: TGTGTGT; chr1_SERINC2_31887303_A>T, ref: TGTGAGA, alt: TGTGTGA)	KNTC1(chr12_KNTC1_123011843_A>G, ref: TGTGTGA, alt: TGTGTGG)	PLEKHG6(chr12_PLEKHG6_6422172_G>T, ref: TGGGTGA, alt: TGTGTGA)	KLF12(chr13_KLF12_74707986_A>T, ref: AGTGTGT, alt: AGAGTGT; chr13_KLF12_74707986_A>T, ref: TGTGTGT, alt: AGTGTGT)	APBA2(chr15_APBA2_29346075_G>A, ref: TGTGTGA, alt: TGTATGA)	DEFB123(chr20_DEFB123_30028418_C>T, ref: AGTGCGA, alt: AGTGTGA)	ZNF202(chr11_ZNF202_123601633_T>A, ref: AGTGTGA, alt: AGTGTGT)	VGLL4(chr3_VGLL4_11762012_G>A, ref: TGTGCGA, alt: TGTGTGA)
RBM28/M047_0.6	(GAGTAGA):	3	GRM4(chr6_GRM4_34101625_C>A, ref: GAGGAGA, alt: GAGTAGA)	SPAM1(chr7_SPAM1_123565370_G>A, ref: GTGTAGG, alt: GTGTAGA)	STYK1(chr12_STYK1_10826840_T>C, ref: GTATAGA, alt: GTGTAGA)
RBM3/M048_0.6	(GATACGA):	1	NDST1(chr5_NDST1_149877424_T>C, ref: GATATGA, alt: GATACGA)
RBM4/M050_0.6	(GCGCGGG):	2	LILRB3(chr19_LILRB3_54746622_C>G, ref: GCGCGGG, alt: GCGCCGG)	LDHAL6A(chr11_LDHAL6A_18477753_C>T, ref: GCGCGGG, alt: GTGCGGG)
RBM4/M109_0.6	(GCGCGGG):	8	UNKL(chr16_UNKL_1429615_A>G, ref: GCGCGTG, alt: GCGCGCG)	LILRB3(chr19_LILRB3_54746622_C>G, ref: GCGCGGG, alt: GCGCCGG)	WISP2(chr20_WISP2_43343906_G>A, ref: GCGCGCG, alt: GCACGCG; chr20_WISP2_43343906_G>A, ref: GCGCGCG, alt: ACGCGCG)	ZNF280B(chr22_ZNF280B_22863183_G>A, ref: GCGCGCG, alt: GCGCGTG)	SFMBT1(chr3_SFMBT1_53079847_G>A, ref: GCGCGCG, alt: GCGCGTG)	PERP(chr6_PERP_138428528_A>C, ref: GCGCGCT, alt: GCGCGCG)	SPATA6L(chr9_SPATA6L_4666519_G>A, ref: GCGCGCG, alt: GCGCGTG)	LDHAL6A(chr11_LDHAL6A_18477753_C>T, ref: GCGCGGG, alt: GTGCGGG)
RBM41/M051_0.6	(ATACATT):	4	RBM47(chr4_RBM47_40468642_G>A, ref: ATACTCT, alt: ATACTTT)	MCTP1(chr5_MCTP1_94417354_G>C, ref: TTACTTT, alt: TTAGTTT)	KIF3A(chr5_KIF3A_132073184_G>T, ref: ATCCTTT, alt: ATACTTT)	VHLL(chr1_VHLL_156269302_C>G, ref: TTAGATT, alt: TTACATT)
RBM42/M142_0.6	(AACTAAG):	0
RBM46/M052_0.6	(AATCAAT):	5	SLC17A2(chr6_SLC17A2_25930950_G>A, ref: AACCAAG, alt: AATCAAG)	OS9(chr12_OS9_58087939_C>T, ref: AACGAAA, alt: AATGAAA)	STYK1(chr12_STYK1_10789729_T>C, ref: AATAAAA, alt: AATGAAA)	CHRFAM7A(chr15_CHRFAM7A_30675581_A>C, ref: AATGAAA, alt: AAGGAAA)	ERBB2(chr17_ERBB2_37849572_A>G, ref: AATGAAT, alt: AGTGAAT)
RBM6/M161_0.6	(AATCCAG):	8	CPNE6(chr14_CPNE6_24540730_A>C, ref: CATCCAG, alt: CCTCCAG)	SORD(chr15_SORD_45315390_T>C, ref: CATCCAG, alt: CACCCAG)	THAP10(chr15_THAP10_71184728_G>T, ref: AATCCCG, alt: AATCCAG)	UGT1A10(chr2_UGT1A10_234545140_C>A, ref: AATCCCA, alt: AATCCAA)	NRXN1(chr2_NRXN1_51256124_A>C, ref: AATCCAA, alt: AAGCCAA)	MCC(chr5_MCC_112630546_C>T, ref: AATCCGA, alt: AATCCAA)	GGT1(chr22_GGT1_25005956_A>T, ref: CATCCAG, alt: CTTCCAG)	ATXN1(chr6_ATXN1_16328581_T>G, ref: CATCCAG, alt: CATCCCG)
RBM8A/M054_0.6	(GCGCGCG):	6	UNKL(chr16_UNKL_1429615_A>G, ref: GCGCGTG, alt: GCGCGCG)	WISP2(chr20_WISP2_43343906_G>A, ref: GCGCGCG, alt: GCACGCG; chr20_WISP2_43343906_G>A, ref: GCGCGCG, alt: ACGCGCG)	ZNF280B(chr22_ZNF280B_22863183_G>A, ref: GCGCGCG, alt: GCGCGTG)	SFMBT1(chr3_SFMBT1_53079847_G>A, ref: GCGCGCG, alt: GCGCGTG)	PERP(chr6_PERP_138428528_A>C, ref: GCGCGCT, alt: GCGCGCG)	SPATA6L(chr9_SPATA6L_4666519_G>A, ref: GCGCGCG, alt: GCGCGTG)
RBMS1/M143_0.6	(TATATAC):	0
RBMS3/M055_0.6	(ATATATA):	3	CUX1(chr7_CUX1_101459303_G>A, ref: ATATGTC, alt: ATATATC)	ADGRG1(chr16_ADGRG1_57662441_A>G, ref: ATATATC, alt: ATATGTC)	DDIT3(chr12_DDIT3_57911354_C>T, ref: ATATGTA, alt: ATATATA)
RBMS3/M164_0.6	(TATATAG):	0
RBMX/M344_0.6	(CCAG):	197	UBIAD1(chr1_UBIAD1_11333531_C>A, ref: CCCG, alt: CCAG)	NBPF7(chr1_NBPF7_120387387_C>T, ref: CCGT, alt: CCAT)	PGLYRP3(chr1_PGLYRP3_153283175_C>T, ref: CCGT, alt: CCAT)	S100A7L2(chr1_S100A7L2_153412451_T>G, ref: ACAT, alt: CCAT)	S100A7(chr1_S100A7_153433125_T>G, ref: ACAT, alt: CCAT)	THBS3(chr1_THBS3_155177764_T>G, ref: CAAT, alt: CCAT)	MTX1(chr1_MTX1_155178497_A>C, ref: CCAG, alt: CCCG)	HAPLN2(chr1_HAPLN2_156589090_C>A, ref: CCAT, alt: CAAT)	MNDA(chr1_MNDA_158801294_A>C, ref: CAAG, alt: CCAG)	TMCO1(chr1_TMCO1_165738157_C>G, ref: CGAG, alt: CCAG)	TNN(chr1_TNN_175046541_C>A, ref: CCCT, alt: CCAT)	LAMC1(chr1_LAMC1_182992610_G>A, ref: CCGG, alt: CCAG)	AKR7A3(chr1_AKR7A3_19615268_C>G, ref: CGAG, alt: CCAG)	UBE2T(chr1_UBE2T_202304938_T>C, ref: CCAG, alt: CCGG)	CHI3L1(chr1_CHI3L1_203155799_C>T, ref: CCGT, alt: CCAT)	SH2D5(chr1_SH2D5_21058940_G>T, ref: CCCG, alt: CCAG)	ATF3(chr1_ATF3_212782117_C>G, ref: CCAG, alt: GCAG)	ZNF692(chr1_ZNF692_249152916_C>T, ref: CCAG, alt: CCAA)	PAQR7(chr1_PAQR7_26197652_C>A, ref: CCAG, alt: CCAT)	ZBTB8A(chr1_ZBTB8A_33004890_C>A, ref: CCCG, alt: CCAG)	C1orf141(chr1_C1orf141_67600645_G>T, ref: CCCG, alt: CCAG)	FAM208B(chr10_FAM208B_5762537_G>A, ref: CCGT, alt: CCAT)	UNC5B(chr10_UNC5B_72972728_C>T, ref: CCAG, alt: TCAG)	C10orf99(chr10_C10orf99_85933583_G>A, ref: CCAG, alt: CCAA)	DYNC2H1(chr11_DYNC2H1_102980287_C>A, ref: CCCT, alt: CCAT)	HTR3B(chr11_HTR3B_113775582_C>A, ref: CCCT, alt: CCAT)	PKNOX2(chr11_PKNOX2_125221187_A>G, ref: CCAT, alt: CCGT)	ST3GAL4(chr11_ST3GAL4_126273350_C>A, ref: CCCG, alt: CCAG)	TNNI2(chr11_TNNI2_1860255_A>C, ref: CCAG, alt: CCCG)	PAMR1(chr11_PAMR1_35535007_A>T, ref: CCTG, alt: CCAG)	PTPMT1(chr11_PTPMT1_47587076_T>C, ref: CTAG, alt: CCAG)	FERMT3(chr11_FERMT3_63974281_G>A, ref: CCAG, alt: CCAA)	SMPD1(chr11_SMPD1_6411759_T>A, ref: CCTG, alt: CCAG)	POLA2(chr11_POLA2_65029526_C>A, ref: CCAT, alt: ACAT)	CHRDL2(chr11_CHRDL2_74441974_G>T, ref: CCCG, alt: CCAG)	ACTR6(chr12_ACTR6_100593948_C>A, ref: CCCG, alt: CCAG)	DIABLO(chr12_DIABLO_122709859_G>T, ref: CCCG, alt: CCAG)	SLC6A12(chr12_SLC6A12_323311_G>T, ref: CCCG, alt: CCAG)	KRT77(chr12_KRT77_53097224_C>T, ref: CCAG, alt: CCAA)	AGAP2(chr12_AGAP2_58135895_G>A, ref: CCAG, alt: TCAG)	LRRC10(chr12_LRRC10_70004628_G>T, ref: CCAG, alt: CAAG)	CLEC4D(chr12_CLEC4D_8666296_G>A, ref: CCGT, alt: CCAT)	UCHL3(chr13_UCHL3_76123712_C>A, ref: CCCG, alt: CCAG)	GPC6(chr13_GPC6_93879687_G>C, ref: CGAG, alt: CCAG)	MBNL2(chr13_MBNL2_97874723_C>G, ref: CCAC, alt: CCAG)	BAG5(chr14_BAG5_104028425_T>C, ref: CCAA, alt: CCAG)	CPNE6(chr14_CPNE6_24540730_A>C, ref: CCAT, alt: CCCT)
RBMY1A1/M246_0.6	(CTCAA):	9	PCBP2(chr12_PCBP2_53848553_T>G, ref: CTCAA, alt: CGCAA)	HOXC4(chr12_HOXC4_54446951_T>C, ref: CTCAA, alt: CCCAA)	SLC7A7(chr14_SLC7A7_23285100_C>T, ref: CTCAG, alt: CTCAA)	CCDC33(chr15_CCDC33_74528751_T>A, ref: CTCAT, alt: CTCAA)	ABCA8(chr17_ABCA8_66951405_C>T, ref: CTCAG, alt: CTCAA)	PXT1(chr6_PXT1_36410334_G>A, ref: CTCAA, alt: TTCAA)	XPNPEP2(chrX_XPNPEP2_128873095_G>A, ref: CTCGA, alt: CTCAA)	RCAN1(chr21_RCAN1_35899135_G>A, ref: CTCAA, alt: CTTAA)	MTRNR2L8(chr11_MTRNR2L8_10530636_C>A, ref: CGCAA, alt: CTCAA)
RBMY1A1/M247_0.6	(CTCAA):	9	PCBP2(chr12_PCBP2_53848553_T>G, ref: CTCAA, alt: CGCAA)	HOXC4(chr12_HOXC4_54446951_T>C, ref: CTCAA, alt: CCCAA)	SLC7A7(chr14_SLC7A7_23285100_C>T, ref: CTCAG, alt: CTCAA)	CCDC33(chr15_CCDC33_74528751_T>A, ref: CTCAT, alt: CTCAA)	ABCA8(chr17_ABCA8_66951405_C>T, ref: CTCAG, alt: CTCAA)	PXT1(chr6_PXT1_36410334_G>A, ref: CTCAA, alt: TTCAA)	XPNPEP2(chrX_XPNPEP2_128873095_G>A, ref: CTCGA, alt: CTCAA)	RCAN1(chr21_RCAN1_35899135_G>A, ref: CTCAA, alt: CTTAA)	MTRNR2L8(chr11_MTRNR2L8_10530636_C>A, ref: CGCAA, alt: CTCAA)
SART3/M062_0.6	(AGAAAAA):	19	ANAPC16(chr10_ANAPC16_73980117_C>A, ref: AGAAAAC, alt: AGAAAAA)	MAT1A(chr10_MAT1A_82049251_T>C, ref: AGAAAAA, alt: AGAAGAA; chr10_MAT1A_82049251_T>C, ref: AAAAAAA, alt: AAGAAAA; chr10_MAT1A_82049251_T>C, ref: AAAAAAA, alt: AGAAAAA; chr10_MAT1A_82049251_T>C, ref: AAAAAAA, alt: GAAAAAA)	NXPE1(chr11_NXPE1_114401496_C>T, ref: AGAGAAA, alt: AGAAAAA)	NOVA1(chr14_NOVA1_27066736_G>T, ref: CAAAAAA, alt: AAAAAAA)	HMG20A(chr15_HMG20A_77713008_T>A, ref: AAAATAA, alt: AAAAAAA)	CLOCK(chr4_CLOCK_56411701_A>T, ref: AAAAAAT, alt: AAAAAAA)	MAST4(chr5_MAST4_66254786_A>T, ref: AAAAAAA, alt: TAAAAAA)	MEOX2(chr7_MEOX2_15726128_A>T, ref: TAAAAAA, alt: AAAAAAA)	CCDC126(chr7_CCDC126_23637615_G>A, ref: AGAGAAA, alt: AGAAAAA)	DPYSL2(chr8_DPYSL2_26435676_A>C, ref: AAAAAAA, alt: AACAAAA)	PRSS54(chr16_PRSS54_58328002_C>T, ref: AGAAGAA, alt: AGAAAAA; chr16_PRSS54_58328002_C>T, ref: AAGAAAA, alt: AAAAAAA)	CELF4(chr18_CELF4_35145937_T>C, ref: AAAAAAA, alt: AAAAAAG; chr18_CELF4_35145937_T>C, ref: AAAAAAA, alt: AAAAAGA; chr18_CELF4_35145937_T>C, ref: AAAAAAA, alt: AAAAGAA; chr18_CELF4_35145937_T>C, ref: AAAAAAA, alt: AAAGAAA; chr18_CELF4_35145937_T>C, ref: AAAAAAA, alt: AAGAAAA; chr18_CELF4_35145937_T>C, ref: AAAAAAA, alt: AGAAAAA; chr18_CELF4_35145937_T>C, ref: AAAAAAA, alt: GAAAAAA; chr18_CELF4_351…	RARG(chr12_RARG_53626016_T>C, ref: AGAAAAA, alt: GGAAAAA)	GGT1(chr22_GGT1_25006235_G>A, ref: AGAGAAA, alt: AGAAAAA)	TSHZ2(chr20_TSHZ2_51589515_C>A, ref: CAAAAAA, alt: AAAAAAA)	C1QL3(chr10_C1QL3_16563565_T>A, ref: AGAAAAA, alt: TGAAAAA)	EN1(chr2_EN1_119605316_T>G, ref: AAAAAAA, alt: AAAAAAC; chr2_EN1_119605316_T>G, ref: AAAAAAA, alt: AAAAACA; chr2_EN1_119605316_T>G, ref: AAAAAAA, alt: AAAACAA; chr2_EN1_119605316_T>G, ref: AAAAAAA, alt: AAACAAA; chr2_EN1_119605316_T>G, ref: AAAAAAA, alt: AACAAAA; chr2_EN1_119605316_T>G, ref: AAAAAAA, alt: ACAAAAA; chr2_EN1_119605316_T>G, ref: AAAAAAA, alt: CAAAAAA; chr2_EN1_119605317_T>G, ref: AA…	SKIDA1(chr10_SKIDA1_21807779_C>T, ref: AAAAAAG, alt: AAAAAAA)	LOC101929372(chr22_LOC101929372_18071951_C>T, ref: AAAAAAG, alt: AAAAAAA; chr22_LOC101929372_18071951_C>T, ref: AAAAAGA, alt: AAAAAAA; chr22_LOC101929372_18071951_C>T, ref: AAAAGAA, alt: AAAAAAA; chr22_LOC101929372_18071951_C>T, ref: AAAGAAA, alt: AAAAAAA; chr22_LOC101929372_18071951_C>T, ref: AAGAAAA, alt: AAAAAAA; chr22_LOC101929372_18071951_C>T, ref: AGAAAAA, alt: AAAAAAA; chr22_LOC101929372_1…
SFPQ/M168_0.6	(GTAGTGT):	6	USH2A(chr1_USH2A_216595738_G>A, ref: GTGGCGT, alt: GTGGTGT)	ZNF181(chr19_ZNF181_35225801_A>G, ref: ATGGTGT, alt: GTGGTGT)	NCK2(chr2_NCK2_106468252_C>A, ref: GTCGTTT, alt: GTAGTTT)	RAD18(chr3_RAD18_9005126_C>T, ref: GTGGTGT, alt: GTGATGT)	JADE2(chr5_JADE2_133861912_C>A, ref: GTCGTGT, alt: GTAGTGT)	PRSS33(chr16_PRSS33_2836666_G>C, ref: CTGGTGT, alt: GTGGTGT)
SNRNP70/M068_0.6	(GATCAAG):	6	MS4A14(chr11_MS4A14_60163562_G>A, ref: GGTCAAG, alt: GATCAAG)	PLVAP(chr19_PLVAP_17488103_C>T, ref: GATCGAG, alt: GATCAAG)	SLC17A2(chr6_SLC17A2_25930950_G>A, ref: AACCAAG, alt: AATCAAG)	LOC100506388(chr17_LOC100506388_181103_C>G, ref: GATCAAG, alt: GATGAAG)	PISD(chr22_PISD_32021836_C>T, ref: GATCGAG, alt: GATCAAG)	ZNF812(chr19_ZNF812_9810711_G>T, ref: GTTCAAG, alt: GTTCAAA)
SNRPA/M069_0.6	(TTGCACA):	4	BHLHE41(chr12_BHLHE41_26277809_G>A, ref: ACGCACA, alt: ATGCACA)	SV2B(chr15_SV2B_91769306_T>C, ref: TTGCACA, alt: TCGCACA)	NOTCH2(chr1_NOTCH2_120612265_A>G, ref: TTGCACA, alt: CTGCACA)	PCSK7(chr11_PCSK7_117101120_T>C, ref: TTGCACA, alt: TTGCACG)
SNRPA/M317_0.6	(ATTGCACT):	0
SNRPA/M318_0.6	(ATTGCAC):	0
SNRPA/M319_0.6	(ATTGCAC):	0
SNRPA/M345_0.6	(GATTCCTGCTA):	0
SNRPA/M346_0.6	(GGGTATGCTG):	0
SNRPA/M347_0.6	(GAGCAGTAGGG):	0
SNRPA/M348_0.6	(AGGAGAT):	2	PSPH(chr7_PSPH_56099708_T>C, ref: AGGAAAT, alt: AGGAGAT)	GRHL3(chr1_GRHL3_24649532_G>A, ref: AGGAGAT, alt: AGAAGAT)
SRSF1/M102_0.6	(GGAGGAC):	4	UBL3(chr13_UBL3_30424601_C>G, ref: GGAGGAC, alt: CGAGGAC)	PRKCE(chr2_PRKCE_45879051_C>G, ref: CGAGGAA, alt: GGAGGAA)	AHCY(chr20_AHCY_32899546_C>G, ref: GGAGGAA, alt: GCAGGAA)	MAGEA4(chrX_MAGEA4_151091951_G>A, ref: GGAGGAC, alt: GGAGAAC)
SRSF1/M103_0.6	(GGAGGAA):	11	ARHGAP22(chr10_ARHGAP22_49813143_G>T, ref: GGCGGAG, alt: GGAGGAG)	ANO5(chr11_ANO5_22214877_A>G, ref: GGAGAAG, alt: GGAGGAG; chr11_ANO5_22214877_A>G, ref: GAAGGAG, alt: GGAGGAG)	UBL3(chr13_UBL3_30424601_C>G, ref: GGAGGAC, alt: CGAGGAC)	LYPD5(chr19_LYPD5_44306562_T>A, ref: GGAGGAG, alt: GGTGGAG)	PRKCE(chr2_PRKCE_45879051_C>G, ref: CGAGGAA, alt: GGAGGAA)	SIRPA(chr20_SIRPA_1874996_C>A, ref: GGAGGCG, alt: GGAGGAG)	AHCY(chr20_AHCY_32899546_C>G, ref: GGAGGAA, alt: GCAGGAA)	GRM4(chr6_GRM4_34101625_C>A, ref: GGAGGAG, alt: GGAGTAG)	MAGEA4(chrX_MAGEA4_151091951_G>A, ref: GGAGGAC, alt: GGAGAAC)	CCDC28B(chr1_CCDC28B_32666251_A>C, ref: GGAGGAG, alt: GGAGGCG)	NOTCH2NL(chr1_NOTCH2NL_145209347_A>C, ref: GGAGGAG, alt: GGCGGAG)
SRSF1/M104_0.6	(GGAGGAG):	26	SH3BP5L(chr1_SH3BP5L_249120086_C>G, ref: GGAGGGG, alt: GGAGCGG)	ARHGAP22(chr10_ARHGAP22_49813143_G>T, ref: GGCGGAG, alt: GGAGGAG)	NDST2(chr10_NDST2_75571558_T>C, ref: GGAGGGG, alt: GGGGGGG)	ANO5(chr11_ANO5_22214877_A>G, ref: GGAGAAG, alt: GGAGGAG; chr11_ANO5_22214877_A>G, ref: GAAGGAG, alt: GGAGGAG)	USP44(chr12_USP44_95941796_C>T, ref: GGAGGGG, alt: AGAGGGG)	UBL3(chr13_UBL3_30424601_C>G, ref: GGAGGAC, alt: CGAGGAC)	BAG5(chr14_BAG5_104028425_T>C, ref: AGAGGGA, alt: GGAGGGA)	CBX1(chr17_CBX1_46178421_G>T, ref: GGCGGGG, alt: GGAGGGG)	PHB(chr17_PHB_47492187_C>G, ref: GGAGGGG, alt: GCAGGGG)	ZNF575(chr19_ZNF575_44037483_G>T, ref: GGAGGGG, alt: GGAGTGG)	LYPD5(chr19_LYPD5_44306562_T>A, ref: GGAGGAG, alt: GGTGGAG)	PRKCE(chr2_PRKCE_45879051_C>G, ref: CGAGGAA, alt: GGAGGAA)	SIRPA(chr20_SIRPA_1874996_C>A, ref: GGAGGCG, alt: GGAGGAG)	AHCY(chr20_AHCY_32899546_C>G, ref: GGAGGAA, alt: GCAGGAA)	FEZF2(chr3_FEZF2_62359040_C>T, ref: GGAGGGG, alt: AGAGGGG)	GRM4(chr6_GRM4_34101625_C>A, ref: GGAGGAG, alt: GGAGTAG)	ZBTB5(chr9_ZBTB5_37465354_T>C, ref: GGAGGGG, alt: GGGGGGG)	MAGEA4(chrX_MAGEA4_151091951_G>A, ref: GGAGGAC, alt: GGAGAAC)	ZNF235(chr19_ZNF235_44807564_C>A, ref: GGAGGGG, alt: GGAGTGG)	SLC1A2(chr11_SLC1A2_35441577_C>T, ref: GGAGGGA, alt: GGAAGGA)	CCDC28B(chr1_CCDC28B_32666251_A>C, ref: GGAGGAG, alt: GGAGGCG)	NOTCH2NL(chr1_NOTCH2NL_145209347_A>C, ref: GGAGGAG, alt: GGCGGAG)	RHEB(chr7_RHEB_151216793_C>T, ref: GGGGGGG, alt: GGAGGGG)	RARG(chr12_RARG_53626016_T>C, ref: GGAGGGA, alt: GGAGGGG)	MECOM(chr3_MECOM_169381315_T>C, ref: GGAGAGA, alt: GGAGGGA; chr3_MECOM_169381319_C>T, ref: GGAGGGA, alt: GGAGAGA)	PLAG1(chr8_PLAG1_57123702_T>C, ref: GGAGGGA, alt: GGGGGGA)
SRSF1/M105_0.6	(GGAGGAA):	32	SH3BP5L(chr1_SH3BP5L_249120086_C>G, ref: GGAGGGG, alt: GGAGCGG)	DFFB(chr1_DFFB_3773842_G>T, ref: GGAGGGC, alt: GGAGGTC)	ST6GALNAC3(chr1_ST6GALNAC3_76540537_G>A, ref: GGAGGGC, alt: GGAGAGC)	LDB1(chr10_LDB1_103874581_T>C, ref: GGAGGGC, alt: GGGGGGC)	ARHGAP22(chr10_ARHGAP22_49813143_G>T, ref: GGCGGAG, alt: GGAGGAG)	NDST2(chr10_NDST2_75571558_T>C, ref: GGAGGGG, alt: GGGGGGG)	MSANTD4(chr11_MSANTD4_105892714_C>T, ref: GGAGGGC, alt: GAAGGGC)	ANO5(chr11_ANO5_22214877_A>G, ref: GGAGAAG, alt: GGAGGAG; chr11_ANO5_22214877_A>G, ref: GAAGGAG, alt: GGAGGAG)	USP44(chr12_USP44_95941796_C>T, ref: GGAGGGG, alt: AGAGGGG)	UBL3(chr13_UBL3_30424601_C>G, ref: GGAGGAC, alt: CGAGGAC)	BAG5(chr14_BAG5_104028425_T>C, ref: AGAGGGA, alt: GGAGGGA)	NHLRC4(chr16_NHLRC4_617664_C>T, ref: GGAGGGC, alt: GGAGGGT)	CBX1(chr17_CBX1_46178421_G>T, ref: GGCGGGG, alt: GGAGGGG)	PHB(chr17_PHB_47492187_C>G, ref: GGAGGGG, alt: GCAGGGG)	ZNF575(chr19_ZNF575_44037483_G>T, ref: GGAGGGG, alt: GGAGTGG)	LYPD5(chr19_LYPD5_44306562_T>A, ref: GGAGGAG, alt: GGTGGAG)	PRKCE(chr2_PRKCE_45879051_C>G, ref: CGAGGAA, alt: GGAGGAA)	SIRPA(chr20_SIRPA_1874996_C>A, ref: GGAGGCG, alt: GGAGGAG)	AHCY(chr20_AHCY_32899546_C>G, ref: GGAGGAA, alt: GCAGGAA)	FEZF2(chr3_FEZF2_62359040_C>T, ref: GGAGGGG, alt: AGAGGGG)	RBM46(chr4_RBM46_155702745_G>A, ref: GGAGGGC, alt: GGAGAGC)	GRM4(chr6_GRM4_34101625_C>A, ref: GGAGGAG, alt: GGAGTAG)	ZBTB5(chr9_ZBTB5_37465354_T>C, ref: GGAGGGG, alt: GGGGGGG)	MAGEA4(chrX_MAGEA4_151091951_G>A, ref: GGAGGAC, alt: GGAGAAC)	ZNF235(chr19_ZNF235_44807564_C>A, ref: GGAGGGG, alt: GGAGTGG)	SLC1A2(chr11_SLC1A2_35441577_C>T, ref: GGAGGGA, alt: GGAAGGA)	CCDC28B(chr1_CCDC28B_32666251_A>C, ref: GGAGGAG, alt: GGAGGCG)	NOTCH2NL(chr1_NOTCH2NL_145209347_A>C, ref: GGAGGAG, alt: GGCGGAG)	RHEB(chr7_RHEB_151216793_C>T, ref: GGGGGGG, alt: GGAGGGG)	RARG(chr12_RARG_53626016_T>C, ref: GGAGGGA, alt: GGAGGGG)	MECOM(chr3_MECOM_169381315_T>C, ref: GGAGAGA, alt: GGAGGGA; chr3_MECOM_169381319_C>T, ref: GGAGGGA, alt: GGAGAGA)	PLAG1(chr8_PLAG1_57123702_T>C, ref: GGAGGGA, alt: GGGGGGA)
SRSF1/M106_0.6	(CAGGACAA):	4	ZNF692(chr1_ZNF692_249152916_C>T, ref: CAGGACAC, alt: CAAGACAC)	C14orf177(chr14_C14orf177_99178101_C>A, ref: CAGGACCA, alt: CAGGACAA)	FDPS(chr1_FDPS_155278564_C>T, ref: CAGGACAC, alt: TAGGACAC)	PRSS3(chr9_PRSS3_33794749_C>A, ref: CAGGACAA, alt: AAGGACAA; chr9_PRSS3_33794753_A>G, ref: CAGGACAA, alt: CAGGGCAA)
SRSF1/M154_0.6	(GGAGGAG):	7	ARHGAP22(chr10_ARHGAP22_49813143_G>T, ref: GGCGGAG, alt: GGAGGAG)	ANO5(chr11_ANO5_22214877_A>G, ref: GGAGAAG, alt: GGAGGAG; chr11_ANO5_22214877_A>G, ref: GAAGGAG, alt: GGAGGAG)	LYPD5(chr19_LYPD5_44306562_T>A, ref: GGAGGAG, alt: GGTGGAG)	SIRPA(chr20_SIRPA_1874996_C>A, ref: GGAGGCG, alt: GGAGGAG)	GRM4(chr6_GRM4_34101625_C>A, ref: GGAGGAG, alt: GGAGTAG)	CCDC28B(chr1_CCDC28B_32666251_A>C, ref: GGAGGAG, alt: GGAGGCG)	NOTCH2NL(chr1_NOTCH2NL_145209347_A>C, ref: GGAGGAG, alt: GGCGGAG)
SRSF1/M272_0.6	(AGAAGAAC):	3	DDAH1(chr1_DDAH1_85961870_T>C, ref: AGAAAGAC, alt: AGAAGGAC)	UBQLN3(chr11_UBQLN3_5531128_T>C, ref: AGAAGGAC, alt: GGAAGGAC)	FAM180A(chr7_FAM180A_135433402_G>A, ref: GGAAGAAC, alt: GGAAGAAT)
SRSF1/M273_0.6	(ACGCGCA):	6	LSR(chr19_LSR_35739765_T>G, ref: ACGCTCA, alt: ACGCGCA)	LPIN1(chr2_LPIN1_11886782_C>A, ref: ACGCGCG, alt: AAGCGCG)	WISP2(chr20_WISP2_43343906_G>A, ref: GCGCGCG, alt: ACGCGCG)	TRIL(chr7_TRIL_28997931_C>T, ref: ACGCGCA, alt: ACGCACA)	COLQ(chr3_COLQ_15563255_T>C, ref: ACACGCA, alt: ACGCGCA)	R3HCC1L(chr10_R3HCC1L_99894392_G>A, ref: ACGCGCG, alt: ACGCACG)
SRSF1/M351_0.6	(AGGACAGAGC):	0
SRSF2/M070_0.6	(AGGAGAGG):	15	ANO5(chr11_ANO5_22214877_A>G, ref: AGGAGAAG, alt: AGGAGGAG)	CTDSP2(chr12_CTDSP2_58240358_G>C, ref: ACGAGAGG, alt: AGGAGAGG)	SACS(chr13_SACS_23949497_C>T, ref: GGGAGAGG, alt: AGGAGAGG)	UBL3(chr13_UBL3_30424601_C>G, ref: AGGAGAAG, alt: AGGAGAAC)	ZNF575(chr19_ZNF575_44037483_G>T, ref: AGGAGGGG, alt: AGGAGTGG)	SIRPA(chr20_SIRPA_1874996_C>A, ref: AGGCGAGG, alt: AGGAGAGG)	BBS12(chr4_BBS12_123654020_G>A, ref: AGGAGAGG, alt: AAGAGAGG)	GRM4(chr6_GRM4_34101625_C>A, ref: AGGAGAGG, alt: AGTAGAGG)	GRHL3(chr1_GRHL3_24649532_G>A, ref: AGGAGATG, alt: AGAAGATG)	ZNF235(chr19_ZNF235_44807564_C>A, ref: AGGAGGGG, alt: AGGAGTGG)	ODF3(chr11_ODF3_196791_G>C, ref: AGGAGAGA, alt: AGGACAGA)	CCDC28B(chr1_CCDC28B_32666251_A>C, ref: AGGAGAGG, alt: AGGCGAGG)	CGB8(chr19_CGB8_49552176_T>C, ref: AGGAGAGG, alt: GGGAGAGG)	IL34(chr16_IL34_70680480_C>A, ref: CGGAGAAA, alt: AGGAGAAA)	ZNF174(chr16_ZNF174_3451984_A>T, ref: AGGAGAGA, alt: AGGAGAGT)
SRSF2/M274_0.6	(GTTCGAGTA):	0
SRSF2/M332_0.6	(TGTTCCAGAT):	0
SRSF2/M352_0.6	(AGGAGAGTA):	2	LHX2(chr9_LHX2_126774237_G>A, ref: GGCAGAGTT, alt: AGCAGAGTT)	AKT3(chr1_AKT3_244006547_C>T, ref: AGCAGAGAA, alt: AACAGAGAA)
SRSF9/M065_0.6	(GGAAGGA):	18	MOV10(chr1_MOV10_113231029_G>T, ref: GGGTGGA, alt: TGGTGGA)	ID3(chr1_ID3_23886130_G>C, ref: CGGAGGA, alt: GGGAGGA)	MAP7D1(chr1_MAP7D1_36621695_A>C, ref: GGGTGGA, alt: GGGTGGC)	IL2RA(chr10_IL2RA_6104260_C>T, ref: GGATGGA, alt: GGATGAA)	UBQLN3(chr11_UBQLN3_5531128_T>C, ref: AGAAGGA, alt: GGAAGGA)	LYPD5(chr19_LYPD5_44306562_T>A, ref: GGGAGGA, alt: GGGTGGA)	PRKCE(chr2_PRKCE_45879051_C>G, ref: GCGAGGA, alt: GGGAGGA)	AHCY(chr20_AHCY_32899546_C>G, ref: GGGAGGA, alt: GGCAGGA)	IFT52(chr20_IFT52_42219334_G>T, ref: GGGTGGA, alt: TGGTGGA)	BDH1(chr3_BDH1_197273350_C>A, ref: GGGAGGA, alt: TGGAGGA)	HDAC9(chr7_HDAC9_18126832_C>T, ref: GGGCGGA, alt: GGGTGGA)	SLC1A2(chr11_SLC1A2_35441577_C>T, ref: GGAGGGA, alt: GGAAGGA)	CCDC28B(chr1_CCDC28B_32666251_A>C, ref: GGGAGGA, alt: GGGAGGC)	CEMIP(chr15_CEMIP_81165906_A>C, ref: GGAAGGA, alt: GGAAGGC)	POTEC(chr18_POTEC_14543299_T>C, ref: GGGTGGA, alt: GGGTGGG)	TBX20(chr7_TBX20_35293602_C>A, ref: GGGAGGA, alt: TGGAGGA)	CDH18(chr5_CDH18_19839130_C>A, ref: GGAAGGA, alt: TGAAGGA)	RAF1(chr3_RAF1_12705670_C>A, ref: GGGAGGA, alt: TGGAGGA)
SRSF9/M072_0.6	(AGGAGCA):	3	TBX5(chr12_TBX5_114843477_C>A, ref: AGGAGCA, alt: ATGAGCA)	XPO1(chr2_XPO1_61765352_G>A, ref: AGGAGCA, alt: AGGAGTA)	TMEM74B(chr20_TMEM74B_1165065_C>T, ref: GGGAGCA, alt: AGGAGCA)
SRSF9/M333_0.6	(AGGAC):	60	S100A6(chr1_S100A6_153508485_G>T, ref: CGGAC, alt: AGGAC)	LRRN2(chr1_LRRN2_204589345_C>T, ref: AGGGC, alt: AGGAC)	SH2D5(chr1_SH2D5_21058940_G>T, ref: CGGAG, alt: AGGAG)	ZNF692(chr1_ZNF692_249152916_C>T, ref: AGGAC, alt: AAGAC)	DDAH1(chr1_DDAH1_85961870_T>C, ref: AAGAC, alt: AGGAC)	ARHGAP22(chr10_ARHGAP22_49813143_G>T, ref: AGGCG, alt: AGGAG; chr10_ARHGAP22_49813143_G>T, ref: CGGAG, alt: AGGAG)	NDST2(chr10_NDST2_75571558_T>C, ref: AGGAG, alt: AGGGG)	C10orf99(chr10_C10orf99_85933583_G>A, ref: AGGAC, alt: AAGAC)	ANO5(chr11_ANO5_22214877_A>G, ref: AGAAG, alt: AGGAG)	ASRGL1(chr11_ASRGL1_62105441_T>C, ref: AGGAT, alt: AGGAC)	TBX5(chr12_TBX5_114843477_C>A, ref: AGGAG, alt: ATGAG)	C12orf65(chr12_C12orf65_123717972_C>A, ref: CGGAG, alt: AGGAG)	KRT1(chr12_KRT1_53074187_C>T, ref: AGGAG, alt: AGAAG)	NDUFA4L2(chr12_NDUFA4L2_57630931_C>T, ref: GGGAC, alt: AGGAC)	CTDSP2(chr12_CTDSP2_58240358_G>C, ref: ACGAG, alt: AGGAG)	TUBA3C(chr13_TUBA3C_19755972_C>T, ref: GGGAG, alt: AGGAG)	SACS(chr13_SACS_23949497_C>T, ref: GGGAG, alt: AGGAG)	UBL3(chr13_UBL3_30424601_C>G, ref: AGGAG, alt: ACGAG)	BAG5(chr14_BAG5_104028425_T>C, ref: AAGAG, alt: AGGAG)	C1QTNF1(chr17_C1QTNF1_77030449_A>G, ref: AGGAC, alt: AGGGC)	RPL18A(chr19_RPL18A_17970725_C>G, ref: AGGAC, alt: AGGAG)	LYPD5(chr19_LYPD5_44306562_T>A, ref: AGGAG, alt: TGGAG)	LANCL1(chr2_LANCL1_211341415_C>T, ref: AGGAC, alt: AGAAC)	TMEM74B(chr20_TMEM74B_1165065_C>T, ref: GGGAG, alt: AGGAG)	SIRPA(chr20_SIRPA_1874996_C>A, ref: AGGCG, alt: AGGAG)	GORASP1(chr3_GORASP1_39149763_C>T, ref: AGGAG, alt: AGGAA)	USP19(chr3_USP19_49158222_C>T, ref: AGGGC, alt: AGGAC)	BBS12(chr4_BBS12_123654020_G>A, ref: AGGAG, alt: AAGAG)	NPY1R(chr4_NPY1R_164253771_T>C, ref: AGGAG, alt: AGGGG)	APBB2(chr4_APBB2_40859053_C>T, ref: GGGAG, alt: AGGAG)	OCLN(chr5_OCLN_68788307_G>A, ref: AGGAC, alt: AGAAC)	NMBR(chr6_NMBR_142409897_C>T, ref: AGGGG, alt: AGGAG)	GRM4(chr6_GRM4_34101625_C>A, ref: AGGAG, alt: AGTAG)	WASL(chr7_WASL_123389036_G>T, ref: AGGAC, alt: AGGAA)	NME8(chr7_NME8_37888488_G>T, ref: AGGAG, alt: AGGAT)	PSPH(chr7_PSPH_56099708_T>C, ref: AGGAA, alt: AGGAG)	C1GALT1(chr7_C1GALT1_7222348_C>G, ref: ACGAG, alt: AGGAG)	SMC2(chr9_SMC2_106857051_C>A, ref: CGGAG, alt: AGGAG)	TEK(chr9_TEK_27109197_G>A, ref: GGGAC, alt: AGGAC)	NUP62CL(chrX_NUP62CL_106449622_C>T, ref: AGGAG, alt: AAGAG)	MAGEA4(chrX_MAGEA4_151091951_G>A, ref: AGGAC, alt: AGAAC)	GRHL3(chr1_GRHL3_24649532_G>A, ref: AGGAG, alt: AGAAG)	PDHA2(chr4_PDHA2_96761265_G>A, ref: GGGAC, alt: AGGAC)	SERPINA10(chr14_SERPINA10_94759542_G>T, ref: AGGAC, alt: AGGAA)	SLC1A2(chr11_SLC1A2_35441577_C>T, ref: GGGAG, alt: AGGAG)	ODF3(chr11_ODF3_196791_G>C, ref: AGGAG, alt: AGGAC)	ENPEP(chr4_ENPEP_111397344_C>A, ref: CGGAG, alt: AGGAG)
STAR-PAP/M073_0.6	(CGATACT):	0
TARDBP/M074_0.6	(TGAATGAG):	5	ECD(chr10_ECD_74927803_G>T, ref: GGACTGAG, alt: GGAATGAG)	CD4(chr12_CD4_6898724_G>T, ref: AGAAGGAA, alt: AGAATGAA)	OS9(chr12_OS9_58087939_C>T, ref: GGAACGAA, alt: GGAATGAA)	RAPGEF4(chr2_RAPGEF4_173686597_G>T, ref: GGAATGAA, alt: GTAATGAA)	MTRNR2L7(chr10_MTRNR2L7_37891152_T>A, ref: GGAAAGAT, alt: GGAATGAT)
TIA1/M075_0.6	(TTTTTTG):	30	DHRS3(chr1_DHRS3_12677547_G>A, ref: TCTTTTT, alt: TTTTTTT; chr1_DHRS3_12677547_G>A, ref: CTTTTTT, alt: TTTTTTT)	ZBTB18(chr1_ZBTB18_244214667_C>T, ref: CTTTTTT, alt: TTTTTTT)	PTP4A2(chr1_PTP4A2_32385055_G>A, ref: TTTCTTT, alt: TTTTTTT; chr1_PTP4A2_32385055_G>A, ref: TTCTTTT, alt: TTTTTTT)	DNAJC6(chr1_DNAJC6_65775330_A>T, ref: ATTTTTT, alt: TTTTTTT)	TCF7L2(chr10_TCF7L2_114710425_G>T, ref: TTTTTTG, alt: TTTTTTT; chr10_TCF7L2_114710425_G>T, ref: TTTTTGG, alt: TTTTTTG)	SLC6A15(chr12_SLC6A15_85285920_T>A, ref: TTTTTTA, alt: TTTTTTT)	WFIKKN2(chr17_WFIKKN2_48912909_C>T, ref: TTTTTTC, alt: TTTTTTT)	ZSCAN4(chr19_ZSCAN4_58180429_T>C, ref: TTTTTTT, alt: TTCTTTT; chr19_ZSCAN4_58180429_T>C, ref: TTTTTTT, alt: TCTTTTT; chr19_ZSCAN4_58180429_T>C, ref: TTTTTTT, alt: CTTTTTT)	SCN2A(chr2_SCN2A_166150564_A>T, ref: TTTTTTA, alt: TTTTTTT)	PHACTR3(chr20_PHACTR3_58179774_T>C, ref: TTTTTTT, alt: TTTTTTC)	CBR4(chr4_CBR4_169931341_G>A, ref: TTTTTTC, alt: TTTTTTT; chr4_CBR4_169931341_G>A, ref: TTTTTCT, alt: TTTTTTT; chr4_CBR4_169931341_G>A, ref: TTTTCTT, alt: TTTTTTT; chr4_CBR4_169931341_G>A, ref: TTTCTTT, alt: TTTTTTT; chr4_CBR4_169931341_G>A, ref: TTCTTTT, alt: TTTTTTT; chr4_CBR4_169931341_G>A, ref: TCTTTTT, alt: TTTTTTT; chr4_CBR4_169931341_G>A, ref: CTTTTTT, alt: TTTTTTT)	FAM173B(chr5_FAM173B_10250009_T>A, ref: TTTTTTA, alt: TTTTTTT)	PXT1(chr6_PXT1_36410334_G>A, ref: TTTTTCT, alt: TTTTTTT)	GSDMC(chr8_GSDMC_130798580_A>G, ref: TTTTTTT, alt: TCTTTTT; chr8_GSDMC_130798580_A>G, ref: TTTTTTT, alt: CTTTTTT)	RIN2(chr20_RIN2_19867256_C>T, ref: TTCTTTT, alt: TTTTTTT; chr20_RIN2_19867256_C>T, ref: TCTTTTT, alt: TTTTTTT; chr20_RIN2_19867256_C>T, ref: CTTTTTT, alt: TTTTTTT)	NR5A2(chr1_NR5A2_199996832_T>C, ref: TTTTTTT, alt: TTTTTTC)	RCAN1(chr21_RCAN1_35899182_A>G, ref: TTTTTTT, alt: TTTTTTC)	GLRA1(chr5_GLRA1_151304204_A>C, ref: TTTTTTG, alt: GTTTTTG)	EVI2A(chr17_EVI2A_29648733_A>G, ref: TTTTTTT, alt: TTTTTTC; chr17_EVI2A_29648733_A>G, ref: TTTTTTT, alt: TTTTTCT; chr17_EVI2A_29648733_A>G, ref: TTTTTTT, alt: TTTTCTT)	RAPGEF4(chr2_RAPGEF4_173686501_C>T, ref: TTTTCTT, alt: TTTTTTT)	DAG1(chr3_DAG1_49506274_T>A, ref: TTTTTTT, alt: ATTTTTT; chr3_DAG1_49506275_T>A, ref: TTTTTTT, alt: TATTTTT; chr3_DAG1_49506275_T>A, ref: TTTTTTT, alt: ATTTTTT)	ECT2(chr3_ECT2_172470092_G>T, ref: TTTTTGT, alt: TTTTTTT)	COL13A1(chr10_COL13A1_71561999_C>T, ref: TTTTTCG, alt: TTTTTTG)	COA6(chr1_COA6_234509864_T>G, ref: TTTTTTT, alt: TTTTTGT; chr1_COA6_234509864_T>G, ref: TTTTTTT, alt: TTTTGTT; chr1_COA6_234509864_T>G, ref: TTTTTTT, alt: TTTGTTT; chr1_COA6_234509864_T>G, ref: TTTTTTT, alt: TTGTTTT; chr1_COA6_234509864_T>G, ref: TTTTTTT, alt: TGTTTTT; chr1_COA6_234509864_T>G, ref: TTTTTTT, alt: GTTTTTT)	CDKL1(chr14_CDKL1_50862928_A>G, ref: TTTTTTT, alt: TTTCTTT; chr14_CDKL1_50862928_A>G, ref: TTTTTTT, alt: TTCTTTT; chr14_CDKL1_50862928_A>G, ref: TTTTTTT, alt: TCTTTTT; chr14_CDKL1_50862928_A>G, ref: TTTTTTT, alt: CTTTTTT; chr14_CDKL1_50862932_G>A, ref: TTTCTTT, alt: TTTTTTT; chr14_CDKL1_50862932_G>A, ref: TTCTTTT, alt: TTTTTTT; chr14_CDKL1_50862932_G>A, ref: TCTTTTT, alt: TTTTTTT; chr14_CDKL1_508…	FGF9(chr13_FGF9_22245936_C>T, ref: TTTTTTC, alt: TTTTTTT; chr13_FGF9_22245936_C>T, ref: TTTTTCT, alt: TTTTTTT)	COLCA1(chr11_COLCA1_111167227_T>A, ref: TATTTTT, alt: TTTTTTT; chr11_COLCA1_111167227_T>A, ref: ATTTTTT, alt: TTTTTTT)	SLC22A18,SLC22A18AS(chr11_"SLC22A18,SLC22A18AS"_2920962_A>G, ref: TTTTTTT, alt: CTTTTTT)	FAM65B(chr6_FAM65B_25042253_G>A, ref: TTTTCTT, alt: TTTTTTT; chr6_FAM65B_25042253_G>A, ref: TTTCTTT, alt: TTTTTTT; chr6_FAM65B_25042253_G>A, ref: TTCTTTT, alt: TTTTTTT; chr6_FAM65B_25042253_G>A, ref: TCTTTTT, alt: TTTTTTT)	BLM(chr15_BLM_91303337_T>C, ref: TTTTTTT, alt: TTTTTTC)
TIA1/M156_0.6	(TTTTTTC):	32	DHRS3(chr1_DHRS3_12677547_G>A, ref: TCTTTTT, alt: TTTTTTT; chr1_DHRS3_12677547_G>A, ref: CTTTTTT, alt: TTTTTTT)	PAPPA2(chr1_PAPPA2_176432348_C>T, ref: TTTTCTC, alt: TTTTTTC)	ZBTB18(chr1_ZBTB18_244214667_C>T, ref: CTTTTTT, alt: TTTTTTT)	PTP4A2(chr1_PTP4A2_32385055_G>A, ref: TTTCTTT, alt: TTTTTTT; chr1_PTP4A2_32385055_G>A, ref: TTCTTTT, alt: TTTTTTT)	DNAJC6(chr1_DNAJC6_65775330_A>T, ref: ATTTTTT, alt: TTTTTTT)	TCF7L2(chr10_TCF7L2_114710425_G>T, ref: TTTTTTG, alt: TTTTTTT)	SLC6A15(chr12_SLC6A15_85285920_T>A, ref: TTTTTTA, alt: TTTTTTT)	WFIKKN2(chr17_WFIKKN2_48912909_C>T, ref: TTTTTTC, alt: TTTTTTT; chr17_WFIKKN2_48912909_C>T, ref: TTTTTCC, alt: TTTTTTC)	ZSCAN4(chr19_ZSCAN4_58180429_T>C, ref: TTTTTTT, alt: TTCTTTT; chr19_ZSCAN4_58180429_T>C, ref: TTTTTTT, alt: TCTTTTT; chr19_ZSCAN4_58180429_T>C, ref: TTTTTTT, alt: CTTTTTT)	SCN2A(chr2_SCN2A_166150564_A>T, ref: TTTTTTA, alt: TTTTTTT)	PHACTR3(chr20_PHACTR3_58179774_T>C, ref: TTTTTTT, alt: TTTTTTC; chr20_PHACTR3_58179774_T>C, ref: TTTTTTC, alt: TTTTTCC)	CBR4(chr4_CBR4_169931341_G>A, ref: TTTTTTC, alt: TTTTTTT; chr4_CBR4_169931341_G>A, ref: TTTTTCT, alt: TTTTTTT; chr4_CBR4_169931341_G>A, ref: TTTTCTT, alt: TTTTTTT; chr4_CBR4_169931341_G>A, ref: TTTCTTT, alt: TTTTTTT; chr4_CBR4_169931341_G>A, ref: TTCTTTT, alt: TTTTTTT; chr4_CBR4_169931341_G>A, ref: TCTTTTT, alt: TTTTTTT; chr4_CBR4_169931341_G>A, ref: CTTTTTT, alt: TTTTTTT)	FAM173B(chr5_FAM173B_10250009_T>A, ref: TTTTTTA, alt: TTTTTTT)	GPBP1(chr5_GPBP1_56471734_C>T, ref: CTTTTTC, alt: TTTTTTC)	PXT1(chr6_PXT1_36410334_G>A, ref: TTTTTCT, alt: TTTTTTT; chr6_PXT1_36410334_G>A, ref: TTTTCTC, alt: TTTTTTC)	GSDMC(chr8_GSDMC_130798580_A>G, ref: TTTTTTT, alt: TCTTTTT; chr8_GSDMC_130798580_A>G, ref: TTTTTTT, alt: CTTTTTT)	UTY(chrY_UTY_15591673_A>G, ref: TTTTTTC, alt: TCTTTTC)	RIN2(chr20_RIN2_19867256_C>T, ref: TTCTTTT, alt: TTTTTTT; chr20_RIN2_19867256_C>T, ref: TCTTTTT, alt: TTTTTTT; chr20_RIN2_19867256_C>T, ref: CTTTTTT, alt: TTTTTTT)	NR5A2(chr1_NR5A2_199996832_T>C, ref: TTTTTTT, alt: TTTTTTC; chr1_NR5A2_199996832_T>C, ref: TTTTTTC, alt: TTTTTCC)	RCAN1(chr21_RCAN1_35899182_A>G, ref: TTTTTTT, alt: TTTTTTC; chr21_RCAN1_35899182_A>G, ref: TTTTTTC, alt: TTTTTCC)	EVI2A(chr17_EVI2A_29648733_A>G, ref: TTTTTTT, alt: TTTTTTC; chr17_EVI2A_29648733_A>G, ref: TTTTTTT, alt: TTTTTCT; chr17_EVI2A_29648733_A>G, ref: TTTTTTT, alt: TTTTCTT; chr17_EVI2A_29648733_A>G, ref: TTTTTTC, alt: TTTCTTC)	RAPGEF4(chr2_RAPGEF4_173686501_C>T, ref: TTTTCTT, alt: TTTTTTT)	DAG1(chr3_DAG1_49506274_T>A, ref: TTTTTTT, alt: ATTTTTT; chr3_DAG1_49506275_T>A, ref: TTTTTTT, alt: TATTTTT; chr3_DAG1_49506275_T>A, ref: TTTTTTT, alt: ATTTTTT)	ECT2(chr3_ECT2_172470092_G>T, ref: TTTTTGT, alt: TTTTTTT)	COA6(chr1_COA6_234509864_T>G, ref: TTTTTTT, alt: TTTTTGT; chr1_COA6_234509864_T>G, ref: TTTTTTT, alt: TTTTGTT; chr1_COA6_234509864_T>G, ref: TTTTTTT, alt: TTTGTTT; chr1_COA6_234509864_T>G, ref: TTTTTTT, alt: TTGTTTT; chr1_COA6_234509864_T>G, ref: TTTTTTT, alt: TGTTTTT; chr1_COA6_234509864_T>G, ref: TTTTTTT, alt: GTTTTTT)	CDKL1(chr14_CDKL1_50862928_A>G, ref: TTTTTTT, alt: TTTCTTT; chr14_CDKL1_50862928_A>G, ref: TTTTTTT, alt: TTCTTTT; chr14_CDKL1_50862928_A>G, ref: TTTTTTT, alt: TCTTTTT; chr14_CDKL1_50862928_A>G, ref: TTTTTTT, alt: CTTTTTT; chr14_CDKL1_50862932_G>A, ref: TTTCTTT, alt: TTTTTTT; chr14_CDKL1_50862932_G>A, ref: TTCTTTT, alt: TTTTTTT; chr14_CDKL1_50862932_G>A, ref: TCTTTTT, alt: TTTTTTT; chr14_CDKL1_508…	FGF9(chr13_FGF9_22245936_C>T, ref: TTTTTTC, alt: TTTTTTT; chr13_FGF9_22245936_C>T, ref: TTTTTCT, alt: TTTTTTT; chr13_FGF9_22245936_C>T, ref: TTTTCTC, alt: TTTTTTC)	SKIDA1(chr10_SKIDA1_21807013_A>G, ref: TTTTTTC, alt: TTTTTCC)	COLCA1(chr11_COLCA1_111167227_T>A, ref: TATTTTT, alt: TTTTTTT; chr11_COLCA1_111167227_T>A, ref: ATTTTTT, alt: TTTTTTT)	SLC22A18,SLC22A18AS(chr11_"SLC22A18,SLC22A18AS"_2920962_A>G, ref: TTTTTTT, alt: CTTTTTT)	FAM65B(chr6_FAM65B_25042253_G>A, ref: TTTTCTT, alt: TTTTTTT; chr6_FAM65B_25042253_G>A, ref: TTTCTTT, alt: TTTTTTT; chr6_FAM65B_25042253_G>A, ref: TTCTTTT, alt: TTTTTTT; chr6_FAM65B_25042253_G>A, ref: TCTTTTT, alt: TTTTTTT; chr6_FAM65B_25042253_G>A, ref: CTTTTTC, alt: TTTTTTC)	BLM(chr15_BLM_91303337_T>C, ref: TTTTTTT, alt: TTTTTTC; chr15_BLM_91303337_T>C, ref: TTTTTTC, alt: TTTTTCC)
U2AF2/M077_0.6	(TTTTTTC):	18	PAPPA2(chr1_PAPPA2_176432348_C>T, ref: TTTTCTC, alt: TTTTTTC)	RLBP1(chr15_RLBP1_89762236_A>G, ref: TTTTTCC, alt: TTTTCCC)	WFIKKN2(chr17_WFIKKN2_48912909_C>T, ref: TTTTTTC, alt: TTTTTTT; chr17_WFIKKN2_48912909_C>T, ref: TTTTTCC, alt: TTTTTTC; chr17_WFIKKN2_48912909_C>T, ref: TTTTCCC, alt: TTTTTCC)	TMEM230(chr20_TMEM230_5093470_G>A, ref: TCTTTCC, alt: TTTTTCC)	PHACTR3(chr20_PHACTR3_58179774_T>C, ref: TTTTTTT, alt: TTTTTTC; chr20_PHACTR3_58179774_T>C, ref: TTTTTTC, alt: TTTTTCC; chr20_PHACTR3_58179774_T>C, ref: TTTTTCC, alt: TTTTCCC)	CBR4(chr4_CBR4_169931341_G>A, ref: TTTTTTC, alt: TTTTTTT)	GPBP1(chr5_GPBP1_56471734_C>T, ref: CTTTTTC, alt: TTTTTTC)	PXT1(chr6_PXT1_36410334_G>A, ref: TTTTCTC, alt: TTTTTTC)	UTY(chrY_UTY_15591673_A>G, ref: TTTTTTC, alt: TCTTTTC; chrY_UTY_15591673_A>G, ref: TTTTTCC, alt: CTTTTCC)	NR5A2(chr1_NR5A2_199996832_T>C, ref: TTTTTTT, alt: TTTTTTC; chr1_NR5A2_199996832_T>C, ref: TTTTTTC, alt: TTTTTCC; chr1_NR5A2_199996832_T>C, ref: TTTTTCC, alt: TTTTCCC)	RCAN1(chr21_RCAN1_35899182_A>G, ref: TTTTTTT, alt: TTTTTTC; chr21_RCAN1_35899182_A>G, ref: TTTTTTC, alt: TTTTTCC; chr21_RCAN1_35899182_A>G, ref: TTTTTCC, alt: TTTTCCC)	EVI2A(chr17_EVI2A_29648733_A>G, ref: TTTTTTT, alt: TTTTTTC; chr17_EVI2A_29648733_A>G, ref: TTTTTTC, alt: TTTCTTC; chr17_EVI2A_29648733_A>G, ref: TTTTTCC, alt: TTCTTCC)	GPR137(chr11_GPR137_64052309_T>C, ref: TTTTTCC, alt: CTTTTCC)	CDKL1(chr14_CDKL1_50862940_G>A, ref: TTCTTTC, alt: TTTTTTC)	FGF9(chr13_FGF9_22245936_C>T, ref: TTTTTTC, alt: TTTTTTT; chr13_FGF9_22245936_C>T, ref: TTTTCTC, alt: TTTTTTC)	SKIDA1(chr10_SKIDA1_21807013_A>G, ref: TTTTTTC, alt: TTTTTCC; chr10_SKIDA1_21807013_A>G, ref: TTTTTCC, alt: TTTTCCC)	FAM65B(chr6_FAM65B_25042253_G>A, ref: CTTTTTC, alt: TTTTTTC)	BLM(chr15_BLM_91303337_T>C, ref: TTTTTTT, alt: TTTTTTC; chr15_BLM_91303337_T>C, ref: TTTTTTC, alt: TTTTTCC; chr15_BLM_91303337_T>C, ref: TTTTTCC, alt: TTTTCCC)
ZNF638/M155_0.6	(TGTTCGT):	3	IFT52(chr20_IFT52_42219334_G>T, ref: TGTGGGT, alt: TGTTGGT)	ARMCX4(chrX_ARMCX4_100743554_G>A, ref: TGTTCGT, alt: TGTTCAT)	MFAP1(chr15_MFAP1_44116866_G>A, ref: TGTTCGC, alt: TGTTCGT)
SAMD4A/M061_0.6	(GCTGGAC):	8	DCLRE1C(chr10_DCLRE1C_14996060_G>A, ref: GCTGGCC, alt: GCTGGCT)	SHISA9(chr16_SHISA9_12995623_C>T, ref: GCCGGAC, alt: GCTGGAC)	IFNL4(chr19_IFNL4_39739278_C>T, ref: GCTGGAC, alt: GCTGAAC)	ATRAID(chr2_ATRAID_27435374_G>A, ref: GCTGGCC, alt: ACTGGCC)	SLC25A27(chr6_SLC25A27_46620747_A>G, ref: GCTGGAC, alt: GCTGGGC)	CKS2(chr9_CKS2_91926143_C>T, ref: GCTGGAC, alt: GCTGGAT)	CGB8(chr19_CGB8_49552190_C>T, ref: GCTGGAC, alt: ACTGGAC)	POM121(chr7_POM121_72350020_G>A, ref: GCTGGAC, alt: ACTGGAC)
ACO1/M256_0.6	(CAGTGC):	18	ESRRG(chr1_ESRRG_216887975_C>T, ref: CAGTGA, alt: CAGTAA)	PTPMT1(chr11_PTPMT1_47587076_T>C, ref: TAGTGC, alt: CAGTGC)	SLC10A2(chr13_SLC10A2_103718639_G>A, ref: CAGCGC, alt: CAGTGC)	TTC19(chr17_TTC19_15903142_C>T, ref: CAGTGC, alt: CAGTGT)	TSHZ1(chr18_TSHZ1_72922889_A>G, ref: CAGTGA, alt: CGGTGA)	MRPS12(chr19_MRPS12_39421539_G>A, ref: CAGTGA, alt: CAGTAA)	CGB2(chr19_CGB2_49535321_G>A, ref: CAGTGC, alt: CAGTAC)	NAT8(chr2_NAT8_73868809_C>A, ref: CAGGGA, alt: CAGTGA)	TMF1(chr3_TMF1_69101417_A>T, ref: CTGTGC, alt: CAGTGC)	HIST1H2AE(chr6_HIST1H2AE_26217170_G>A, ref: CAGTGG, alt: CAGTGA)	VPS13B(chr8_VPS13B_100025514_C>G, ref: CACTGC, alt: CAGTGC)	OLFML2A(chr9_OLFML2A_127563230_C>T, ref: CAGTGC, alt: TAGTGC)	TRIM2(chr4_TRIM2_154074398_C>T, ref: CAGTGC, alt: CAGTGT)	THSD4(chr15_THSD4_71839635_C>T, ref: CAGCGC, alt: CAGTGC)	FTH1(chr11_FTH1_61735059_A>C, ref: CAGTGC, alt: CAGGGC)	CGB8(chr19_CGB8_49552181_C>G, ref: CAGTGA, alt: CACTGA)	IL34(chr16_IL34_70680744_G>C, ref: GAGTGA, alt: CAGTGA)	PDPR(chr16_PDPR_70147569_A>G, ref: CAGTGA, alt: CGGTGA)
YTHDC1/M354_0.6	(GAATAC):	33	AMPD2(chr1_AMPD2_110168149_C>T, ref: TCACGC, alt: TCATGC)	AXDND1(chr1_AXDND1_179335124_G>A, ref: GGATGC, alt: GAATGC)	RD3(chr1_RD3_211665435_A>G, ref: GCATAC, alt: GCACAC)	MFSD2A(chr1_MFSD2A_40420821_T>A, ref: GAGTGC, alt: GAGAGC)	PDCD11(chr10_PDCD11_105156467_G>A, ref: GGGTGC, alt: GAGTGC)	CCNY(chr10_CCNY_35537055_G>A, ref: TCGTGC, alt: TCATGC)	SEC24C(chr10_SEC24C_75506398_G>A, ref: GAATGC, alt: AAATGC)	MS4A13(chr11_MS4A13_60283037_C>T, ref: GAGCGC, alt: GAGTGC)	ACY3(chr11_ACY3_67415054_C>T, ref: GAATAC, alt: AAATAC)	SLC6A15(chr12_SLC6A15_85285920_T>A, ref: AAATAC, alt: TAATAC)	TXNDC16(chr14_TXNDC16_53019293_G>C, ref: GAGTGC, alt: GAGTGG)	PHB(chr17_PHB_47492187_C>G, ref: GAATGG, alt: GAATGC)	APOH(chr17_APOH_64225502_G>T, ref: TCATCC, alt: TCATAC)	RAX(chr18_RAX_56940580_C>T, ref: GCGTGC, alt: GCATGC)	MBD5(chr2_MBD5_148990848_C>T, ref: GAGCAC, alt: GAGTAC)	M1AP(chr2_M1AP_74875442_G>A, ref: GCACGC, alt: GCATGC)	DEFB123(chr20_DEFB123_30028418_C>T, ref: GAGTGC, alt: GAGTGT)	BRWD1(chr21_BRWD1_40685482_C>A, ref: TCAGGC, alt: TCATGC)	KCNAB1(chr3_KCNAB1_156009334_A>T, ref: GAATGC, alt: GTATGC)	KCNIP4(chr4_KCNIP4_21699074_G>T, ref: GAATAC, alt: GAATAA)	COL10A1(chr6_COL10A1_116447220_G>A, ref: GCACGC, alt: GCATGC)	PRSS35(chr6_PRSS35_84231336_C>A, ref: TCCTGC, alt: TCATGC)	TFPI2(chr7_TFPI2_93520134_C>A, ref: TCAGGC, alt: TCATGC)	RIMS2(chr8_RIMS2_104831427_A>G, ref: GAGTAC, alt: GAGTGC)	LINGO2(chr9_LINGO2_28670238_G>T, ref: GCCTGC, alt: GCATGC)	ARMCX4(chrX_ARMCX4_100743554_G>A, ref: TCGTGC, alt: TCATGC)	RNF128(chrX_RNF128_105969900_C>T, ref: TCACGC, alt: TCATGC)	SSX3(chrX_SSX3_48216109_G>A, ref: GAGTAC, alt: GAGTAT)	RNF41(chr12_RNF41_56610395_A>G, ref: GAGTAC, alt: GAGCAC)	UBC(chr12_UBC_125399462_C>A, ref: TCAGAC, alt: TCATAC)	FGF9(chr13_FGF9_22245750_C>A, ref: TCCTGC, alt: TCATGC)	CDH18(chr5_CDH18_19992044_G>A, ref: TCACGC, alt: TCATGC)	KCNA1(chr12_KCNA1_5020007_G>A, ref: GCGTGC, alt: GCATGC)
[truncated: 150 more columns]
