# Supplementary material for: Multiplexed functional genomic analysis of 5’ untranslated region mutations across the spectrum of prostate cancer
Source: Nat Commun. 2021 Jul 9;12:4217. doi: 10.1038/s41467-021-24445-6 (PMC8270899; doi:10.1038/s41467-021-24445-6)
Supplement: Supplementary file 10 — Supplementary Data 8 [file 41467_2021_24445_MOESM10_ESM.xlsx]

## Sheet: S8
Name of primer	Sequence
RT primer	acactctttccctacacgacgctcttccgatctgcgtgacataactaattacatga
Luciferase qPCR Forward primer	GTGTTGGGCGCGTTATTTATC
Luciferase qPCR Reverse primer	TAGGCTGCGAAATGTTCATACT
CKS2 qPCR Forward primer	CACTACGAGTACCGGCATGTT
CKS2 qPCR Reverse primer	ACCAAGTCTCCTCCACTCCT
β-actin qPCR Forward primer	AAATCTGGCACCACACCTTC
β-actin qPCR Reverse primer	GGGGTGTTGAAGGTCTCAAA
1st round forward primer sequence:	TCGTCGGCAGCGTCAGATGTGTATAAGAGACAGGGTCTTACCGGAAAACTCGACGCAAG
1st round reverse primer sequence:	GTCTCGTGGGCTCGGAGATGTGTATAAGAGACAGgctcttccgatctgcgtgacataac
2nd round Forward primer sequence:	AATGATACGGCGACCACCGAGATCTACACTCGTCGGCAGCGTC
	sequencing round 1
		Sample name	i7 Index name	Index sequence
2nd round reverse primer sequence:	CAAGCAGAAGACGGCATACGAGATTCATGAGCGTCTCGTGGGCTCGG	293T_DNA_rep1	N714	TCATGAGC
	CAAGCAGAAGACGGCATACGAGATCCTGAGAT GTCTCGTGGGCTCGG	293T_DNA_rep2	N715	CCTGAGAT
	CAAGCAGAAGACGGCATACGAGATTAGCGAGTGTCTCGTGGGCTCGG	293T_DNA_rep3	N716	TAGCGAGT
	sequencing round 2
		Sample name	i7 Index name	Index sequence
2nd round reverse primer sequence:	CAAGCAGAAGACGGCATACGAGATCAGCCTCGGTCTCGTGGGCTCGG	PC3_DNA_rep1	N710	CAGCCTCG
	CAAGCAGAAGACGGCATACGAGATTGCCTCTT GTCTCGTGGGCTCGG	PC3_DNA_rep2	N711	TGCCTCTT
	CAAGCAGAAGACGGCATACGAGATTCCTCTACGTCTCGTGGGCTCGG	PC3_DNA_rep3	N712	TCCTCTAC
	sequencing round 3 (x2)
		Sample name	i7 Index name	Index sequence
2nd round reverse primer sequence:	CAAGCAGAAGACGGCATACGAGATTCGCCTTAGTCTCGTGGGCTCGG	293T_TotalRNA_rep1	N701	TCGCCTTA
	CAAGCAGAAGACGGCATACGAGATCTAGTACGGTCTCGTGGGCTCGG	293T_TotalRNA_rep2	N702	CTAGTACG
	CAAGCAGAAGACGGCATACGAGATTTCTGCCTGTCTCGTGGGCTCGG	293T_TotalRNA_rep3	N703	TTCTGCCT
	CAAGCAGAAGACGGCATACGAGATAGGAGTCCGTCTCGTGGGCTCGG	293T_80S_rep1	N705	AGGAGTCC
	CAAGCAGAAGACGGCATACGAGATCATGCCTAGTCTCGTGGGCTCGG	293T_polysome_rep1	N706	CATGCCTA
	CAAGCAGAAGACGGCATACGAGATCCTCTCTGGTCTCGTGGGCTCGG	293T_80S_rep2	N708	CCTCTCTG
	CAAGCAGAAGACGGCATACGAGATAGCGTAGC GTCTCGTGGGCTCGG	293T_polysome_rep2	N709	AGCGTAGC
	CAAGCAGAAGACGGCATACGAGATTGCCTCTT GTCTCGTGGGCTCGG	293T_80S_rep3	N711	TGCCTCTT
	CAAGCAGAAGACGGCATACGAGATTCCTCTACGTCTCGTGGGCTCGG	293T_polysome_rep3	N712	TCCTCTAC
	CAAGCAGAAGACGGCATACGAGATTAGCGAGTGTCTCGTGGGCTCGG	PC3_polysome_rep3	N716	TAGCGAGT
	CAAGCAGAAGACGGCATACGAGATGTAGCTCC GTCTCGTGGGCTCGG	PC3_TotalRNA_rep1	N718	GTAGCTCC
	CAAGCAGAAGACGGCATACGAGATTACTACGCGTCTCGTGGGCTCGG	PC3_TotalRNA_rep2	N719	TACTACGC
	CAAGCAGAAGACGGCATACGAGATAGGCTCCGGTCTCGTGGGCTCGG	PC3_TotalRNA_rep3	N720	AGGCTCCG
	CAAGCAGAAGACGGCATACGAGATGCAGCGTAGTCTCGTGGGCTCGG	PC3_80S_rep1	N721	GCAGCGTA
	CAAGCAGAAGACGGCATACGAGATCTGCGCAT GTCTCGTGGGCTCGG	PC3_polysome_rep1	N722	CTGCGCAT
	CAAGCAGAAGACGGCATACGAGATGAGCGCTA GTCTCGTGGGCTCGG	PC3_80S_rep2	N723	GAGCGCTA
	CAAGCAGAAGACGGCATACGAGATCGCTCAGTGTCTCGTGGGCTCGG	PC3_polysome_rep2	N724	CGCTCAGT
	CAAGCAGAAGACGGCATACGAGATGTCTTAGGGTCTCGTGGGCTCGG	PC3_80S_rep3	N726	GTCTTAGG
	CAAGCAGAAGACGGCATACGAGATACTGATCGGTCTCGTGGGCTCGG	PC3_DNA_rep2	N727	ACTGATCG
CKS2 Q5 mutagenesis Forward primer	TTTTGTCTGCGTTTTAGAGCTAGAAATAGCAAG
CKS2 Q5 mutagenesis Reverse primer	CCACGTCCAGGGTGTTTCGTCCTTTCCAC
CKS2 PCR Forward primer	ACTTCCGCAGAAGGTGATTG
CKS2 PCR Reverse primer	TACTCGTAGTGTTCGTCGAAGT
