# Supplementary material for: Multiplexed functional genomic analysis of 5’ untranslated region mutations across the spectrum of prostate cancer
Source: Nat Commun. 2021 Jul 9;12:4217. doi: 10.1038/s41467-021-24445-6 (PMC8270899; doi:10.1038/s41467-021-24445-6)
Supplement: Supplementary file 13 — Source Data [file 41467_2021_24445_MOESM13_ESM.xlsx]

## Sheet: Figure 1
Figure 1a	Relative Location	Number of 5' UTR mutations
	0	6
		9
		13
		19
		12
	25	16
		16
		22
		17
		24
	50	17
		10
		21
		21
		20
	75	9
		15
		17
		14
		22
	100	5
Figure 1b	Transcript
		FDR < 0.1	not significant
	LuCaP 78	12.5	87.5
	LuCaP 81	20	80
	LuCaP 92	16.6667	83.3333
	LuCaP 145.2	40	60
	LuCaP 147	12.1324	87.8676
	Translation efficiency
		FDR < 0.1	not significant
	LuCaP 78	37.5	62.5
	LuCaP 81	20	80
	LuCaP 92	33.3333	66.6667
	LuCaP 145.2	15	85
	LuCaP 147	22.4265	77.5735
Figure 1d	ADAM32 WT	ADAM32 mut	COMT WT	COMT mut	ZCCHC7 WT	ZCCHC7 MUT
	0.251974	0.148163	0.411471	11.5773	1	0.0526877
	1	0.345683	1.7148	47.6654	8.6893	0.0482271
	1.80536	0.806256	2.52819	0.967854	0.29031	0.529229
	1	0.440618	1	2.18612	0.0294025	0.478404
	1.29486	0.342267	1.06632	101.71		0.822516
	0.712353		0.45646	1.33605		2.03004
			1	49.1715
			0.489864	1.00089
Figure 1f	ADAM32 WT	ADAM32 mut	COMT WT	COMT mut	ZCCHC7 WT	ZCCHC7 mut
	69	96	755	38	173	72
	22	90	173	15	137	469
	42	38	541	22	326	169
	79	97	514	20	126	395
	30	61	492	102	155	166
Figure 1g	ADAM32 WT	ADAM32 mut	COMT WT	COMT mut	ZCCHC7 WT	ZCCHC7 mut
	0.147016	0.171844	0.0361684	0.121356	0.324406	0.138054
	0.166175	-0.225073	-0.297621	0.0133821	0.240224	0.20065
	0.409265	0.260481	-0.0098416	0.491818	0.234043	0.327932
	0.460447	-0.177219	0.00802952	0.462672	-0.0268221	0.304723
					0.339893	0.337153

## Sheet: Figure 2
Figure 2a	Localized PCa	mCRPC		Figure 2c			Figure 2d						Figure 2e
	0.18697	9.44197		mutations < 50bp apart	87									observed		expected
	0.280455	1.2153		mutations 51-100bp apart	30			Mean		Mean	SD			Mean		Mean	SD
	0.0934849	0.841364		mutations >100bp apart	108		Hughes motifs	478		385.278	19.5386		5' TOPs	5		3.48545	1.87187
	0.18697	0.747879					HOMER motifs	311		267.244	16.4472		G Quadruplexes	448		455.794	20.978
	0.18697	0.654394											TOP-like / PRTEs	49		18.5862	4.23856
	0.467424	6.73091											uORFs	591		595.048	28.3505
	0.373939	2.43061
	1.2153	0.467424
	0.747879	1.12182
	0.0934849	0.934849
	0.841364	0.373939
	0.841364	0.654394
	0.18697	1.02833
	0	1.12182
	0.560909	5.60909
	0.654394	1.2153
	0.560909	1.49576
	0.654394	3.27197
	0.280455	1.68273
	0.560909	1.30879
	0.280455	1.96318
	1.2153	0.934849
	0.467424	1.96318
	1.02833	0.654394
	0.841364	6.73091
	3.83288	1.2153
	0.747879	0.560909
	0.0934849	1.02833
	1.40227	0.841364
	1.40227	1.40227
	5.42212	0.934849
	1.49576	1.40227
	0.560909	0.654394
	0.934849	1.2153
	0.841364	5.51561
	1.96318	0.467424
	0.560909	1.40227
	1.12182	0.841364
	0.467424	0.373939
	0.747879	0.560909
	0.560909	0.654394
	0.467424	1.49576
	1.2153	3.17849
	0.467424	0.747879
	0.560909	0.560909
	0.747879	0.841364
	1.12182	1.02833
	0.654394	1.30879
	0.560909	1.02833
	0.560909	0.747879
	1.68273	0.841364
	0.373939	1.02833
	0.841364	0.560909
	0.373939	1.02833
	0.934849	1.12182
	1.40227	1.77621
	0.841364	0.934849
	0.654394	1.12182
	0.467424	0.560909
	0.654394	0.280455
	0.747879	0.841364
	0.747879	0.934849
	0.934849	1.77621
	0.654394	0.280455
	1.40227	0.841364
	0.841364	0.467424
	0.373939	1.58924
	0.560909	1.12182
	0.467424	2.71106
	0.654394	0.467424
	1.12182	1.96318
	0.373939	1.02833
	0.841364	1.2153
	0.560909	1.2153
	1.02833	0.841364
	1.49576	0.18697
	0.467424	0.747879
	0.18697	1.8697
	1.77621	0.560909
	0.654394	1.8697
	0.841364
	0.934849
	1.02833
	0.467424
	0.841364
	0.934849
	0.747879
	0.934849
	0.934849
	0.841364
	0.841364
	0.373939
	1.02833
	0.841364
	0.560909
	0.841364
	0.280455
	0.747879
	1.12182
	0.654394
	0.560909
	0.934849
	0.654394
	0.18697
	0.560909
	0.560909
	0.747879
	0.467424
	0.654394
	0.841364
	1.68273
	0.280455
	0.654394
	0.934849
	1.49576
	0.934849
	0.467424
	7.57227
	3.55242
	0.0934849
	1.68273
	4.11333
	0.841364
	9.72242
	0.560909
	0.560909
	0.654394
	0.934849
	1.2153
	0.841364
	0.841364
	1.12182
	6.91788
	0.560909
	0.560909
	0.467424
	1.49576
	0.280455
	0.18697
	1.12182
	0.841364
	1.02833
	0.934849
	0.654394
	0.0934849
	0.841364
	1.30879
	0.747879

## Sheet: Figure 3
Figure 3a	gene	correct	incorrect	pct_correct	pct_incorrect
	RPS6	702	6	0.991525	0.00847458
	GRHL3	692	6	0.991404	0.00859599
	PRRX1	696	2	0.997135	0.00286533
	TPSAB1	863	4	0.995386	0.00461361
	PDHA2	1828	12	0.993478	0.00652174
	LGALS9C	2211	14	0.993708	0.00629213
	EIF4EBP3	539	4	0.992634	0.00736648
	COX7C	2866	170	0.944005	0.0559947
	TAF1L	1777	18	0.989972	0.0100279
	SFPQ	867	6	0.993127	0.00687285
	NFKBIA	317	0	1	0
	CKS2	1312	140	0.903581	0.0964187
	PDE4D	1246	90	0.932635	0.0673653
	ZNF235	1683	238	0.876106	0.123894
	FANK1	723	2	0.997241	0.00275862
	TP73	419	3	0.992891	0.007109
	CDKN1A	342	0	1	0
	COLQ	667	111	0.857326	0.142674
	SOCS1	720	11	0.984952	0.0150479
	SNX32	639	8	0.987635	0.0123648
	DDX10	310	14	0.95679	0.0432099
	TCL1A	595	2	0.99665	0.00335008
	NES	721	26	0.965194	0.0348059
	RIN2	535	148	0.783309	0.216691
	SERPINA10	557	9	0.984099	0.0159011
	TSEN2	588	22	0.963934	0.0360656
	FAM9A	710	33	0.955585	0.0444145
	TARS	501	0	1	0
	TP63	4105	207	0.951994	0.0480056
	SMARCAL1	616	2	0.996764	0.00323625
	PRAMEF1	417	8	0.981176	0.0188235
	MUTYH	473	6	0.987474	0.0125261
	AKT3	850	23	0.973654	0.0263459
	ALDH1B1	1855	19	0.989861	0.0101387
	BDNF	456	11	0.976445	0.0235546
	ACER2	846	6	0.992958	0.00704225
	KIF3A	772	7	0.991014	0.00898588
	PRSS33	621	12	0.981043	0.0189573
	TM7SF2	1516	12	0.992147	0.0078534
	EIF1	344	20	0.945055	0.0549451
	CDKAL1	558	56	0.908795	0.0912052
	HOXD3	37	5	0.880952	0.119048
	RABGAP1L	398	62	0.865217	0.134783
	UBB	101	2	0.980583	0.0194175
	MFAP1	912	37	0.961012	0.0389884
	SUCLG1	340	10	0.971429	0.0285714
	NAF1	650	47	0.932568	0.0674319
	ANAPC5	594	31	0.9504	0.0496
	ARNT	736	86	0.895377	0.104623
	TSLP	522	29	0.947368	0.0526316
	CASP8	1132	194	0.853695	0.146305
	TRIM2	485	28	0.945419	0.0545809
	FOS	1048	64	0.942446	0.057554
	OS9	1074	42	0.962366	0.0376344
	EIF1AX	444	14	0.969432	0.0305677
	THSD4	601	29	0.953968	0.0460317
	CDH26	363	4	0.989101	0.0108992
	DCAF5	472	63	0.882243	0.117757
	RBMX	802	602	0.571225	0.428775
	GINS4	240	0	1	0
	OSTF1	135	9	0.9375	0.0625
	FDPS	913	111	0.891602	0.108398
	TDG	1201	62	0.950911	0.0490895
	COMT	696	110	0.863524	0.136476
	OLIG3	178	114	0.609589	0.390411
	MTRNR2L9	872	67	0.928647	0.0713525
	NCOA4	716	21	0.971506	0.0284939
	FTH1	1466	179	0.891185	0.108815
	HOXB8	313	82	0.792405	0.207595
	TAF1D	1288	71	0.947756	0.0522443
	NR5A2	1118	468	0.704918	0.295082
	ZSCAN1	2007	173	0.920642	0.0793578
	HNRNPH3	751	36	0.954257	0.0457433
	PAPSS2	612	57	0.914798	0.0852018
	NRG1	658	70	0.903846	0.0961538
	DDX11	824	58	0.93424	0.0657596
	GOLGA5	1307	95	0.93224	0.0677603
	MLF1	1504	143	0.913175	0.0868245
	ASPM	1857	240	0.885551	0.114449
	HNRNPCL1	718	35	0.953519	0.0464807
	SLC1A2	303	10	0.968051	0.0319489
	MAT1A	2864	388	0.880689	0.119311
	RCAN1	880	150	0.854369	0.145631
	CASQ2	1726	287	0.857427	0.142573
	MAB21L3	777	299	0.722119	0.277881
	MFAP5	1470	39	0.974155	0.0258449
	ERBB3	388	89	0.813417	0.186583
	BCS1L	406	15	0.964371	0.0356295
	CELF4	213	73	0.744755	0.255245
	DDIT3	580	24	0.960265	0.0397351
	CRYAB	479	11	0.977551	0.022449
	OCIAD1	367	11	0.970899	0.0291005
	FOLR1	1638	49	0.970954	0.0290456
	GALNT2	1118	27	0.976419	0.0235808
	GALNT9	1117	45	0.961274	0.0387263
	SBDS	530	12	0.97786	0.0221402
	LPAR5	394	16	0.960976	0.0390244
	MLLT3	850	107	0.888192	0.111808
	FCGR3B	1322	69	0.950395	0.0496046
	GLRA1	1577	165	0.905281	0.0947187
	C2orf48	1886	75	0.961754	0.0382458
	FAM71D	543	0	1	0
	NOTCH2	267	63	0.809091	0.190909
	ODF3	535	25	0.955357	0.0446429
	PIM3	704	30	0.959128	0.0408719
	SYNPR	303	26	0.920973	0.0790274
	FOXO3	98	2	0.98	0.02
	PDE7B	1037	541	0.657161	0.342839
	METTL22	745	27	0.965026	0.0349741
	PRAME	510	384	0.57047	0.42953
	PRSS3	759	27	0.965649	0.0343511
	ZNF658	783	39	0.952555	0.0474453
	CAV2	395	13	0.968137	0.0318627
	ALDH1A1	948	96	0.908046	0.091954
	SMG1	482	11	0.977688	0.0223124
	FGFR2	477	23	0.954	0.046
	PRKACB	476	23	0.953908	0.0460922
	RNF41	936	77	0.923988	0.0760118
	PRKAG2	342	14	0.960674	0.0393258
	AMD1	240	215	0.527473	0.472527
	EVI2A	732	334	0.686679	0.313321
	ZNF540	522	24	0.956044	0.043956
	KCNMB3	338	15	0.957507	0.0424929
	ENPEP	812	69	0.92168	0.0783201
	GPA33	424	242	0.636637	0.363363
	CCDC28B	448	32	0.933333	0.0666667
	R3HCC1L	1001	51	0.951521	0.0484791
	SULT1A2	594	16	0.97377	0.0262295
	NFIA	735	189	0.795455	0.204545
	DCAF6	421	30	0.933481	0.0665188
	LOC100506388	723	637	0.531618	0.468382
	KCNJ5	1756	492	0.781139	0.218861
	NOTCH2NL	208	397	0.343802	0.656198
	PPME1	424	9	0.979215	0.0207852
	THRAP3	225	5	0.978261	0.0217391
	MPP7	238	10	0.959677	0.0403226
	RHEB	205	19	0.915179	0.0848214
	KDM5A	219	387	0.361386	0.638614
	CGB5	768	57	0.930909	0.0690909
	CNTN5	1189	96	0.925292	0.0747082
	MDGA2	393	32	0.924706	0.0752941
	RAPGEF4	727	279	0.722664	0.277336
	LASP1	337	4	0.98827	0.0117302
	SEC23B	476	33	0.935167	0.064833
	ASB2	1392	125	0.917601	0.0823995
	CGB8	1478	101	0.936035	0.0639645
	PDGFD	722	41	0.946265	0.0537353
	MAST4	543	156	0.776824	0.223176
	ZNF202	685	53	0.928184	0.0718157
	NEUROD4	215	50	0.811321	0.188679
	ZNF717	1146	105	0.916067	0.0839329
	ATM	676	48	0.933702	0.0662983
	SESN2	570	30	0.95	0.05
	PDE4DIP	556	42	0.929766	0.0702341
	PTPRZ1	368	99	0.788009	0.211991
	ST5	324	35	0.902507	0.097493
	ZNF254	833	45	0.948747	0.0512528
	COLGALT2	783	92	0.894857	0.105143
	MRC2	541	40	0.931153	0.0688468
	FBXL7	492	22	0.957198	0.0428016
	PRSS54	1379	145	0.904856	0.0951444
	SIX5	411	22	0.949192	0.0508083
	PLAG1	276	20	0.932432	0.0675676
	QARS	245	11	0.957031	0.0429688
	AGAP6	695	31	0.9573	0.0426997
	DNAJC15	619	27	0.958204	0.0417957
	TMEM155	864	73	0.922092	0.0779082
	ABCA1	969	104	0.903075	0.0969245
	PBK	697	31	0.957418	0.0425824
	CDH23	1928	129	0.937287	0.0627127
	PTGES3	1255	90	0.933086	0.0669145
	PSMB2	972	37	0.96333	0.03667
	CD36	1258	289	0.813187	0.186813
	RAF1	820	59	0.932878	0.0671217
	DCT	880	118	0.881764	0.118236
	ZNF331	699	95	0.880353	0.119647
	PISD	1811	214	0.894321	0.105679
	RREB1	683	43	0.940771	0.0592287
	SPDEF	475	36	0.92955	0.0704501
	NUMA1	967	63	0.938835	0.061165
	CEMIP	337	89	0.79108	0.20892
	POTEC	1213	102	0.922433	0.0775665
	VHLL	848	37	0.958192	0.0418079
	GCNT3	963	58	0.943193	0.0568071
	SRC	903	50	0.947534	0.0524659
	UBC	330	304	0.520505	0.479495
	H2AFY2	298	179	0.624738	0.375262
	PBX1	415	90	0.821782	0.178218
	GABRA1	185	8	0.958549	0.0414508
	DAG1	225	138	0.619835	0.380165
	PTPN7	952	77	0.92517	0.0748299
	UBE2J2	97	1280	0.070443	0.929557
	TBX20	800	67	0.922722	0.077278
	KCNJ15	529	23	0.958333	0.0416667
	OR2L13	984	136	0.878571	0.121429
	IL18RAP	1085	204	0.841738	0.158262
	MROH2B	1893	142	0.930221	0.0697789
	RARG	232	87	0.727273	0.272727
	RHOH	770	74	0.912322	0.0876777
	MOB3B	206	436	0.320872	0.679128
	GPR85	836	145	0.852192	0.147808
	MEN1	670	71	0.904184	0.0958165
	LRRC56	499	12	0.976517	0.0234834
	VGLL4	241	19	0.926923	0.0730769
	AURKA	540	40	0.931034	0.0689655
	TUBGCP6	256	48	0.842105	0.157895
	LMO1	551	30	0.948365	0.0516351
	ECT2	222	14	0.940678	0.059322
	STYK1	642	31	0.953938	0.0460624
	LRP5L	572	33	0.945455	0.0545455
	FGF7	632	48	0.929412	0.0705882
	TPTE	386	29	0.93012	0.0698795
	BEND4	565	57	0.90836	0.0916399
	NFIB	842	81	0.912243	0.0877573
	COL13A1	540	125	0.81203	0.18797
	PROX1	970	154	0.862989	0.137011
	IL4I1	464	37	0.926148	0.0738523
	COA6	396	123	0.763006	0.236994
	MECOM	222	25	0.898785	0.101215
	ETV1	442	33	0.930526	0.0694737
	CHRM2	307	37	0.892442	0.107558
	ZNF23	322	18	0.947059	0.0529412
	GATA3	323	200	0.617591	0.382409
	IL34	641	53	0.923631	0.0763689
	PAX6	302	17	0.946708	0.0532915
	PHF21A	128	31	0.805031	0.194969
	CTNNA1	734	51	0.935032	0.0649682
	XPC	228	17	0.930612	0.0693878
	KCNC2	953	83	0.919884	0.0801158
	CHRFAM7A	289	10	0.966555	0.0334448
	STXBP6	338	95	0.7806	0.2194
	CAPZB	773	59	0.929087	0.0709135
	TTI2	88	386	0.185654	0.814346
	FGF1	348	19	0.948229	0.0517711
	ERBB2	542	45	0.923339	0.076661
	ASPRV1	105	51	0.673077	0.326923
	IQUB	281	18	0.939799	0.0602007
	GPR137	181	76	0.70428	0.29572
	CSF3R	122	9	0.931298	0.0687023
	CHRNA2	608	98	0.86119	0.13881
	TRPS1	443	97	0.82037	0.17963
	FOSB	468	88	0.841727	0.158273
	TMEM125	2	0	1	0
	FAM160A1	1710	203	0.893884	0.106116
	CUL5	152	23	0.868571	0.131429
	GPR161	546	10	0.982014	0.0179856
	CDKL1	865	166	0.838991	0.161009
	NRN1	157	86	0.646091	0.353909
	DHRS4L2	336	43	0.886544	0.113456
	C1orf186	925	29	0.969602	0.0303983
	MEIS2	167	143	0.53871	0.46129
	TLR5	878	53	0.943072	0.056928
	NR1H4	597	69	0.896396	0.103604
	ZNF470	484	37	0.928983	0.0710173
	RAB17	416	33	0.926503	0.0734967
	HHIP	166	93	0.640927	0.359073
	PDE1C	932	75	0.925521	0.0744786
	ZIC1	557	225	0.712276	0.287724
	ELMO1	225	27	0.892857	0.107143
	ARAP1	201	29	0.873913	0.126087
	SVIL	336	51	0.868217	0.131783
	LDLRAD4	535	60	0.89916	0.10084
	SRGAP3	222	15	0.936709	0.0632911
	ZNF781	395	185	0.681034	0.318966
	PLAGL1	531	534	0.498592	0.501408
	IGSF3	123	213	0.366071	0.633929
	RNF13	134	7	0.950355	0.0496454
	UTS2B	359	43	0.893035	0.106965
	ADAL	235	192	0.550351	0.449649
	GGT1	425	49	0.896624	0.103376
	IKZF4	201	24	0.893333	0.106667
	RPTOR	293	9	0.970199	0.0298013
	ZNF174	503	167	0.750746	0.249254
	SLC16A1	341	10	0.97151	0.02849
	FGF9	526	758	0.409657	0.590343
	CHEK2	83	61	0.576389	0.423611
	LDHAL6A	0	1969	0	1
	KLHDC8A	20	138	0.126582	0.873418
	KDM4C	201	40	0.834025	0.165975
	LHX6	895	181	0.831784	0.168216
	MTRNR2L7	189	10	0.949749	0.0502513
	TSHZ2	0	986	0	1
	CD8A	763	118	0.866061	0.133939
	IQCK	122	0	1	0
	PDPR	272	18	0.937931	0.062069
	ZNF260	732	178	0.804396	0.195604
	C1QL3	0	127	0	1
	CALU	1250	364	0.774473	0.225527
	CDH8	580	73	0.888208	0.111792
	MTRNR2L2	391	46	0.894737	0.105263
	MTRNR2L8	344	76	0.819048	0.180952
	ALK	634	46	0.932353	0.0676471
	ATXN1	711	38	0.949266	0.0507343
	SLC2A14	1202	85	0.933955	0.0660451
	C22orf34	546	15	0.973262	0.026738
	CDH18	1135	132	0.895817	0.104183
	ATAD3C	577	360	0.615795	0.384205
	RBFOX1	394	45	0.897494	0.102506
	SLC35A4	556	59	0.904065	0.095935
	NBPF1	357	61	0.854067	0.145933
	JUN	388	81	0.827292	0.172708
	POM121	156	138	0.530612	0.469388
	FOXJ2	616	175	0.778761	0.221239
	CDH12	1258	131	0.905688	0.0943125
	KCNA1	178	89	0.666667	0.333333
	TGFB3	74	30	0.711538	0.288462
	MYC	527	98	0.8432	0.1568
	ELK4	218	231	0.485523	0.514477
	GYPC	13	207	0.0590909	0.940909
	BIRC8	1152	151	0.884114	0.115886
	ENC1	25	313	0.0739645	0.926036
	LNP1	357	27	0.929688	0.0703125
	MAML2	668	161	0.80579	0.19421
	TMEM8B	323	161	0.667355	0.332645
	STC2	498	36	0.932584	0.0674157
	TULP4	858	159	0.843658	0.156342
	RBKS	1082	88	0.924786	0.0752137
	CHST5	264	182	0.591928	0.408072
	BLM	84	59	0.587413	0.412587
	TIAF1	342	12	0.966102	0.0338983
	BIRC2	208	76	0.732394	0.267606
	EIF4E	61	58	0.512605	0.487395
	HEXIM1	152	85	0.64135	0.35865
	LRFN5	158	41	0.79397	0.20603
	SH2B1	76	66	0.535211	0.464789
	ENO1	22	16	0.578947	0.421053
	USP6	0	71	0	1
	SKIDA1	11	19	0.366667	0.633333
	NOS1AP	99	65	0.603659	0.396341

## Sheet: Figure 4
Figure 4a	UBE2J2_G_A_chr1_1209215_1209215	-1.29362		Figure 4b	FOS wt	FOS mut	FGF7 wt	FGF7 mut
	QARS_G_A_chr3_49142167_49142562	-1.03354			1.20851	1.9861	1.05175	1.27698
	RNF13_C_T_chr3_149530475_149563813	-0.978561			0.897474	1.42577	1.35684	1.62655
	ALDH1B1_A_T_chr9_38392661_38395745	-0.765658			0.921992	1.26559	0.700745	1.43895
	CUL5_G_C_chr11_107879459_107880074	-0.695665			1.19392	1.18498	0.731231	3.06828
	XPC_alt_NA___	-0.637307			0.627144	1.89247	0.747907	6.99064
	HNRNPCL1_A_G_chr1_12908143_12908609	-0.538109			1.33554	0.758096	1.82851	2.28569
	CDH8_G_A_chr16_62070320_62070320	-0.516277			0.8839	1.10173
	ATM_T_C_chr11_108093559_108098351	-0.503155			1.09024	1.71704
	ALDH1B1_G_C_chr9_38392661_38395745	-0.49187			1.03771	1.40406
	MECOM_T_C_chr3_168849266_169381563	-0.470202
	RHEB_C_T_chr7_151216598_151217010	-0.464893
	MECOM_C_T_chr3_168849266_169381563	-0.367833
	CTNNA1_C_A_chr5_138210919_138221948	-0.361206
	IL34_G_C_chr16_70613798_70680850	-0.355808
	UBB_T_G_chr17_16284604_16285221	-0.325636
	TAF1L_C_T_chr9_32635578_32635667	-0.324681
	TTI2_G_C_chr8_33370132_33370703	-0.287432
	PDHA2_C_T_chr4_96761239_96761301	-0.276195
	SYNPR_C_A_chr3_63263914_63264209	-0.273018
	GINS4_C_T_chr8_41386725_41387721	-0.265225
	TCL1A_C_T_chr14_96180404_96180533	-0.262051
	RCAN1_A_G_chr21_35899048_35899308	-0.249449
	DCAF6_T_C_chr1_167905797_167906149	-0.242756
	FOLR1_C_T_chr11_71900602_71903217	-0.239589
	FAM71D_G_T_chr14_67656110_67664878	-0.237733
	PAX6_G_T_chr11_31827960_31832901_2	-0.237039
	MLF1_A_C_chr3_158288953_158310250	-0.236231
	BIRC2_G_A_chr11_102217950_102217950	-0.234342
	ECT2_C_T_chr3_172468475_172472320	-0.226499
	NFKBIA_G_A_chr14_35873851_35873960	-0.216101
	DCAF6_T_G_chr1_167905797_167906149	-0.212193
	DHRS4L2_G_T_chr14_24439083_24459565	-0.206319
	DDX11_A_G_chr12_31226779_31231327	-0.201719
	ZNF781_C_A_chr19_38177373_38177373	-0.197939
	MTRNR2L9_T_C_chr6_62284008_62284232_2	-0.193733
	RPTOR_G_T_chr17_78518625_78519429	-0.188883
	TLR5_T_G_chr1_223286374_223316624	-0.184295
	ZNF202_C_A_chr11_123601597_123612391	-0.181874
	MFAP5_G_A_chr12_8814701_8815484	-0.181783
	DNAJC15_G_C_chr13_43597362_43597762	-0.178742
	GPR137_T_C_chr11_64052285_64053996	-0.169925
	FOSB_C_A_chr19_45971458_45971458	-0.167868
	FAM9A_G_T_chrX_8768213_8769378	-0.166418
	SBDS_C_A_chr7_66460405_66460683	-0.165212
	UBC_G_A_chr12_125398318_125399587	-0.160602
	ACER2_C_A_chr9_19408925_19409082	-0.158506
	ENPEP_C_A_chr4_111397229_111397570	-0.156086
	TM7SF2_C_G_chr11_64879326_64879487	-0.155438
	RAF1_C_A_chr3_12660221_12705700	-0.152543
	LDLRAD4_A_T_chr18_13218729_13387721	-0.152003
	SFPQ_G_A_chr1_35658651_35658743	-0.146491
	CHRFAM7A_C_T_chr15_30675555_30685864	-0.142019
	CAV2_G_T_chr7_116140098_116140412	-0.140413
	BEND4_C_A_chr4_42154356_42154356	-0.140145
	BEND4_G_A_chr4_42154813_42154813	-0.140145
	PISD_C_T_chr22_32021802_32026810	-0.139046
	TMEM155_G_A_chr4_122683039_122686555	-0.1387
	SNX32_C_T_chr11_65601410_65601536_2	-0.138453
	IL18RAP_T_C_chr2_103035250_103039737	-0.135608
	UBC_T_G_chr12_125398318_125399587	-0.133941
	PRSS54_G_T_chr16_58327721_58328951_2	-0.133718
	ZNF658_C_A_chr9_40789280_40792116	-0.133718
	LRP5L_G_T_chr22_25756060_25777544	-0.129316
	IL34_C_A_chr16_70613798_70680850	-0.125801
	CAPZB_G_A_chr1_19775486_1977548	-0.118729
	C22orf34_C_A_chr22_50020543_50051190	-0.118599
	RCAN1_G_A_chr21_35899048_35899308	-0.11573
	MFAP1_G_A_chr15_44116768_44116951	-0.11368
	MTRNR2L9_T_C_chr6_62284008_62284232	-0.108811
	GALNT2_C_T_chr1_230193536_230193813	-0.107723
	PBK_G_A_chr8_27690631_27695612	-0.107333
	MAML2_T_G_chr11_96075060_96076344	-0.100624
	PDE4D_G_T_chr5_59064336_59064438	-0.0997984
	PDE7B_G_T_chr6_136173072_136173072	-0.0974275
	MLF1_A_T_chr3_158288953_158310250	-0.0968615
	CKS2_C_T_chr9_91926110_91926207_2	-0.0950645
	ZIC1_C_A_chr3_147127181_147127899	-0.0934026
	FGFR2_G_A_chr10_123353332_123356159	-0.0931094
	VGLL4_G_A_chr3_11761958_11761958	-0.0931094
	SERPINA10_G_T_chr14_94756931_94759608	-0.0897219
	BCS1L_G_A_chr2_219524379_219525710	-0.0882349
	PDHA2_G_A_chr4_96761239_96761301	-0.0879854
	FDPS_C_T_chr1_155278539_155279855	-0.0866011
	CASQ2_G_A_chr1_116311388_116311388	-0.0848889
	OS9_C_T_chr12_58087738_58087944	-0.0836777
	TP63_T_C_chr3_189349216_189349304	-0.0836133
	GALNT2_G_A_chr1_230193536_230193813	-0.0819181
	ZSCAN1_C_T_chr19_58545434_58549204	-0.0810699
	JUN_C_G_chr1_59249686_59249686	-0.0799592
	KCNC2_G_A_chr12_75601764_75603528_2	-0.0775307
	PTGES3_G_T_chr12_57081784_57082192	-0.0720787
	MFAP5_G_T_chr12_8814701_8815484	-0.0710831
	TP63_alt_chr3_189507449_189507589_2	-0.0651296
	ZNF235_G_C_chr19_44807558_44809178	-0.0638021
	CASQ2_G_A_chr1_116311384_116311384	-0.0589267
	MLLT3_C_T_chr9_20622414_20622414	-0.0574034
	MFAP1_A_T_chr15_44116768_44116951	-0.0488355
	METTL22_C_T_chr16_8715497_8719522	-0.0480341
	EIF1_C_T_chr17_39845127_39845290	0.0497187
	ZSCAN1_A_G_chr19_58545434_58549204	0.0516041
	FGF7_C_T_chr15_49715375_49716494	0.0565835
	SLC35A4_G_A_chr5_139946259_139946259	0.0566436
	PDPR_A_G_chr16_70147529_70154395	0.0643792
	FTH1_A_C_chr11_61734898_61735132	0.0665676
	LGALS9C_C_G_chr17_18380099_18380168	0.0684531
	NFIB_T_G_chr9_14313511_14314045	0.0737639
	MROH2B_G_A_chr5_41070955_41071444	0.0748682
	KCNJ5_G_C_chr11_128761227_128781168_2	0.0748682
	FAM160A1_G_C_chr4_152330494_152330494	0.0815808
	FAM160A1_G_A_chr4_152330514_152330514	0.0815808
	C22orf34_C_T_chr22_50020543_50051190	0.086091
	CDH8_G_A_chr16_62055469_62055469	0.0989468
	LOC100506388_G_A_chr17_180996_181348	0.100029
	ETV1_T_G_chr7_14028678_14029642	0.102415
	CHRNA2_T_C_chr8_27328576_27336813	0.103781
	KIF3A_G_C_chr5_132073112_132073270	0.103781
	FAM71D_A_G_chr14_67656110_67664878	0.104911
	POTEC_C_G_chr18_14543146_14543599	0.106915
	FTH1_A_G_chr11_61734898_61735132	0.115477
	LOC100506388_C_G_chr17_180996_181348	0.118644
	AURKA_C_T_chr20_54967147_54967147	0.118865
	MOB3B_G_A_chr9_27455549_27529850	0.121769
	SPDEF_G_T_chr6_34512233_34524110	0.129316
	POM121_T_A_chr7_72350029_72350029	0.131193
	CCDC28B_C_T_chr1_32665987_32667536	0.134806
	KCNMB3_C_A_chr3_178984499_178984838	0.137454
	ZNF717_C_T_chr3_75790795_75834734_2	0.13748
	TPSAB1_A_G_chr16_1290678_1290729	0.141233
	OR2L13_C_T_chr1_248100331_248262677	0.141233
	IL34_C_G_chr16_70613798_70680850	0.142529
	ZNF470_G_C_chr19_57079088_57079088	0.143096
	SOCS1_A_G_chr16_11349336_11350039	0.144162
	ETV1_G_A_chr7_14028678_14029642	0.145075
	FTH1_G_T_chr11_61734898_61735132	0.145258
	RREB1_A_C_chr6_7107890_7107890	0.148768
	NAF1_C_A_chr4_164087880_164088073	0.150346
	CDH23_G_T_chr10_73571640_73572048	0.150915
	ZNF260_G_A_chr19_37016221_37016221	0.151459
	SULT1A2_C_T_chr16_28607252_28607801_2	0.155278
	EVI2A_A_G_chr17_29647450_29648767	0.157575
	TSEN2_A_C_chr3_12526010_12531299	0.160296
	STYK1_T_C_chr12_10787218_10826891	0.162411
	AGAP6_T_C_chr10_51748078_51748475	0.16614
	KIF3A_G_T_chr5_132073112_132073270	0.166402
	TBX20_C_A_chr7_35293232_35293711	0.177998
	RHOH_G_T_chr4_40195269_40245006	0.180696
	CGB5_A_G_chr19_49547102_49547466	0.182438
	C1orf186_C_T_chr1_206243503_206288647	0.187669
	OR2L13_C_A_chr1_248100331_248262677	0.191943
	FDPS_G_A_chr1_155278539_155279855	0.195108
	PLAGL1_G_A_chr6_144269274_144385736	0.197188
	CCDC28B_A_C_chr1_32665987_32667536	0.205319
	OSTF1_T_G_chr9_77703398_77703608	0.209497
	COLQ_T_C_chr3_15563133_15563258	0.209541
	TSEN2_G_C_chr3_12526010_12531299	0.213048
	ADAM32_MUT_8mer	0.214364
	ZNF717_C_T_chr3_75790795_75834734	0.2184
	CDKAL1_C_A_chr6_20534688_20546581	0.222196
	FOS_C_G_chr14_75745481_75745685	0.224321
	TUBGCP6_C_T_chr22_50682889_50683400	0.226795
	ZNF254_T_A_chr19_24269962_24288834	0.280231
	ZNF254_G_T_chr19_24269962_24288834	0.280231
	OS9_G_C_chr12_58087738_58087944	0.286108
	R3HCC1L_G_A_chr10_99894381_99967871_2	0.29134
	ZNF23_C_G_chr16_71483754_71496155	0.420113
	TPTE_G_T_chr21_10951298_10990943	0.430772
	ZIC1_T_C_chr3_147127181_147127899	0.432563
	FANK1_G_C_chr10_127585104_127585211	0.472475
	LRRC56_G_A_chr11_538813_538813	0.491853
	SKIDA1_C_T_chr10_21807779_21807779	0.701696

## Sheet: Figure 5
Figure 5a	NUMA1_C_A_chr11_71746990_71791739	-0.459432		Figure 5b	AKT3 wt	AKT3 mut	NUMA1 wt	NUMA1 mut		Figure 5d	Transcript		RLU/transcript		RLU/DNA
	ALDH1B1_A_T_chr9_38392661_38395745	-0.378047			604681	798702	65.27	52.18			QARS wt	QARS mut	QARS wt	QARS mut	QARS wt	QARS mut
	BCS1L_G_T_chr2_219524379_219525710	-0.325392			1.1539e+06	1.66318e+06	94.52	64.05			0.5783	0.5105	929.804	1267.24	36.2649	43.393
	ALDH1B1_G_C_chr9_38392661_38395745	-0.304605			410622	1.90274e+06	102.9	45.57			0.51	0.6649	692.67	436.892	40.0419	41.8774
	COLQ_T_C_chr3_15563133_15563258	-0.168552			763911	976655					4.5008	0.1631	115.243	2126.57	42.1973	45.1119
	RAF1_C_A_chr3_12660221_12705700	-0.0637324									2.7906	0.2094	104.254	1416.48	46.7161	40.5059
	ASPM_G_A_chr1_197115568_197115824	0.109992									0.5474	0.1868	1038.05	2239.46	43.4476	43.5998
	MFAP1_G_A_chr15_44116768_44116951	0.110964										0.1587	1173.92	2702.64	44.7047	45.7985
	TBX20_C_A_chr7_35293232_35293711	0.120313
	CASP8_C_A_chr2_202122754_202122954	0.130584
	ATM_T_C_chr11_108093559_108098351	0.135233
	TM7SF2_C_G_chr11_64879326_64879487	0.145469
	TDG_C_T_chr12_104359593_104359815_2	0.151161
	MLF1_A_C_chr3_158288953_158310250	0.152003
	AKT3_C_T_chr1_244006473_244006886	0.175924
	CKS2_C_T_chr9_91926110_91926207	0.230865
	ZNF202_T_A_chr11_123601597_123612391	0.289507
	PRSS33_G_A_chr16_2836549_2836708	0.338794
	QARS_G_A_chr3_49142167_49142562	0.353656

## Sheet: Figure 6
Figure 6d
Quantification for 6d		WT			Mutant
	Total	0.97143	0.990754	1.04307	1.61633	2.21441	1.70559
	High	0.047036	0.054627	0.097428	0.608239	1.09906	0.683599
	Low	0.924393	0.936127	0.945641	1.00809	1.11534	1.02199
Figure 6e	WT	Mutant
	0.191718	0.132527
	0.139987	0.124769
	0.125958	0.169971
	0.139523	0.119973
	0.145233	0.165619
	0.123377	0.134509

## Sheet: Figure 7
Figure 7e	MAPK mutated	non-MAPK mutated
	9.44197	1.2153
	0.747879	0.841364
	6.73091	0.654394
	5.60909	2.43061
	1.12182	0.467424
	1.2153	1.12182
	1.96318	0.934849
	1.40227	0.373939
	1.2153	0.654394
	0.654394	1.02833
	0.841364	1.49576
	0.560909	3.27197
	0.747879	1.68273
	1.77621	1.30879
	0.280455	1.96318
	1.58924	0.934849
	1.12182	0.654394
		6.73091
		0.560909
		1.02833
		0.841364
		0.934849
		1.40227
		1.2153
		5.51561
		0.467424
		1.40227
		0.373939
		0.654394
		1.49576
		3.17849
		0.747879
		0.560909
		0.841364
		1.02833
		1.30879
		1.02833
		0.841364
		1.02833
		0.560909
		1.02833
		1.12182
		0.934849
		1.12182
		0.560909
		0.280455
		0.841364
		0.934849
		1.77621
		0.841364
		0.467424
		2.71106
		0.467424
		1.96318
		1.02833
		1.2153
		1.2153
		0.841364
		0.18697

## Sheet: Fig S1
Fig S1	202
	223
	988
	629
	433
	344
	499
	273
	241
	550
	1085
	161
	200
	190
	675
	379
	431
	42
	98
	663
	683
	144
	269
	95
	407
	214
	340
	309
	162
	343
	419
	1224
	126
	242
	1597
	383
	344
	355
	307
	78
	196
	185
	173
	1016
	270
	1926
	327
	219
	264
	474
	514
	625
	1280
	247
	280
	480
	152
	525
	254
	549
	778
	134
	395
	253
	313
	710
	567
	256
	160
	620
	208
	95
	856
	479
	270
	889
	454
	294
	154
	653
	412
	197
	831
	347
	208
	167
	439
	1216
	567
	502
	924
	55
	440
	470
	335
	176
	325
	336
	950
	965
	664
	316
	216
	365
	473
	93
	244
	896
	144
	964
	206
	522
	240
	583
	822
	529
	165
	447
	340
	235
	73
	72
	1282
	444
	163
	74
	726
	400
	523
	768
	473
	541
	321
	375
	225
	250
	111
	712
	789
	2102
	319
	955
	100
	262
	605
	600
	813
	412
	448
	101
	326
	968
	149
	1007
	276
	259
	550
	337
	94
	494
	386
	876
	642
	233
	611
	97
	319
	323
	567
	382
	253
	715
	276
	304
	382
	220
	541
	817
	817
	132
	140
	1148
	275
	402
	95
	121
	1926
	289
	385
	387
	327
	297
	233
	421
	497
	212
	290
	375
	617
	265
	240
	1090
	217
	140
	282
	546
	359
	185
	340
	586
	676
	705
	473
	1038
	2960
	440
	407
	122
	153
	1008
	524
	983
	136
	463
	1525
	330
	688
	2541
	605
	848
	408
	516
	105
	234
	490
	670
	778
	650
	294
	588
	581
	140
	133
	644
	359
	579
	187
	254
	939
	173
	620
	708
	371
	874
	335
	119
	476
	126
	326
	470
	201
	201
	227
	187
	300
	393
	187
	405
	654
	158
	1698
	247
	534
	194
	760
	188
	261
	247
	200
	540
	523
	242
	531
	182
	565
	272
	727
	651
	285
	403
	945
	284
	322
	359
	754
	531
	75
	256
	337
	232
	1310
	322
	322
	88
	639
	168
	229
	207
	529
	241
	518
	352
	224
	774
	589
	216
	328
	645
	945
	463
	328
	351
	91
	63
	377

## Sheet: Fig S3
Fig S3d
Supp fig 3d Panel 1 ( top) No of reads in each length(bases) - RiboSeq
Frame #	22	23	24	25	26	27	28	29	30	31	32	33	34	35	36	37
0	0	0	0	29497	56493	195191	736559	1357279	1129234	352409	60298	18269	6714	2768	1005	449
1	0	0	0	22008	36200	92085	244785	329395	281762	157997	44039	13911	6222	2678	903	407
2	0	0	0	23510	41276	130674	453214	733042	697742	349464	72165	18133	7770	2541	890	419
Supp fig 3d Panel 2 (bottom) No of reads in each length(bases) -RNASeq
Frame #	22	23	24	25	26	27	28	29	30	31	32	33	34	35	36	37
0	0	0	0	5890	5232	5674	8344	9264	10513	16848	36692	94873	162814	199720	210477	204664
1	0	0	0	4753	4711	7119	6961	7770	11041	15170	35982	92606	159325	198693	204846	198505
2	0	0	0	4017	5916	5709	6388	9046	10068	14609	35116	88398	155363	189060	195087	193172
Fig S3e
RiboSeq						RNAseq
Base position relative to CDS	Frame 0	Frame1	Frame2			Base position relative to CDS	Frame 0	Frame1	Frame2
-102	0.00586626	0.00531468	0.00877375			-102	0	0	0
-99	0.0178865	0.0107559	0.00911974			-99	0	0	2.0729e-05
-96	0.00847715	0.00429047	0.0103611			-96	0.000134129	0.00798065	0.000216502
-93	0.00926833	0.0103801	0.0149201			-93	0	0	0
-90	0.0116184	0.00315592	0.0103603			-90	4.42218e-05	0	0.000203225
-87	0.00967382	0.00612777	0.0140141			-87	4.42218e-05	0	0
-84	0.0194813	0.00631944	0.00813231			-84	0	0.000203225	0
-81	0.0111766	0.0118916	0.0149528			-81	0	0.00241785	0.00241789
-78	0.0113994	0.00738533	0.0114097			-78	7.77336e-05	0.000703528	2.0729e-05
-75	0.0188868	0.0179786	0.0103424			-75	0.000703528	0	0
-72	0.0186659	0.010176	0.0073478			-72	0.000527437	0	0
-69	0.00840736	0.0123839	0.00986124			-69	0.000885299	0	0
-66	0.0214012	0.0143996	0.0141499			-66	0.00682575	0.00118199	0.0014326
-63	0.0131339	0.00792353	0.0116158			-63	0.000830953	0.00362757	0.000623215
-60	0.0122829	0.00741116	0.00717383			-60	0	0.000791469	0.00407041
-57	0.0118105	0.0118843	0.0106928			-57	0	0.00464831	0.00102877
-54	0.0127528	0.00923694	0.0223202			-54	0.00682575	0	0.000216502
-51	0.0130103	0.00727676	0.015159			-51	0.00464501	0	0.000610183
-48	0.0138836	0.0108477	0.01351			-48	0	0.00183872	0.00140347
-45	0.0157632	0.0158674	0.00847138			-45	0	0.00443002	0
-42	0.013259	0.00884891	0.0116341			-42	0.001623	0.00175776	0
-39	0.0103366	0.0122826	0.014186			-39	0.000821029	0.000527437	0
-36	0.0167182	0.011645	0.0122138			-36	0.00453504	0.00384349	0
-33	0.0163615	0.0120013	0.0137427			-33	0	0.00723539	0.000131283
-30	0.0152299	0.0133794	0.0154871			-30	0.00439723	0.000134129	0.00413917
-27	0.013186	0.00588266	0.017774			-27	0.00165889	0.000827902	0.00214246
-24	0.0140527	0.0151785	0.0243899			-24	0.0166807	0.0164862	0.00809811
-21	0.0193153	0.0240704	0.013871			-21	0.00720488	0.00263805	0.00076644
-18	0.0104369	0.0127577	0.0107401			-18	0.00434963	0.00151964	0.000949374
-15	0.00781121	0.00993242	0.0317007			-15	0.00380997	0.00364062	0.000292332
-12	0.391021	0.125356	0.106536			-12	0.0033128	6.21869e-05	0.00346679
-9	0.0991647	0.0246335	0.026542			-9	0.00443527	0.000709149	9.84626e-05
-6	0.0593499	0.0168844	0.0236015			-6	0.00308171	7.48917e-05	0.00198592
-3	0.0697504	0.0225692	0.0357843			-3	0.00917518	0	0.00325991
0	0.0848566	0.0286045	0.0172166			0	0.00932374	0.0145766	0.000466678
3	0.0521908	0.0193948	0.0259164			3	0.00885379	0	0.000597587
6	0.0512973	0.0177673	0.0305235			6	4.14579e-05	0.00183566	0.00186242
9	0.0644932	0.0181006	0.0224341			9	0	3.34338e-05	0.00976507
12	0.0821461	0.0254903	0.0258703			12	0.00863114	0.00343509	0.000207738
15	0.0703784	0.0236642	0.0244625			15	0.0334675	0.00113146	0
18	0.0706119	0.021901	0.023675			18	7.77336e-05	0.00139642	0.0022418
21	0.0707318	0.0241207	0.0209769			21	0	0.000207738	2.0729e-05
24	0.0554336	0.0204124	0.022386			24	0.00236637	0	0.00315541
27	0.0549096	0.0144136	0.0184894			27	0.00382334	0	0.00150409
30	0.0527154	0.0132281	0.0200247			30	0.00225516	0.00238997	0.000885299
33	0.076487	0.0179901	0.0260505			33	0.00257624	0	0.00748402
36	0.0653552	0.0218725	0.0235776			36	0.00993383	0	0.00131667
39	0.066242	0.0134243	0.025955			39	0	7.77336e-05	0.0148819
42	0.0748069	0.023465	0.0199591			42	0	0.000907291	0.00141274
45	0.0721534	0.0229902	0.023588			45	0.000577299	0.00780342	0.000207738
48	0.0811085	0.0190642	0.0334115			48	0.000216502	0	0.000580736
51	0.0780917	0.0178411	0.0271598			51	0.00184257	0.00235838	0.00053245
54	0.0813458	0.0137891	0.0286529			54	0.00327566	0.00245084	0
57	0.0778514	0.0172244	0.0333939			57	0	0.000709149	0.00762727
60	0.0868163	0.013627	0.0261963			60	0.000990384	0.00421489	0.000580736
63	0.0812507	0.0158304	0.0331444			63	0.00407785	0.000292332	0.001182
66	0.0753794	0.0152672	0.0203094			66	0.00127752	0.000338079	0
69	0.0836911	0.020651	0.0261327			69	0.00395609	0.00126558	0.00412522
72	0.101345	0.0134491	0.0261989			72	0.00389012	0.00322653	0.0031324
75	0.100007	0.0162836	0.031537			75	0.00133702	0.00120685	2.48549e-05
78	0.0880328	0.0141471	0.0290694			78	0.0104809	0.000851997	0.000319635
81	0.0915573	0.0223842	0.0256713			81	0.0102217	0.0104975	2.48549e-05
84	0.0981358	0.0235185	0.0250302			84	0.0021917	0.0162688	0.00330676
87	0.0820599	0.0199546	0.0220029			87	0.000557243	0.00341918	0
90	0.0914914	0.0218651	0.0205832			90	0	0.000860442	0.00181033
93	0.109018	0.0235594	0.0275889			93	0	0.00132512	0.00880012
96	0.109559	0.0218727	0.0278195			96	0.00796778	0.00245555	0.000791469
99	0.0915761	0.0190065	0.0357316			99	0.018489	0.00307683	0
102	0.0933983	0.0170343	0.0258261			102	0.00122253	0	0.00113146
105	0.107226	0.0168687	0.0215356			105	0.0012146	0.00429623	0.00190981
108	0.097301	0.0171127	0.0275052			108	0.00689256	0.000557305	0
111	0.092772	0.0179977	0.0207523			111	0.00267718	6.28556e-05	0.0027099
114	0.107264	0.022189	0.0276218			114	0.00519292	0.00174435	0.00827184
117	0.111379	0.016661	0.0310148			117	0.00866833	0.00687405	0.00130465
120	0.106526	0.0212182	0.0284834			120	0.0324509	0.00331846	0.00402487
123	0.100306	0.021372	0.0257734			123	0.00128574	0.00137953	0
126	0.116898	0.018785	0.0335823			126	0.000315541	0.00898447	0.00648156
129	0.104015	0.0171094	0.0251372			129	0.00758526	0	0.0015199
132	0.11498	0.0252289	0.0233991			132	0.000399224	0.000722059	0.00214199
135	0.102519	0.0196713	0.024526			135	0.0014463	0.000556837	0.00133986
138	0.0936249	0.0143421	0.03344			138	0.0120263	0	0.00221109
141	0.100032	0.0196665	0.0302535			141	0	0.00308171	0.0014404
144	0.118422	0.0198415	0.0265321			144	0.0025796	0.000703528	0.00144412
147	0.107531	0.018838	0.0262249			147	0.0116827	0.00354679	0
150	0.104997	0.0163622	0.02531			150	0.00114086	0.00110837	0
153	0.104536	0.0149711	0.0307575			153	0.00185838	0.000471584	0.00207059
156	0.105631	0.0254032	0.0313737			156	0.0212112	0.00153269	0.00119767
159	0.109905	0.0169463	0.0332499			159	0.00574133	0.00360618	0.00622975
162	0.129541	0.013511	0.0269569			162	0.0121215	0.0116861	0.00115625
165	0.118266	0.0176746	0.0313113			165	0.000370065	0.00174336	2.0729e-05
168	0.101024	0.0208288	0.0239105			168	0.0107052	0.00174536	4.97097e-05
171	0.116195	0.0192295	0.0271296			171	0.00588024	0.00672889	0.00994712
174	0.129553	0.0218044	0.0331928			174	0.0118825	0.000827591	2.48549e-05
177	0.122641	0.0155856	0.0248563			177	0.00308779	0.00341689	0.00275739
180	0.142178	0.0227158	0.0234325			180	0.0194022	0.00160008	4.42218e-05
183	0.11113	0.0257891	0.0346625			183	0.0049642	0.00159961	0.00138973
186	0.1288	0.0186734	0.030611			186	0	0.000700178	0.00266175
189	0.104582	0.0171123	0.0248827			189	0.0032938	0.000634198	0
192	0.105373	0.0264439	0.0267189			192	0.0215807	0.00694827	0.00165889
195	0.102897	0.0234972	0.0306659			195	0.00429211	0.00336599	0.000338079
198	0.108762	0.0153658	0.034913			198	0.00311073	0	0.00363204
201	0.115368	0.0246102	0.0323171			201	0.00244141	0.0147415	0.000967352
204	0.113939	0.0162042	0.0238011			204	0.00214199	0	0.00110837
207	0.0995483	0.0232396	0.0244582			207	0	7.77336e-05	0.00770755
210	0.107489	0.0210561	0.0225597			210	0.0014404	2.48549e-05	0.00316462
213	0.0993503	0.0182404	0.0308399			213	0.000896142	0	0.0106664
216	0.101824	0.0221792	0.0237378			216	0.0013589	0	0.000399224
219	0.0985771	0.0176986	0.0340046			219	0.00243565	0.000242724	0
222	0.109882	0.0188066	0.0353259			222	0.000802288	0.0151344	0.0026164
225	0.0984136	0.0156492	0.0234435			225	0.00906578	0.00597389	0.0013589
228	0.107895	0.0186958	0.0254846			228	0.00239955	0	0.00224511
231	0.117157	0.0147237	0.0326906			231	0.000267579	0.00513074	0.000844142
234	0.112847	0.0203932	0.0245625			234	0.00249259	0.00508886	7.45646e-05
237	0.110628	0.0214085	0.0301913			237	0.00918477	0.00315541	0.00125181
240	0.103675	0.0188485	0.0298023			240	0.00192331	0.00746267	0.00164296
243	0.116722	0.01916	0.0290631			243	0.000111897	0.00124161	4.97097e-05
246	0.107959	0.0181883	0.0308733			246	0.00383412	0.000676159	4.97097e-05
249	0.105398	0.0131831	0.0333202			249	4.97097e-05	0.00169632	0.000616427
252	0.121603	0.0219366	0.0405381			252	0.00300231	0.000581692	0.000910154
255	0.118497	0.0172881	0.0251296			255	0.00407478	0.00576286	0.00738443
258	0.101725	0.0199256	0.0294466			258	0.00287661	0.000771769	0.00119767
261	0.110329	0.0131796	0.0233294			261	0.00216021	0.00161637	0
264	0.138893	0.018766	0.0272555			264	0.00972908	0.00533735	0.0117679
267	0.117892	0.0175913	0.0298341			267	0.0029366	0.00466212	0.00243463
270	0.104343	0.0175719	0.0302307			270	0.00210649	0.00156849	0.00452294
273	0.106498	0.0186573	0.0315935			273	0.000810733	0.000147724	0.00279012
276	0.106168	0.0190986	0.0279073			276	0.00352509	0.00577798	0.00368976
279	0.102924	0.0202028	0.0435798			279	0	0.000911267	0.0106034
282	0.12227	0.0176514	0.031142			282	0.000949374	0.000793535	0.00216745
285	0.0958516	0.0195126	0.0330823			285	0.00235262	0.0108965	0.00130285
288	0.0996981	0.0187538	0.0339855			288	0	0.00202551	0.0105556
291	0.103248	0.0198021	0.0269301			291	0	0.00110526	0
294	0.0819281	0.0238518	0.0306971			294	0.00218995	0.000207738	0
297	0.101828	0.0185294	0.0262246			297	0.00133356	0.00720488	0.000704253
300	0.0997963	0.0208246	0.0303718			300	0	0.000614959	0.00244141
303	0.0975272	0.0162958	0.0219132			303	0.00362757	0.00363958	0
306	0.10342	0.0156158	0.0253448			306	0.00140851	0.00183854	0.0013589
309	0.102524	0.0150199	0.0379722			309	0.000315541	0.000558265	0
312	0.100761	0.0151263	0.0248951			312	0.00478378	0.000802288	0.000744253
315	0.103632	0.0157946	0.0267571			315	0.000207738	0	0.00332408
318	0.104228	0.0182002	0.0333173			318	0.0037053	0.00119767	0.000207738
321	0.0929934	0.0181616	0.0256737			321	0.00782799	0.000207738	0
324	0.104041	0.0169173	0.0255288			324	0.0018635	0.000791469	0.00140643
327	0.108472	0.0144283	0.0288902			327	0.000207738	0.00140312	0
330	0.107426	0.0190104	0.0255109			330	0.00936109	0.00325905	0.00308171
333	0.100779	0.0122369	0.0374776			333	0.000207738	0.0126752	0.00172569
336	0.109921	0.0203194	0.0290685			336	0.000722059	0.0024107	0
339	0.120092	0.0151533	0.028617			339	0.00230782	0.000614959	0.000508063
342	0.0859571	0.0157389	0.0310979			342	0.00589624	0	0.00181033
345	0.103983	0.015225	0.0235509			345	0.00407931	0.0106685	0
348	0.0992791	0.0154368	0.0287962			348	0.00380769	0.000315541	0
351	0.0925597	0.016805	0.033585			351	0.00102877	0.00284511	0.00113146
354	0.107952	0.0205646	0.0318162			354	0.0064183	0.0141456	0.00163088
357	0.103557	0.017028	0.0280633			357	0	0	0.00562823
360	0.0975085	0.0140347	0.0260092			360	0.000614959	0.000292332	0
363	0.101903	0.018372	0.0203321			363	0.00389215	0.00104723	0.00373808
366	0.0963986	0.0174114	0.0324354			366	0.00581509	0.000541862	0.00522714
369	0.0835514	0.0200018	0.0346278			369	0.00383276	0.0105491	0.000967352
372	0.0906153	0.0135781	0.0304225			372	0.00438001	0.00274306	0
375	0.0779075	0.0128449	0.0293544			375	0.00113146	0.00142379	8.84436e-05
378	0.0954032	0.0115648	0.0231304			378	0.00430331	0.00154525	0.00162444
381	0.0944873	0.0175731	0.0241146			381	0	0	0.000810733
384	0.0960778	0.0156741	0.0255165			384	0.000704253	0	0
387	0.0890293	0.0166675	0.0306946			387	0.00145103	0.0013026	0.00295549
390	0.100647	0.0165939	0.0344197			390	0.000541862	0.000315541	0
393	0.108631	0.0212768	0.0264357			393	0.000967352	0.00261185	0.000703528
396	0.0873701	0.0185235	0.0300341			396	0	0	0.00053245
399	0.0958428	0.0166547	0.0226468			399	0	0.00115976	0.00347162
	NA	NA	NA				NA	NA	NA
	NA	NA	NA				NA	NA	NA
	NA	NA	NA				NA	NA	NA
	NA	NA	NA				NA	NA	NA
	NA	NA	NA				NA	NA	NA
	NA	NA	NA				NA	NA	NA
	NA	NA	NA				NA	NA	NA
	NA	NA	NA				NA	NA	NA
	NA	NA	NA				NA	NA	NA
	NA	NA	NA				NA	NA	NA
	NA	NA	NA				NA	NA	NA
	NA	NA	NA				NA	NA	NA
	NA	NA	NA				NA	NA	NA
	NA	NA	NA				NA	NA	NA
	NA	NA	NA				NA	NA	NA
	NA	NA	NA				NA	NA	NA
	NA	NA	NA				NA	NA	NA
	NA	NA	NA				NA	NA	NA
	NA	NA	NA				NA	NA	NA
	NA	NA	NA				NA	NA	NA
	NA	NA	NA				NA	NA	NA
	NA	NA	NA				NA	NA	NA
	NA	NA	NA				NA	NA	NA
	NA	NA	NA				NA	NA	NA
	NA	NA	NA				NA	NA	NA
-201	0.104109	0.0109269	0.0185998			-201	0.00352557	0.0013589	0.00101658
-198	0.0933385	0.0204669	0.0251591			-198	0.00419735	0.00124527	0.00257481
-195	0.103116	0.0200268	0.0393693			-195	0.000885299	0	0.000784586
-192	0.0942804	0.0219911	0.0347582			-192	0	0.000203225	0.00313529
-189	0.103168	0.0194119	0.022379			-189	0.00112282	0.000242724	0
-186	0.088959	0.0161511	0.0250546			-186	0.000495557	0.00491271	0
-183	0.104292	0.0181436	0.0306532			-183	0.00313373	0.00433082	7.77336e-05
-180	0.0973894	0.0165157	0.0264737			-180	0.00223226	0.000541862	0.00160328
-177	0.114591	0.0179178	0.0292531			-177	0.000641948	0.00472638	2.0729e-05
-174	0.103057	0.0214344	0.0297642			-174	0.00608947	0.000762365	0
-171	0.111161	0.0177981	0.0218327			-171	0.00165699	0.00576726	0
-168	0.100856	0.0161311	0.0342767			-168	0.00870978	0.00191407	0.00119767
-165	0.0998665	0.0186432	0.0295744			-165	0.0013589	0	0
-162	0.101022	0.0181654	0.0261888			-162	0.00406879	0.000676159	0.00216745
-159	0.0979933	0.0244816	0.0272524			-159	0.00270705	0.0109249	7.77336e-05
-156	0.103828	0.0160259	0.0248202			-156	0.000338079	0.00568534	0
-153	0.0870777	0.0172896	0.0252888			-153	0.00113146	0.00287733	0.00404379
-150	0.105536	0.0149805	0.0251564			-150	0.00187568	0.00323682	0
-147	0.115186	0.00955155	0.0310579			-147	0.00944968	0	0.000739739
-144	0.114387	0.0180866	0.03041			-144	0.00179166	0.00339313	0.00295273
-141	0.114609	0.0113106	0.0242572			-141	0.0113354	0.00404071	0.00268218
-138	0.101823	0.0188939	0.0318426			-138	0.00216071	2.0729e-05	0.00306597
-135	0.10438	0.01311	0.0238245			-135	0.0112005	0.00131667	0.00295141
-132	0.110009	0.0121889	0.0281523			-132	4.42218e-05	0	0.000632727
-129	0.108077	0.0135842	0.0240159			-129	0.000268257	0.000967352	0.000990384
-126	0.0983131	0.0132551	0.021596			-126	0.00114537	0.000134129	0.000536514
-123	0.112711	0.0251761	0.0266006			-123	0.000508063	0.0021551	0
-120	0.122518	0.0162337	0.0270689			-120	0	0.00112858	0.00113146
-117	0.0922987	0.0139639	0.0257271			-117	0.00158516	0	0
-114	0.121164	0.0180061	0.0327199			-114	7.77336e-05	0.00110229	0.00211276
-111	0.0974453	0.0173596	0.0314184			-111	0	0	0.000906028
-108	0.0994542	0.0188649	0.025995			-108	0.00387157	0	0
-105	0.0937151	0.0168561	0.0258202			-105	0	0.000332112	0.00109883
-102	0.120997	0.0225287	0.0246865			-102	0.00112282	0.00509779	0.00272356
-99	0.108065	0.013582	0.0225889			-99	0.00180555	0.000558265	6.21869e-05
-96	0.0997653	0.0126817	0.0286778			-96	0.0010369	0.00210338	0
-93	0.0950245	0.0169293	0.0267311			-93	0.00131667	0.000906892	0.000399224
-90	0.121123	0.0200588	0.0271524			-90	0	0.00328823	0
-87	0.116557	0.0179894	0.0296712			-87	0.000390447	0.000225457	0.0148012
-84	0.0944414	0.0113074	0.020236			-84	0.00181916	0.000703528	6.21869e-05
-81	0.0921043	0.0141269	0.0285754			-81	0.000876995	0	0.00543655
-78	0.0859115	0.0155518	0.0300461			-78	0.000857403	0.000541862	4.97097e-05
-75	0.117165	0.0134824	0.0282713			-75	0.000596517	0.00106677	4.97097e-05
-72	0.106961	0.0203135	0.0305069			-72	0.00254122	0.00220549	0.000588257
-69	0.10828	0.0155561	0.0219443			-69	0.000986102	4.97097e-05	0.00140861
-66	0.114332	0.013535	0.0270537			-66	0.000734004	0.00161981	0.00212539
-63	0.0897209	0.0141759	0.0305315			-63	4.97097e-05	0	0.000563403
-60	0.117907	0.0132124	0.0244151			-60	0.00309857	0.00982828	0.00603731
-57	0.11248	0.0127071	0.0295129			-57	0.00207388	0.00101706	0.00208153
-54	0.108076	0.0108641	0.0291109			-54	0.00136334	0.00625458	2.48549e-05
-51	0.105417	0.0130777	0.0416509			-51	0.00262567	0.000791469	0.00258337
-48	0.09055	0.0171162	0.0308898			-48	0.00442496	3.34338e-05	0.00181033
-45	0.0948536	0.0142198	0.0220331			-45	2.48549e-05	0.00385336	0
-42	0.104241	0.0175445	0.0325733			-42	0.000531082	0.00300586	0.00297946
-39	0.11162	0.0212086	0.0326902			-39	0.0088339	0.0103535	0.00116489
-36	0.118491	0.0134895	0.0274729			-36	2.48549e-05	0	0.00186462
-33	0.109907	0.0124128	0.0229664			-33	0.0089722	0.00061058	0.00114355
-30	0.0742461	0.0100892	0.0218031			-30	2.0729e-05	2.48549e-05	0.00186926
-27	0.0766431	0.0217427	0.0157974			-27	0.000566383	0.00212539	0.00609272
-24	0.119478	0.0264483	0.0326544			-24	0.00215109	0.000617804	0.000590895
-21	0.107216	0.0202305	0.0275907			-21	0.000292332	6.28556e-05	0.00330676
-18	0.0774553	0.0179877	0.0348111			-18	0.00059423	0.000315541	0.000203225
-15	0.10765	0.029365	0.026197			-15	0.00113146	0.00272586	0.000741636
-12	0.0449344	0.0111112	0.00449954			-12	0.00154525	0	0.00829504
-9	0.00310512	0.00456032	0.00222972			-9	0	0.0413013	0.000728171
-6	0.00124686	0.00157022	0.00163146			-6	0.00059423	0.000341867	0.00059423
-3	0.00184583	0.00259957	0.00197088			-3	0	0	0
0	0.00172412	0.00233674	0.00193701			0	0.0150191	0	0.00266943
3	0.00220941	0.0023871	0.000695139			3	0	2.76386e-05	0.00101157
6	0.00196575	0.00185199	0.000777468			6	0	0.00384428	0.00085242
9	0.000725929	0.000952383	0.00135655			9	0.00154525	0.00119767	0.00266713
12	0.000840568	0.00143423	0.00239154			12	0.00227251	2.0729e-05	0.00112282
15	0.00122288	0.00101629	0.00236692			15	0	0	4.42218e-05
18	0.000996741	0.000678616	0.00128039			18	0.0120436	0.00607309	0.00145417
Fig S3f
RiboSeq				RNASeq
Length(bases)	Proportion of aligned reads			Length(bases)	Proportion of aligned reads
25	0.00871386			25	0.00266744
26	0.0318972			26	0.00292914
27	0.172698			27	0.00340435
28	0.265811			28	0.00335391
29	0.293527			29	0.00420782
30	0.133949			30	0.00467766
31	0.0642801			31	0.00701501
32	0.0165967			32	0.0161816
33	0.00642641			33	0.0408122
34	0.00385897			34	0.0716865
35	0.00131887			35	0.0883932
36	0.000340721			36	0.0918663
37	0.000131176			37	0.0900891
38	8.23351e-05			38	0.0858035
39	6.41007e-05			39	0.0815655
40	6.27212e-05			40	0.0781725
41	5.65569e-05			41	0.0714318
42	4.91424e-05			42	0.0664862
43	4.34954e-05			43	0.0597847
44	3.8926e-05			44	0.0541118
45	2.95286e-05			45	0.0425838
46	1.93552e-05			46	0.0259151
47	4.52628e-06			47	0.00660536
48	3.87966e-07			48	0.000255482

## Sheet: Fig S4
Fig S4b	pGL3-luc control	pGL3-luc -Kozak -ATG		Fig S4c	pGL3-luc control	pGL3-luc -Kozak -ATG
	-0.0226233	-0.617475			8.31445	-2.79255
	0.66291	0.0648784			7.24212	-5.74569
	0.688017	-0.125245			7.62254	-5.51717
	0.283356	-3.04691			7.14586	-6.25078
	0.483306	-0.117217			7.66626	-1.57142
	0.105224	-0.282561			7.92903	-1.62682
	0.543178				6.07404	-3.7987
	0.444215
	1.11647

[truncated: 7 more sheets: Fig S5, Fig S7, Fig S8, Fig S9, Fig S10, Fig S11, Fig S12]
